# Supplementary material for: Cancer Cells Enter an Adaptive Persistence to Survive Radiotherapy and Repopulate Tumor
Source: Adv Sci (Weinh). 2023 Jan 19;10(8):2204177. doi: 10.1002/advs.202204177 (PMC10015890; doi:10.1002/advs.202204177)
Supplement: Supplementary file 2 — Supplemental Table 1–4 [file ADVS-10-2204177-s004.xlsx]

## Sheet: Table.1
Table.1 Two gene panels associated with budding of RTP cells following radiotherapy
Budding-associated Gene Panels	Panel Feature	Desregulate Expression Genes from SMART-seq	Gene Counts
the first panel	G vs N: ↑	CST3，RN7SL2，RPS12，SELENOM, KRT19	5
	G vs P: ↑
	P vs N: ↑
the budding panel	G vs N: ↑	GAMT, SNCG, GFER, CHID1, YDJC, HM13,	12
	G vs P: ↑
	P ≈ N
	N ≈ S
	G vs N: ↑	RPL18, CDC37, MT1E, RPS28, RPL8, CCDC57, ISYNA1, ASS1, MINCR, IGFBP6, RPL36, CCDC85B, NINJ1, C9orf16, SCAND1, SLC16A5, LTBP3, SERTAD1, MIB2, TSPO, GPX1	21
	G vs P: ↑
	P ≈ N
	S vs N: ↑

## Sheet: Table.2
Table.2 Primers for sgRNA sequences and qRT-PCR
SNCG	sg1	GAACATCGCGGTCACCTCCGGGG
	sg2	CATCGCGGTCACCTCCGGGGTGG
CST3	sg1	CGTGCACTGGACTTTGCCGTCGG
	sg2	GATCTACGCTGTGCCTTGGCAGG
IGFBP6	Forward	GAGGGGCTCAAACACTCTACG
	Reverse	CCATCCGATCCACACACCA
RPL18	Forward	ACCTGAGGCTGTTGGTCAAGTTAT
	Reverse	TCATCCGGGAAAGGGACAGA
CDC37	Forward	CACCGACGCAAAGTACCACAT
	Reverse	ACAGCTTCCAGTAATGGGTCC
GPX1	Forward	TATCGAGAATGTGGCGTCCC
	Reverse	TCTTGGCGTTCTCCTGATGC
C9orf16	Forward	CCCGTGTTCTATCCGCCG
	Reverse	ATGGCAGCGTATTCTGCTT
CCDC85B	Forward	CTCTTCGGGACCCAAGCATC
	Reverse	GAGCTCCTTAAGCGCTAGGT
RPL36	Forward	ATGGCCCTACGCTACCCTATG
	Reverse	CCTCCCGAATCATGTCCCG
EXOSC9	Forward	TGGAAGCCAAGATGCTCCCAT
	Reverse	GCACTGGTGGTCTGTGTTCTTATT
STMN1	Forward	TCAGCCCTCGGTCAAAAGAAT
	Reverse	TTCTCGTGCTCTCGTTTCTCA
GFER	Forward	CCGACCTCCGATTCTCCTGT
	Reverse	TAAACTTGGTGTCCCGCTTCT
MIB2	Forward	TTTATCGGACAGACGGGCAC
	Reverse	GAAGGAGTGGTGCTTGGTGA
PTTG1	Forward	CGGCTGTTAAGACCTGCAATAATC
	Reverse	GTGGGGCATCGAACGTTTTG
LGALS3BP	Forward	GCTTCTGGGTCAAAGGACCA
	Reverse	TCACCATCGTTCACGCCTTG
CLIC4	Forward	AGTGTGACGACTGTTGACCTG
	Reverse	ACATCCGTTTTGACTTCACTGT
HM13	Forward	TCAGCCTGCCCTCCTATACC
	Reverse	GGATTTGACTCCTCATAACTGAACA
LTBP3	Forward	CCAACTGCCACCACGACTC
	Reverse	AGTGGGAGCGATCTCTACGG
DUSP5	Forward	CCTGCTGAATGTCTCCCGAC
	Reverse	CCTTTTCCCTGACACAGTCAATG
GRN	Forward	ATCTTTACCGTCTCAGGGACTT
	Reverse	CCATCGACCATAACACAGCAC
YDJC	Forward	CGTGGATTTGCCTCAGGTGC
	Reverse	AAAGCGCACCCCATAGGC
H2AFZ	Forward	GGAATTCGAAATGGCTGGCG
	Reverse	TGTCGATGAATACGGCCCAC
EXOSC8	Forward	ACAACTGTCAACATCGGTTCAAT
	Reverse	TCTCGATGAACACAGGGGTG
SKA2	Forward	ACAATTTGGAGTCGCCGGAA
	Reverse	TCAGCTTTCTGGAACCGAGG
SNCG	Forward	GGTCATGTATGTGGGAGCC
	Reverse	CACTTCCTCTTTCTCTTTGG
CST3	Forward	GATCGTAGCTGGGGTGAACTA
	Reverse	TGGATTTCGACAAGGTCATTGTG
RPS12	Forward	TGCTGGAGGTGTAATGGACG
	Reverse	GGCGCTTGTCTAAGGCTTTG

## Sheet: Table.3
Table.3 Differentially expressed genes of HCT116 G6 versus HCT116 NC
AccID	log2FC	Pvalue	FDR	HCT116WTIRD7G1	HCT116WTIRD7G2	HCT116WT1	HCT116WT2	Location	Strand	IsoLength	type_of_gene	KeggID	Description
LOC107985362	7.66267	8.993e-07	6.37328e-06	48	39	0	0	chr1:233698705-233708623	-	5278	ncRNA
SOGA3	6.97362	2.21692e-05	0.000123465	39	16	0	0	chr6:127438406-127519355	-	11818	protein-coding	hsa:387104	SOGA family member 3
C2orf54	6.87238	2.77705e-05	0.00015174	25	25	0	0	chr2:240886048-240896889	-	2525	protein-coding	hsa:79919	chromosome 2 open reading frame 54
DKK4	6.76678	4.36435e-05	0.000229705	28	19	0	0	chr8:42373194-42391322	-	2267	protein-coding	hsa:27121	dickkopf WNT signaling pathway inhibitor 4
SIRPB2	6.70713	5.49508e-05	0.000283095	26	19	0	0	chr20:1474591-1491762	-	2833	protein-coding	hsa:284759	signal-regulatory protein beta 2
FAM71A	6.59641	8.79102e-05	0.0004364	18	23	0	0	chr1:212624447-212626778	+	2332	protein-coding	hsa:149647	family with sequence similarity 71, member A
IFI27	6.58394	0.0192902	0.0508507	5	34	0	0	NT_187601.1:1225295-1231261	+	729	protein-coding	hsa:3429	interferon, alpha-inducible protein 27
SNX18P20	6.57152	9.47309e-05	0.000468485	24	17	0	0	NT_113796.3:59288-60861	+	1574	pseudo		sorting nexin 18 pseudogene 20
CALB1	6.29587	0.000278626	0.00123764	21	13	0	0	chr8:90058608-90082881	-	2535	protein-coding	hsa:793	calbindin 1, 28kDa
MUC16	6.24484	1.34676e-15	2.93412e-14	177	175	1	3	chr19:8848840-9010390	-	43816	protein-coding	hsa:94025	mucin 16, cell surface associated
SERPINB2	6.21998	6.44429e-05	0.000327345	48	39	1	0	chr18:63887705-63903890	+	2166	protein-coding	hsa:5055	serpin peptidase inhibitor, clade B (ovalbumin), member 2
LOC101929470	6.16898	0.000435466	0.00184004	18	13	0	0	chr8:29815004-29828504	-	1867	ncRNA	hsa:101929470	uncharacterized LOC101929470
SCEL	6.05382	0.000716915	0.00286312	20	9	0	0	chr13:77535674-77645263	+	3226	protein-coding	hsa:8796	sciellin
LOC102725231	5.94165	0.00112736	0.00429013	20	7	0	0	chr5:180466989-180493806	+	2970	ncRNA	hsa:102725231	uncharacterized LOC102725231
LOC102723462	5.92897	0.00101202	0.00389147	13	13	0	0	NT_187499.1:13-21783	-	1797	pseudo		putative uncharacterized protein FLJ00310-like
LOC100133177	5.91586	0.00106436	0.00407129	15	11	0	0	chr7:51387554-51389620	-	2067	pseudo		uncharacterized LOC100133177
RUFY4	5.889	0.00132352	0.00495361	19	7	0	0	chr2:218034934-218090584	+	4307	protein-coding	hsa:285180	RUN and FYVE domain containing 4
LOC105372952	5.87502	0.00158632	0.0058316	21	5	0	0	chr22:22294096-22298046	-	1414	ncRNA		uncharacterized LOC105372952
IL1A	5.81349	0.00149651	0.00553779	12	12	0	0	chr2:112773915-112785398	-	2932	protein-coding	hsa:3552	interleukin 1, alpha
LINC00520	5.79264	0.00195011	0.00702858	6	17	0	0	chr14:55781135-55796674	-	2069	ncRNA	hsa:645687	long intergenic non-protein coding RNA 520
MKRN8P	5.7921	0.00164928	0.00603625	15	9	0	0	chr1:42889631-42892440	-	2810	pseudo		makorin ring finger protein 8, pseudogene
NACAD	5.74098	0.00190537	0.00688722	13	10	0	0	chr7:45080432-45089443	-	4761	protein-coding	hsa:23148	NAC alpha domain containing
LOC105378148	5.69481	0.00289192	0.00995547	19	4	0	0	chr6:169330538-169340507	-	1484	protein-coding		uncharacterized LOC105378148
LOC105371634	5.62366	0.0038932	0.0128818	19	3	0	0	chr1:179816184-179819418	-	2435	ncRNA		uncharacterized LOC105371634
CD14	5.5843	0.00352701	0.0118287	6	14	0	0	chr5:140631728-140633701	-	1648	protein-coding	hsa:929	CD14 molecule
DSCR9	5.51597	0.00415394	0.0136438	14	6	0	0	chr21:37208503-37221736	+	1644	ncRNA	hsa:257203	Down syndrome critical region gene 9 (non-protein coding)
CTRC	5.50761	0.00436583	0.0142325	6	13	0	0	chr1:15438442-15449247	+	3342	protein-coding	hsa:11330	chymotrypsin C (caldecrin)
GNGT2	5.49871	0.00429416	0.0140368	7	12	0	0	chr17:49206234-49210574	-	1040	protein-coding	hsa:2793	guanine nucleotide binding protein (G protein), gamma transducing activity polypeptide 2
TAGLN3	5.47198	0.00441323	0.0143681	10	9	0	0	chr3:111998739-112013888	+	1489	protein-coding	hsa:29114	transgelin 3
KRTAP2-3	5.46878	1.56683e-23	5.99866e-22	246	218	5	4	NW_003871091.1:208738-209590	-	853	protein-coding	hsa:730755	keratin associated protein 2-3
SNX18P16	5.46299	0.00456212	0.0147881	11	8	0	0	NT_113793.3:152711-154299	-	1589	pseudo		sorting nexin 18 pseudogene 16
LOC107987401	5.43604	0.00558435	0.0175828	5	13	0	0	NT_187513.1:52942-69441	+	3229	ncRNA
FGG	5.37946	0.00589215	0.0184361	11	7	0	0	chr4:154604134-154612808	-	1761	protein-coding	hsa:2266	fibrinogen gamma chain
LOC107985497	5.36079	0.00723891	0.021976	4	13	0	0	chr21:44948628-44955205	+	5585	ncRNA
LOC107987140	5.36005	0.00666385	0.0205042	13	5	0	0	chr9:135788171-135791789	-	1890	ncRNA
ANKRD1	5.32098	0.00690432	0.0211411	8	9	0	0	chr10:90912100-90921275	-	1974	protein-coding	hsa:27063	ankyrin repeat domain 1 (cardiac muscle)
IFNL3	5.32098	0.00690432	0.0211411	8	9	0	0	chr19:39243536-39245481	-	1103	protein-coding	hsa:282617	interferon, lambda 3
LOC107986874	5.31099	0.00706337	0.0215275	9	8	0	0	chr8:120797547-120804227	-	6022	ncRNA
FDPSP3	5.29077	0.00769828	0.023197	11	6	0	0	chr14:54884807-54886244	-	1109	pseudo		farnesyl diphosphate synthase pseudogene 3
IGF2	5.27002	0.00889703	0.0262428	13	4	0	0	chr11:2129112-2149603	-	5170	protein-coding	hsa:3481	insulin-like growth factor 2
FER1L6	5.26447	0.00144032	0.00534847	26	19	1	0	chr8:123851987-124120061	+	6152	protein-coding	hsa:654463	fer-1-like family member 6
TNFSF15	5.26072	0.00146905	0.00544563	27	18	0	1	chr9:114784635-114806128	-	6689	protein-coding	hsa:9966	tumor necrosis factor (ligand) superfamily, member 15
LOC101929322	5.26021	0.00881715	0.0260388	5	11	0	0	chr7:65492233-65555065	-	7811	protein-coding	hsa:101929322	integrator complex subunit 4-like protein 2-like
LOC105371413	5.23911	0.00875167	0.0258723	7	9	0	0	chr16:89254590-89258555	-	2546	ncRNA		uncharacterized LOC105371413
SLC35E1P1	5.22853	0.00890186	0.026248	8	8	0	0	chr13:20607079-20610582	+	3504	pseudo		solute carrier family 35, member E1 pseudogene 1
LAP3P2	5.21788	0.00918132	1	9	7	0	0	chr6:36673750-36675445	+	1696	pseudo		leucine aminopeptidase 3 pseudogene 2
RN7SL81P	5.21788	0.00918132	1	9	7	0	0	chr7:128761338-128761598	+	261	pseudo		RNA, 7SL, cytoplasmic 81, pseudogene
LOC645553	5.20944	0.0147813	1	1	14	0	0	chr19:46189029-46203062	-	1644	lncRNA	hsa:645553	uncharacterized LOC645553
IL16	5.20713	0.0096042	1	10	6	0	0	chr15:81181844-81312763	+	8322	protein-coding	hsa:3603	interleukin 16
FLJ42393	5.19766	0.0129462	1	2	13	0	0	chr3:188178543-188180808	+	2266	ncRNA	hsa:401105	uncharacterized LOC401105
CNGB1	5.19625	0.0101894	1	11	5	0	0	chr16:57882340-57971116	-	5645	protein-coding	hsa:1258	cyclic nucleotide gated channel beta 1
LOC105374947	5.18618	0.0120074	1	3	12	0	0	chr6:15526366-15560573	+	4983	ncRNA		uncharacterized LOC105374947
LOC107985876	5.1852	0.0109979	1	12	4	0	0	chr2:43064036-43069656	-	5088	protein-coding
CYP19A1	5.17392	0.012112	1	13	3	0	0	chr15:51208057-51338598	-	4514	protein-coding	hsa:1588	cytochrome P450, family 19, subfamily A, polypeptide 1
LRRC15	5.15233	0.0112045	1	6	9	0	0	chr3:194355247-194369743	-	5940	protein-coding	hsa:131578	leucine rich repeat containing 15
IGHA2	5.12975	0.0116132	1	8	7	0	0	NT_187600.1:55293-56750	-	1019	other		immunoglobulin heavy constant alpha 2 (A2m marker)
LOC101928625	5.12975	0.0116132	1	8	7	0	0	chr12:27046193-27067515	+	1226	ncRNA	hsa:101928625	uncharacterized LOC101928625
LOC105376826	5.12975	0.0116132	1	8	7	0	0	chr1:20210712-20213349	-	1733	ncRNA		uncharacterized LOC105376826
LOC101927686	5.11833	0.0120842	1	9	6	0	0	chr6:113623535-113650075	-	328	ncRNA	hsa:101927686	uncharacterized LOC101927686
LOC105374355	5.10679	0.0127576	1	10	5	0	0	chr4:3474938-3476199	-	1133	ncRNA		uncharacterized LOC105374355
PLCZ1	5.10679	0.0127576	1	10	5	0	0	chr12:18645529-18738059	-	7571	protein-coding	hsa:89869	phospholipase C, zeta 1
LOC107985298	5.09506	0.0136959	1	11	4	0	0	chr1:221688664-221700013	-	4380	lncRNA
HP	5.06002	0.0144998	1	5	9	0	0	chr16:72054592-72061056	+	1448	protein-coding	hsa:3240	haptoglobin
C7orf69	5.03588	0.0148329	1	7	7	0	0	chr7:47795291-47819847	+	808	protein-coding	hsa:80099	chromosome 7 open reading frame 69
TNNI2	5.03373	0.00278653	0.00963158	19	19	0	1	chr11:1839003-1841680	+	739	protein-coding	hsa:7136	troponin I type 2 (skeletal, fast)
LOC105378228	4.9989	0.0171937	1	10	4	0	0	chr5:150985564-151020329	-	1796	ncRNA		uncharacterized LOC105378228
MMP24	4.95568	0.00345957	0.0116254	18	18	1	0	chr20:35226736-35277001	+	4333	protein-coding	hsa:10893	matrix metallopeptidase 24 (membrane-inserted)
ACTBL2	4.93549	0.0191283	1	6	7	0	0	chr5:57480016-57482809	-	2794	protein-coding	hsa:345651	actin, beta-like 2
CROCCP4	4.93549	0.0191283	1	6	7	0	0	chr1:16750235-16750964	+	496	pseudo		ciliary rootlet coiled-coil, rootletin pseudogene 4
LOC100422627	4.93549	0.0191283	1	6	7	0	0	chr4:112826302-112827723	+	1422	pseudo		TAF4b RNA polymerase II, TATA box binding protein (TBP)-associated factor, 105kDa pseudogene
PTPRB	4.93549	0.0191283	1	6	7	0	0	chr12:70516850-70637440	-	11332	protein-coding	hsa:5787	protein tyrosine phosphatase, receptor type, B
WDR49	4.93549	0.0191283	1	6	7	0	0	chr3:167478684-167653501	-	2594	protein-coding	hsa:151790	WD repeat domain 49
RASGRP3	4.93145	5.25284e-32	3.12911e-30	321	283	9	8	chr2:33436348-33564731	+	6503	protein-coding	hsa:25780	RAS guanyl releasing protein 3 (calcium and DAG-regulated)
KRT14	4.91755	4.93286e-05	0.000256849	43	28	2	0	chr17:41582279-41586895	-	1636	protein-coding	hsa:3861	keratin 14, type I
ALPP	4.90782	0.00393595	0.0130081	19	16	1	0	chr2:232378534-232382889	+	2971	protein-coding	hsa:250	alkaline phosphatase, placental
ATP5G1P6	4.89586	0.0217836	1	9	4	0	0	chr18:63496942-63497498	+	557	pseudo		ATP synthase, H+ transporting, mitochondrial Fo complex, subunit C1 (subunit 9) pseudogene 6
ZDBF2	4.89586	0.0217836	1	9	4	0	0	chr2:206274641-206314438	+	10318	protein-coding	hsa:57683	zinc finger, DBF-type containing 2
LOC105373089	4.88426	0.0292105	1	1	11	0	0	chr22:49538002-49541592	-	1899	ncRNA		uncharacterized LOC105373089
A3GALT2	4.86982	0.0264753	1	2	10	0	0	chr1:33306766-33321098	-	1023	protein-coding	hsa:127550	alpha 1,3-galactosyltransferase 2
EPN2-IT1	4.86982	0.0264753	1	2	10	0	0	chr17:19271393-19274388	+	826	ncRNA	hsa:100874309	EPN2 intronic transcript 1 (non-protein coding)
IQCA1L	4.86982	0.0264753	1	2	10	0	0	chr7:151190873-151205784	-	2606	protein-coding	hsa:392843	IQ motif containing with AAA domain 1 pseudogene 1
IGFL2	4.86826	0.0262237	1	11	2	0	0	chr19:46078513-46195097	+	3434	protein-coding	hsa:147920	IGF-like family member 2
LINC01293	4.86826	0.0262237	1	11	2	0	0	chr2:74939347-74942670	+	3026	ncRNA	hsa:101927861	long intergenic non-protein coding RNA 1293
LOC102724922	4.85568	0.0252863	1	3	9	0	0	chr9:43108039-43127505	-	3370	pseudo		putative aquaporin-7-like protein 3-like
MEP1A	4.85375	0.0306929	1	12	1	0	0	chr6:46793357-46845987	+	2987	protein-coding	hsa:4224	meprin A, alpha (PABA peptide hydrolase)
LOC646029	4.84163	0.0248448	1	4	8	0	0	chr11:77571089-77575662	+	1845	ncRNA		uncharacterized LOC646029
LOC105374296	4.82759	0.0249336	1	5	7	0	0	chr3:195148459-195151311	-	2424	ncRNA		uncharacterized LOC105374296
LOC644135	4.82759	0.0249336	1	5	7	0	0	chr6:136010718-136117811	-	9661	ncRNA	hsa:644135	uncharacterized LOC644135
COL11A1	4.78486	0.0278562	1	8	4	0	0	chr1:102876467-103108580	-	7521	protein-coding	hsa:1301	collagen, type XI, alpha 1
IL37	4.78486	0.0278562	1	8	4	0	0	chr2:112908889-112918882	+	3020	protein-coding	hsa:27178	interleukin 37
YPEL4	4.78486	0.0278562	1	8	4	0	0	chr11:57645087-57649944	-	3928	protein-coding	hsa:219539	yippee-like 4 (Drosophila)
LOC101926893	4.77019	0.0299682	1	9	3	0	0	chr5:97071468-97183123	+	6717	ncRNA	hsa:101926893	uncharacterized LOC101926893
TRIM71	4.77019	0.0299682	1	9	3	0	0	chr3:32818018-32897826	+	8685	protein-coding	hsa:131405	tripartite motif containing 71, E3 ubiquitin protein ligase
MMP20	4.75517	0.0330752	1	10	2	0	0	chr11:102576835-102625332	-	1956	protein-coding	hsa:9313	matrix metallopeptidase 20
OR2A7	4.75517	0.0330752	1	10	2	0	0	chr7:144258696-144259628	-	933	protein-coding	hsa:401427	olfactory receptor, family 2, subfamily A, member 7
GOLGA6B	4.74166	0.0343012	1	2	9	0	0	chr15:72638291-72669604	+	6273	protein-coding	hsa:55889	golgin A6 family, member B
PI3	4.74166	0.0343012	1	2	9	0	0	chr20:45174899-45176544	+	554	protein-coding	hsa:5266	peptidase inhibitor 3, skin-derived
CAPN14	4.73728	0.00618538	0.0192511	16	15	0	1	chr2:31173056-31233957	-	4020	protein-coding	hsa:440854	calpain 14
IFI44L	4.72629	0.0331371	1	3	8	0	0	chr1:78620382-78646145	+	5895	protein-coding	hsa:10964	interferon-induced protein 44-like
LOC647481	4.72629	0.0331371	1	3	8	0	0	chr1:148434856-148436969	+	1987	pseudo		family with sequence similarity 91, member A1 pseudogene
APOBEC3G	4.72063	0.00700964	0.0213982	10	20	1	0	chr22:39077005-39087743	+	2114	protein-coding	hsa:60489	apolipoprotein B mRNA editing enzyme, catalytic polypeptide-like 3G
LOC107986856	4.71099	0.0328788	1	4	7	0	0	chr7:149142967-149147361	-	3645	ncRNA
LOC643058	4.71099	0.0328788	1	4	7	0	0	chr12:47135322-47135948	-	627	pseudo		interferon induced transmembrane protein 3 pseudogene
SLPI	4.6977	2.65291e-12	4.05723e-11	99	111	1	6	chr20:45252239-45254564	-	596	protein-coding	hsa:6590	secretory leukocyte peptidase inhibitor
C9orf139	4.69566	0.0333029	1	5	6	0	0	chr9:137027464-137037770	+	3815	protein-coding	hsa:401563	chromosome 9 open reading frame 139
CAMK2A	4.69566	0.0333029	1	5	6	0	0	chr5:150219491-150289840	-	4904	protein-coding	hsa:815	calcium/calmodulin-dependent protein kinase II alpha
HSPA8P11	4.69566	0.0333029	1	5	6	0	0	chr8:30237286-30239389	+	1483	pseudo		heat shock 70kDa protein 8 pseudogene 11
SLC13A3	4.69566	0.0333029	1	5	6	0	0	chr20:46557823-46684485	-	4084	protein-coding	hsa:64849	solute carrier family 13 (sodium-dependent dicarboxylate transporter), member 3
KRT6A	4.68795	7.47897e-22	2.61105e-20	206	184	6	7	chr12:52487174-52493397	-	2450	protein-coding	hsa:3853	keratin 6A, type II
LOC101927401	4.68416	0.000186336	0.000861963	42	19	0	2	chr1:228360893-228369935	-	2578	protein-coding	hsa:101927401	uncharacterized LOC101927401
LINC00452	4.68141	0.00715924	0.0217613	17	13	1	0	chr13:113895103-113924833	+	4067	protein-coding	hsa:643365	long intergenic non-protein coding RNA 452
HTRA1	4.68022	0.0343189	1	6	5	0	0	chr10:122461525-122514908	+	2120	protein-coding	hsa:5654	HtrA serine peptidase 1
IFNL2	4.68022	0.0343189	1	6	5	0	0	chr19:39268517-39270092	+	734	protein-coding	hsa:282616	interferon, lambda 2
LOC102724548	4.68022	0.0343189	1	6	5	0	0	chr1:70355882-70361020	-	1221	ncRNA	hsa:102724548	uncharacterized LOC102724548
MMP10	4.68022	0.0343189	1	6	5	0	0	chr11:102770502-102780628	-	1759	protein-coding	hsa:4319	matrix metallopeptidase 10 (stromelysin 2)
UNC45B	4.68022	0.0343189	1	6	5	0	0	chr17:35147793-35189345	+	5673	protein-coding	hsa:146862	unc-45 homolog B (C. elegans)
LOC100419052	4.66459	0.0359737	1	7	4	0	0	chr18:14252711-14254293	+	1583	pseudo		sorting nexin 18 pseudogene
TRBV29OR9-2	4.66459	0.0359737	1	7	4	0	0	chr9:33786221-33786828	+	333	pseudo		T cell receptor beta variable 29/OR9-2 (non-functional)
NCF2	4.63795	0.000221992	0.00100748	22	35	2	0	chr1:183555562-183590921	-	2412	protein-coding	hsa:4688	neutrophil cytosolic factor 2
GIMAP8	4.63243	0.04209	1	9	2	0	0	chr7:150450630-150479395	+	4187	protein-coding	hsa:155038	GTPase, IMAP family member 8
KRT8P14	4.63243	0.04209	1	9	2	0	0	chrX:45632071-45633810	-	1740	pseudo		keratin 8 pseudogene 14
LOC101927400	4.61556	0.0482456	1	10	1	0	0	chr2:113325040-113426150	+	2330	ncRNA	hsa:101927400	uncharacterized LOC101927400
RNU2-37P	4.61556	0.0482456	1	10	1	0	0	chr3:128075076-128075249	-	174	pseudo		RNA, U2 small nuclear 37, pseudogene
LOC105373754	4.60104	0.0450358	1	2	8	0	0	chr2:176611437-176616503	-	2385	ncRNA		uncharacterized LOC105373754
LOC100128093	4.58418	0.0439506	1	3	7	0	0	chr1:36080320-36081334	-	1015	pseudo		magnesium transporter 1 pseudogene
MANEA-AS1	4.58418	0.0439506	1	3	7	0	0	chr6:95560096-95577451	-	2280	ncRNA	hsa:101927288	MANEA antisense RNA 1 (head to head)
COL15A1	4.58112	0.00921324	0.0270305	16	12	0	1	chr9:98943392-99070792	+	5422	protein-coding	hsa:1306	collagen, type XV, alpha 1
MOBP	4.575	0.00943806	0.0276187	17	11	1	0	chr3:39467573-39529497	+	6204	protein-coding	hsa:4336	myelin-associated oligodendrocyte basic protein
LOC107986718	4.56889	0.00971766	0.0283105	18	10	1	0	chr7:140652504-140669804	+	3611	ncRNA
ALPPL2	4.56865	0.000266636	0.00118949	27	28	2	0	chr2:232406842-232410714	+	2494	protein-coding	hsa:251	alkaline phosphatase, placental-like 2
FAM187B2P	4.56736	0.0440662	1	4	6	0	0	chr19:35232290-35233003	-	714	pseudo		family with sequence similarity 187, member B pseudogene
HP09053	4.56736	0.0440662	1	4	6	0	0	chr3:99816632-99823865	-	2018	ncRNA	hsa:101929357	uncharacterized LOC101929357
LHX3	4.56736	0.0440662	1	4	6	0	0	chr9:136196250-136205129	-	2700	protein-coding	hsa:8022	LIM homeobox 3
LOC100419824	4.56736	0.0440662	1	4	6	0	0	chr9:85753300-85786577	+	33278	pseudo		kinesin family member 27 pseudogene
LOC101927354	4.56736	0.0440662	1	4	6	0	0	chr7:7255154-7278069	+	761	ncRNA	hsa:101927354	uncharacterized LOC101927354
LOC105374164	4.56736	0.0440662	1	4	6	0	0	chr3:153178749-153252043	+	1677	ncRNA		uncharacterized LOC105374164
LOC105378268	4.56736	0.0440662	1	4	6	0	0	chr10:42637517-42645542	+	1587	ncRNA		uncharacterized LOC105378268
PCDH12	4.56736	0.0440662	1	4	6	0	0	chr5:141943585-141959062	-	6562	protein-coding	hsa:51294	protocadherin 12
TLR7	4.56736	0.0440662	1	4	6	0	0	chrX:12867083-12890361	+	4992	protein-coding	hsa:51284	toll-like receptor 7
KRTAP3-1	4.55046	0.0450715	1	5	5	0	0	NW_003871091.1:157916-158509	-	594	protein-coding	hsa:83896	keratin associated protein 3-1
LOC728099	4.55046	0.0450715	1	5	5	0	0	chr13:21348758-21363724	-	5267	miscRNA		uncharacterized LOC728099
LCN2	4.54197	6.74224e-90	2.67134e-87	992	981	31	42	chr9:128149430-128153455	+	845	protein-coding	hsa:3934	lipocalin 2
FAM183A	4.53337	0.0469215	1	6	4	0	0	chr1:43142959-43156396	+	2742	protein-coding	hsa:440585	family with sequence similarity 183, member A
IL13	4.53337	0.0469215	1	6	4	0	0	chr5:132658173-132661109	+	1282	protein-coding	hsa:3596	interleukin 13
LOC102723761	4.53337	0.0469215	1	6	4	0	0	chr1:212632369-212665643	-	4463	ncRNA	hsa:102723761	uncharacterized LOC102723761
NRCAM	4.53337	0.0469215	1	6	4	0	0	chr7:108147626-108456442	-	9817	protein-coding	hsa:4897	neuronal cell adhesion molecule
ACTG1P3	4.52501	0.0106176	0.0306102	16	11	1	0	chr20:1160509-1162097	+	1589	pseudo		actin, gamma 1 pseudogene 3
ITGA9	4.516	0.0497636	1	7	3	0	0	chr3:37452322-37819790	+	3962	protein-coding	hsa:3680	integrin, alpha 9
LOC105447648	4.516	0.0497636	1	7	3	0	0	chr16:14363109-14370266	-	518	lncRNA		uncharacterized LOC105447648
MARCH4	4.516	0.0497636	1	7	3	0	0	chr2:216257862-216372027	-	4450	protein-coding	hsa:57574	membrane-associated ring finger (C3HC4) 4, E3 ubiquitin protein ligase
PRR18	4.516	0.0497636	1	7	3	0	0	chr6:166305680-166308383	-	2704	protein-coding	hsa:285800	proline rich 18
CST1	4.49824	0.054061	1	8	2	0	0	chr20:23747553-23750937	-	760	protein-coding	hsa:1469	cystatin SN
LINC00551	4.49824	0.054061	1	8	2	0	0	chr13:106617810-106631658	+	1967	ncRNA	hsa:283483	long intergenic non-protein coding RNA 551
LOC101927935	4.49824	0.054061	1	8	2	0	0	chr9:91851976-91887803	-	1862	ncRNA	hsa:101927935	uncharacterized LOC101927935
LOC105369364	4.49824	0.054061	1	8	2	0	0	chr11:68870405-68874548	+	3517	ncRNA		uncharacterized LOC105369364
LOC105374995	4.49824	0.054061	1	8	2	0	0	chr6:27128601-27130449	-	1117	ncRNA		uncharacterized LOC105374995
RN7SL130P	4.49824	0.054061	1	8	2	0	0	chr1:63655743-63656047	+	305	pseudo		RNA, 7SL, cytoplasmic 130, pseudogene
RPS3P2	4.49824	0.054061	1	8	2	0	0	chr20:38537750-38538459	+	710	pseudo		ribosomal protein S3 pseudogene 2
MYL2	4.49522	1.15821e-12	1.84072e-11	111	99	5	3	chr12:110910819-110920600	-	830	protein-coding	hsa:4633	myosin, light chain 2, regulatory, cardiac, slow
HEPHL1	4.49267	0.0114784	0.0328172	12	14	0	1	chr11:94021212-94114208	+	5951	protein-coding	hsa:341208	hephaestin-like 1
LOC791126	4.47984	0.0612916	1	9	1	0	0	chr18:36273542-36274800	+	1259	pseudo		WDR45-like pseudogene
PRAP1	4.433	0.013176	0.0368483	12	13	0	1	chr10:133347340-133352683	+	777	protein-coding	hsa:118471	proline-rich acidic protein 1
C11orf86	4.42623	0.0133319	0.037211	13	12	1	0	chr11:66975283-66977008	+	1185	protein-coding	hsa:254439	chromosome 11 open reading frame 86
LINC00051	4.4195	0.0135725	0.0377464	14	11	1	0	chr8:142198356-142209003	+	1046	ncRNA	hsa:619434	long intergenic non-protein coding RNA 51
LOC105371486	4.35667	0.0157568	0.0429174	14	10	1	0	chr17:2003195-2023682	-	542	ncRNA		uncharacterized LOC105371486
PCBP2P1	4.35667	0.0157568	0.0429174	14	10	1	0	chr21:39170282-39172368	-	2087	pseudo		poly(rC) binding protein 2 pseudogene 1
SERPINB7	4.3548	1.56475e-06	1.06861e-05	48	47	1	3	chr18:63753047-63805376	+	2244	protein-coding	hsa:8710	serpin peptidase inhibitor, clade B (ovalbumin), member 7
LOC107986632	4.35377	8.87082e-08	7.4892e-07	63	56	1	4	chr6:112285861-112299084	-	1891	ncRNA
TAS2R6P	4.32035	0.019321	0.0509107	19	5	1	0	chr7:141787814-141788636	+	823	pseudo		taste receptor, type 2, member 6, pseudogene
RPS12P26	4.32025	0.0172606	0.0462955	10	13	0	1	chr15:90206482-90206995	+	514	pseudo		ribosomal protein S12 pseudogene 26
SKIV2L	4.27554	0.0201256	0.0527265	7	15	1	0	chr6:31958804-31969852	+	4170	protein-coding	hsa:6499	superkiller viralicidic activity 2-like (S. cerevisiae)
CPA4	4.22658	0	0	15379	13648	726	606	chr7:130293134-130324180	+	2817	protein-coding	hsa:51200	carboxypeptidase A4
LMAN1L	4.22212	0.0215853	0.0558888	14	8	1	0	chr15:74812853-74825758	+	1736	protein-coding	hsa:79748	lectin, mannose-binding, 1 like
FRMPD2	4.22182	4.84061e-06	3.03197e-05	38	48	2	2	chr10:48156559-48274898	-	5024	protein-coding	hsa:143162	FERM and PDZ domain containing 2
IFI44	4.21415	5.5131e-19	1.59468e-17	177	168	4	12	chr1:78648554-78664078	+	4474	protein-coding	hsa:10561	interferon-induced protein 44
GGT6	4.17954	0.0001189	0.000572879	22	40	1	2	chr17:4556927-4560596	-	2663	protein-coding	hsa:124975	gamma-glutamyltransferase 6
EGR4	4.17409	0.00132551	0.00495778	22	20	1	1	chr2:73290929-73293701	-	2373	protein-coding	hsa:1961	early growth response 4
LOC105372118	4.16879	0.000113624	0.000549947	35	28	0	3	chr18:51192906-51196549	-	1890	ncRNA		uncharacterized LOC105372118
SDPR	4.15841	2.00607e-16	4.64367e-15	172	121	5	9	chr2:191834305-191847280	-	3251	protein-coding	hsa:8436	serum deprivation response
VNN1	4.13273	0.0267876	0.0672236	7	13	0	1	chr6:132680858-132714055	-	3844	protein-coding	hsa:8876	vanin 1
CLDN6	4.12431	0.0267095	0.0670571	8	12	1	0	chr16:3014712-3018187	-	1370	protein-coding	hsa:9074	claudin 6
CCDC144CP	4.09933	0.0275865	0.0689541	11	9	0	1	chr17:20321174-20402191	+	4204	pseudo	hsa:348254	coiled-coil domain containing 144C, pseudogene
LINC00652	4.09908	0.00212648	0.00757134	13	26	1	1	chr20:18787971-18794584	-	1559	ncRNA	hsa:29075	long intergenic non-protein coding RNA 652
LOC100507516	4.09498	0.00204737	0.00732794	23	17	2	0	chr8:53393826-53524615	-	6481	ncRNA	hsa:100507516	uncharacterized LOC100507516
LCE1E	4.09089	0.0282622	0.0704201	12	8	0	1	chr1:152786277-152788426	+	1180	protein-coding	hsa:353135	late cornified envelope 1E
BTF3P7	4.09069	0.00227413	0.00803324	15	24	0	2	chr6:6794656-6795501	-	846	pseudo		basic transcription factor 3 pseudogene 7
OAS1	4.0741	6.53861e-15	1.32934e-13	136	119	6	7	chr12:112906777-112932190	+	2435	protein-coding	hsa:4938	2'-5'-oligoadenylate synthetase 1, 40/46kDa
LOC101927501	4.07128	1.77626e-23	6.78522e-22	211	236	15	8	chrX:43176994-43226598	+	2228	lncRNA	hsa:101927501	uncharacterized LOC101927501
LOC105376361	4.04691	0.0360971	0.0861446	17	3	0	1	chr10:3750859-3758095	-	3225	ncRNA		uncharacterized LOC105376361
BTBD19	4.04597	7.85878e-51	1.05425e-48	675	468	36	23	chr1:44807442-44814199	+	3017	protein-coding	hsa:149478	BTB (POZ) domain containing 19
LOC105375451	4.0381	0.0313866	0.0766204	9	10	0	1	chr7:110365209-110622113	-	686	ncRNA		uncharacterized LOC105375451
LOC107985840	4.0381	0.0313866	0.0766204	9	10	0	1	chr2:3130037-3187368	-	4582	ncRNA
NEURL3	4.03589	1.7565e-05	9.94865e-05	37	39	2	2	chr2:96497643-96508157	-	1977	protein-coding	hsa:93082	neuralized E3 ubiquitin protein ligase 3
LOC107984261	4.02315	0.000240158	0.001081	23	33	1	2	chr10:99422526-99427324	-	4127	ncRNA
KRT16P6	4.00528	3.91882e-07	2.94378e-06	49	62	1	5	chr17:16817983-16822553	-	1644	pseudo		keratin 16 pseudogene 6
LOC101929609	3.99326	0.0363174	0.086578	14	5	1	0	chr1:43944370-43946853	-	1037	ncRNA	hsa:101929609	uncharacterized LOC101929609
EDN1	3.99088	1.23696e-13	2.15042e-12	113	126	9	4	chr6:12256464-12297194	+	2100	protein-coding	hsa:1906	endothelin 1
A2M	3.98338	0.0364934	0.0869442	6	12	1	0	chr12:9067708-9115962	-	4974	protein-coding	hsa:2	alpha-2-macroglobulin
PDE6C	3.98338	0.0364934	0.0869442	6	12	1	0	chr10:93612588-93665673	+	2970	protein-coding	hsa:5146	phosphodiesterase 6C, cGMP-specific, cone, alpha prime
FGF1	3.9747	0.00333191	0.011249	23	14	0	2	chr5:142592178-142698070	-	4153	protein-coding	hsa:2246	fibroblast growth factor 1 (acidic)
ARL14	3.97042	4.3559e-08	3.84516e-07	61	66	5	2	chr3:160677160-160678448	+	1289	protein-coding	hsa:80117	ADP-ribosylation factor-like 14
LOC105376382	3.96488	0.0365195	0.086982	8	10	1	0	chr10:5594984-5596118	-	704	ncRNA		uncharacterized LOC105376382
LOC105376136	3.95418	0.050354	0.113356	18	1	1	0	chr9:89288487-89311100	-	464	ncRNA		uncharacterized LOC105376136
ATF3	3.95263	1.23868e-222	1.05517e-218	5122	4859	244	311	chr1:212565334-212620777	+	2972	protein-coding	hsa:467	activating transcription factor 3
LOC105376993	3.93695	0.0386336	0.0911761	11	7	1	0	chr3:23646840-23654984	+	2923	ncRNA		uncharacterized LOC105376993
STMN1P1	3.92215	0.00354746	0.0118856	16	19	1	1	chr12:31715144-31715878	-	735	pseudo		stathmin 1 pseudogene 1
TNNC2	3.91793	0.0416722	0.0970883	13	5	0	1	chr20:45823214-45833329	-	693	protein-coding	hsa:7125	troponin C type 2 (fast)
KPNA7	3.91785	0.0416744	0.0970883	13	5	1	0	chr7:99145467-99219417	-	2670	protein-coding	hsa:402569	karyopherin alpha 7 (importin alpha 8)
RN7SL381P	3.91785	0.0416744	0.0970883	13	5	1	0	chr16:85659378-85659675	+	298	pseudo		RNA, 7SL, cytoplasmic 381, pseudogene
CPLX3	3.91739	0.0039921	0.0131732	17	18	2	0	chr15:74826610-74831795	+	2012	protein-coding	hsa:594855	complexin 3
CEACAM1	3.91182	5.74644e-55	9.23605e-53	627	531	27	39	chr19:42507306-42528509	-	3519	protein-coding	hsa:634	carcinoembryonic antigen-related cell adhesion molecule 1 (biliary glycoprotein)
LOC105372501	3.90814	0.0438938	0.101166	14	4	0	1	chr20:1817574-1838364	+	7740	ncRNA		uncharacterized LOC105372501
LOC100420317	3.9075	0.0430543	0.0996612	5	12	0	1	chrX:46725162-46725818	-	657	pseudo		charged multivesicular body protein 5 pseudogene
CAMKV	3.89769	0.0426978	0.0990662	6	11	0	1	chr3:49857981-49870222	-	3322	protein-coding	hsa:79012	CaM kinase-like vesicle-associated
SIRPB1	3.87248	7.4307e-06	4.49403e-05	52	34	2	3	chr20:1564193-1620457	-	3462	protein-coding	hsa:10326	signal-regulatory protein beta 1
LINC00589	3.86832	0.0437419	0.100875	9	8	0	1	chr8:29721259-29748109	-	1399	ncRNA	hsa:619351	long intergenic non-protein coding RNA 589
CXCL11	3.86824	0.0437441	0.100875	9	8	1	0	chr4:76033682-76036197	-	1606	protein-coding	hsa:6373	chemokine (C-X-C motif) ligand 11
KRT6B	3.848	0.000674166	0.00271211	24	26	3	0	chr12:52446651-52452126	-	2282	protein-coding	hsa:3854	keratin 6B, type II
FLG-AS1	3.83774	7.32605e-05	0.000368509	30	36	2	2	chr1:152313459-152366692	+	4112	ncRNA	hsa:339400	FLG antisense RNA 1
DHRS9	3.8276	0.00486695	0.0156479	17	16	1	1	chr2:169067035-169096167	+	2075	protein-coding	hsa:10170	dehydrogenase/reductase (SDR family) member 9
ADGRF5P1	3.82738	0.0511818	0.114947	4	12	0	1	chr9:62860848-62862194	-	1347	pseudo		G protein-coupled receptor 116 pseudogene 1
RN7SKP173	3.81742	0.0536323	0.119146	14	3	1	0	chr20:38761528-38761766	+	239	pseudo
RPL7AP16	3.81742	0.0536323	0.119146	14	3	1	0	chr1:45650978-45651850	-	873	pseudo		ribosomal protein L7a pseudogene 16
C3	3.814	7.67778e-19	2.19106e-17	189	171	16	6	chr19:6677835-6720682	-	5132	protein-coding	hsa:718	complement component 3
LOC107986392	3.80654	0.0502402	0.113145	6	10	0	1	chr5:171574083-171580582	+	782	ncRNA
CCL28	3.79661	0.0067479	0.0207179	23	10	0	2	chr5:43356972-43412391	-	3217	protein-coding	hsa:56477	chemokine (C-C motif) ligand 28
NPIP	3.79109	0.0071672	0.0217816	24	9	2	0	chr16:29037834-29052307	+	880	ncRNA		nuclear pore complex interacting protein family, member A1 pseudogene
ECM2	3.78602	0.365976	0.52635	0	15	0	1	chr9:92493547-92536092	-	3290	protein-coding	hsa:1842	extracellular matrix protein 2, female organ and adipocyte specific
TFEC	3.77532	0.0521245	0.116618	9	7	0	1	chr7:115935148-116159891	-	6999	protein-coding	hsa:22797	transcription factor EC
CXCL8	3.77195	4.32372e-46	4.81459e-44	495	443	30	29	chr4:73740506-73743716	+	1705	protein-coding	hsa:3576	chemokine (C-X-C motif) ligand 8
LOC102724117	3.76469	0.0536074	0.119122	10	6	1	0	chr15:84428359-84437807	-	4417	pseudo	hsa:102724117	putative golgin subfamily A member 6-like protein 4-like
S100P	3.74268	0.000193609	0.000891506	30	32	4	0	chr4:6693839-6697170	+	510	protein-coding	hsa:6286	S100 calcium binding protein P
LOC100289360	3.74261	0.0614174	0.132822	3	12	0	1	chr2:231437109-231437421	-	313	pseudo		HIG1 hypoxia inducible domain family, member 2A pseudogene
LOC101928447	3.73724	0.00661918	0.0204036	16	15	1	1	chr17:76120336-76132525	-	474	ncRNA	hsa:101928447	uncharacterized LOC101928447
STAB1	3.73132	0.0600696	0.130441	4	11	1	0	chr3:52495338-52524496	+	8064	protein-coding	hsa:23166	stabilin 1
IL7R	3.72067	0.0665182	0.141535	14	2	0	1	chr5:35856875-35879603	+	4600	protein-coding	hsa:3575	interleukin 7 receptor
LINC01460	3.72031	0.0594699	0.129564	5	10	0	1	chr2:27705786-27715732	-	2860	ncRNA		long intergenic non-protein coding RNA 1460
LOC101927865	3.72031	0.0594699	0.129564	5	10	0	1	chr2:207186690-207254316	-	601	ncRNA	hsa:101927865	uncharacterized LOC101927865
CYP4F3	3.70631	1.02769e-52	1.47132e-50	625	517	32	43	chr19:15640897-15660760	+	2988	protein-coding	hsa:4051	cytochrome P450, family 4, subfamily F, polypeptide 3
IFI6	3.70046	3.70263e-144	6.30817e-141	2230	2119	157	131	chr1:27666061-27672213	-	860	protein-coding	hsa:2537	interferon, alpha-inducible protein 6
GAST	3.69832	9.6202e-07	6.78954e-06	49	56	2	5	chr17:41712326-41715969	+	470	protein-coding	hsa:2520	gastrin
LOC107985720	3.6982	0.0599831	0.130349	7	8	0	1	chrX:47129029-47131200	+	2067	ncRNA
PNCK	3.6982	0.0599831	0.130349	7	8	0	1	chrX:153669723-153687568	-	1872	protein-coding	hsa:139728	pregnancy up-regulated nonubiquitous CaM kinase
LINC01516	3.69297	0.00939875	0.0275132	24	7	1	1	chr10:25113058-25161233	+	2977	ncRNA	hsa:101929025	long intergenic non-protein coding RNA 1516
AOX1	3.68981	0.00026265	0.00117356	31	29	4	0	chr2:200585952-200677064	+	4934	protein-coding	hsa:316	aldehyde oxidase 1
LOC100420418	3.68701	0.0610035	0.132075	8	7	1	0	chr1:204206103-204207289	-	1187	pseudo		tripartite motif containing 60 pseudogene
COL5A1	3.6849	4.71606e-05	0.00024654	50	26	1	4	chr9:134641790-134844843	+	8440	protein-coding	hsa:1289	collagen, type V, alpha 1
GSG1	3.66458	0.0646653	1	10	5	0	1	chr12:13083537-13103720	-	2761	protein-coding	hsa:83445	germ cell associated 1
LOC105373926	3.6645	0.0646689	1	10	5	1	0	chr2:231401613-231408342	+	5323	protein-coding		putative HERV-K_Xq28 provirus ancestral Pol protein
LINC01021	3.65761	1.08026e-06	7.5738e-06	56	47	3	4	chr5:27472292-27496401	+	1106	ncRNA	hsa:643401	long intergenic non-protein coding RNA 1021
EPHA8	3.64083	0.00906064	0.0266608	15	14	1	1	chr1:22563508-22603594	+	5159	protein-coding	hsa:2046	EPH receptor A8
LOC105373989	3.62921	0.076552	1	13	2	0	1	chr2:120342450-120345993	+	1294	protein-coding		serine/arginine repetitive matrix protein 1-like
EEF1A1P3	3.62864	0.0709033	1	4	10	0	1	chr13:28214522-28215891	+	1370	pseudo		eukaryotic translation elongation factor 1 alpha 1 pseudogene 3
LOC101928462	3.6167	0.0705218	1	5	9	1	0	chr14:81052777-81172672	-	4609	ncRNA	hsa:101928462	uncharacterized LOC101928462
LRRC36	3.6167	0.0705218	1	5	9	1	0	chr16:67326844-67385206	+	3956	protein-coding	hsa:55282	leucine rich repeat containing 36
GTF2IP13	3.59916	0.0136564	0.037924	22	7	2	0	chr7:45769103-45805139	+	1977	pseudo
LOC101927056	3.59307	0.0105495	0.030432	14	14	1	1	chr3:125827237-125886077	-	796	ncRNA	hsa:101927056	uncharacterized LOC101927056
MID1IP1-AS1	3.59303	0.0717746	1	7	7	1	0	chrX:38801248-38803883	-	696	ncRNA	hsa:100874211	MID1IP1 antisense RNA 1
OCLM	3.59303	0.0717746	1	7	7	1	0	chr1:186400572-186401455	+	884	protein-coding	hsa:10896	oculomedin
LOC105377016	3.58518	0.00188631	0.00682897	23	19	1	2	chr3:30652459-30663487	+	9508	ncRNA		uncharacterized LOC105377016
MPP4	3.58119	0.0733392	1	8	6	0	1	chr2:201644874-201700263	-	3924	protein-coding	hsa:58538	membrane protein, palmitoylated 4 (MAGUK p55 subfamily member 4)
LINC00282	3.56913	0.0755911	1	9	5	0	1	chr13:51813347-51845150	-	4126	ncRNA	hsa:283521	long intergenic non-protein coding RNA 282
LOC105372754	3.56913	0.0755911	1	9	5	0	1	chr21:25571181-25581343	-	5925	lncRNA		uncharacterized LOC105372754
LOC105375563	3.56913	0.0755911	1	9	5	0	1	chr7:150362658-150368844	-	1610	ncRNA		uncharacterized LOC105375563
NR2E3	3.56913	0.0755911	1	9	5	0	1	chr15:71810548-71818259	+	2108	protein-coding	hsa:10002	nuclear receptor subfamily 2, group E, member 3
CRB1	3.56904	0.0755953	1	9	5	1	0	chr1:197201462-197478455	+	5248	protein-coding	hsa:23418	crumbs family member 1, photoreceptor morphogenesis associated
LOC105376014	3.56904	0.0755953	1	9	5	1	0	chr9:32451017-32454346	-	1335	ncRNA		uncharacterized LOC105376014
LOC105370356	3.56903	0.0132025	0.0369043	18	10	0	2	chr13:109146900-109159788	-	2959	ncRNA		uncharacterized LOC105370356
TAGAP	3.56266	0.000711204	0.00284165	20	34	4	0	chr6:159034468-159045152	-	3887	protein-coding	hsa:117289	T-cell activation RhoGTPase activating protein
PLSCR2	3.55689	0.0786561	1	10	4	0	1	chr3:146391363-146497163	-	5456	protein-coding	hsa:57047	phospholipid scramblase 2
LOC105374117	3.55004	0.0137255	0.0380732	12	15	0	2	chr3:134064613-134069052	-	3209	ncRNA		uncharacterized LOC105374117
IFNL1	3.53764	0.0139916	0.0387224	14	13	0	2	chr19:39296325-39298672	+	856	protein-coding	hsa:282618	interferon, lambda 1
LOC105374369	3.53143	0.0885468	1	12	2	1	0	chr2:27942455-27943504	+	277	ncRNA		uncharacterized LOC105374369
LOC105379185	3.53143	0.0885468	1	12	2	1	0	chr5:134074366-134106445	-	1833	ncRNA		uncharacterized LOC105379185
C8orf46	3.52682	0.00247649	0.00868154	19	21	2	1	chr8:66493256-66518524	+	3465	protein-coding	hsa:254778	chromosome 8 open reading frame 46
HCLS1	3.51893	0.0135608	0.0377262	17	10	1	1	chr3:121631398-121660948	-	2038	protein-coding	hsa:3059	hematopoietic cell-specific Lyn substrate 1
LOC399715	3.51866	0.0152217	0.0416598	17	10	2	0	chr10:6326544-6335982	+	2967	ncRNA	hsa:399715	uncharacterized LOC399715
LOC105375743	3.51802	0.0842122	1	4	9	0	1	chr8:124832233-124857511	-	3253	ncRNA		uncharacterized LOC105375743
KRT36	3.51792	0.084217	1	4	9	1	0	chr17:41486136-41489864	-	1644	protein-coding	hsa:8689	keratin 36, type I
LOC107987260	3.51229	0.0158996	0.0432167	18	9	2	0	chr18:77123611-77133509	-	5085	protein-coding
RPL29P1	3.5052	0.0841586	1	5	8	1	0	chr6:7620423-7620885	+	463	pseudo		ribosomal protein L29 pseudogene 1
LOC105370886	3.49257	0.0849247	1	6	7	0	1	chr15:71091407-71093078	-	448	ncRNA		uncharacterized LOC105370886
CTSS	3.4863	0.0163294	0.0441874	13	13	0	2	chr1:150730196-150765957	-	4107	protein-coding	hsa:1520	cathepsin S
BEST1	3.48617	0.000584731	0.00238841	26	26	2	2	chr11:61946722-61964465	+	4204	protein-coding	hsa:7439	bestrophin 1
LOC101926994	3.4797	0.0864763	1	7	6	1	0	chr15:92780066-92789370	-	1668	ncRNA	hsa:101926994	uncharacterized LOC101926994
EDN2	3.4669	0.0156848	0.0427487	16	10	1	1	chr1:41478775-41484699	-	1253	protein-coding	hsa:1907	endothelin 2
LOC102724892	3.4668	0.0888317	1	8	5	1	0	chr1:84781006-84797678	-	2569	ncRNA	hsa:102724892	uncharacterized LOC102724892
ACTG1P14	3.44036	0.0966092	1	10	3	1	0	chr9:6834408-6835584	+	1177	pseudo		actin, gamma 1 pseudogene 14
LOC107985064	3.44036	0.0966092	1	10	3	1	0	chr17:40458410-40470726	-	1447	ncRNA
OSBPL9P6	3.44036	0.0966092	1	10	3	1	0	chr7:30889100-30890867	+	1768	pseudo		oxysterol binding protein-like 9 pseudogene 6
LOC100996316	3.42636	0.0193832	0.051064	13	12	0	2	NT_187506.1:8-54930	+	4105	pseudo	hsa:100996316	uncharacterized LOC100996316
SLC2A5	3.41204	0.101411	1	3	9	0	1	chr1:9036941-9093407	-	2541	protein-coding	hsa:6518	solute carrier family 2 (facilitated glucose/fructose transporter), member 5
WFDC21P	3.40943	1.24988e-06	8.67828e-06	47	63	6	3	chr17:60083566-60088467	-	621	pseudo	hsa:645638	WAP four-disulfide core domain 21, pseudogene
KLK5	3.40772	1.40619e-109	1.08897e-106	1621	1570	124	135	chr19:50943299-50953088	-	1563	protein-coding	hsa:25818	kallikrein-related peptidase 5
EVC	3.39814	0.100678	1	4	8	1	0	chr4:5711197-5829043	+	11095	protein-coding	hsa:2121	Ellis van Creveld syndrome
HIST2H2BF	3.38449	0.101106	1	5	7	0	1	chr1:149782689-149812373	-	999	protein-coding	hsa:440689	histone cluster 2, H2bf
LOC107986041	3.38449	0.101106	1	5	7	0	1	chr3:28010419-28028593	-	330	lncRNA
LOC107986379	3.38449	0.101106	1	5	7	0	1	chr5:51230097-51242592	-	326	ncRNA
ARHGAP8	3.37071	0.10254	1	6	6	0	1	chr22:44752558-44862784	+	1725	protein-coding	hsa:23779	Rho GTPase activating protein 8
GPR78	3.37071	0.10254	1	6	6	0	1	chr4:8580237-8590023	+	4245	protein-coding	hsa:27201	G protein-coupled receptor 78
LOC101927668	3.37061	0.102546	1	6	6	1	0	chr7:19918981-20140426	-	822	ncRNA	hsa:101927668	uncharacterized LOC101927668
LOC107986563	3.35682	0.104955	1	7	5	0	1	chr6:9673011-9708005	-	686	lncRNA
LOC107985103	3.35672	0.104961	1	7	5	1	0	chr1:38046742-38056849	+	2093	protein-coding
GPX2	3.34982	0.0218861	0.0565559	15	9	1	1	chr14:64939152-64942905	-	1294	protein-coding	hsa:2877	glutathione peroxidase 2 (gastrointestinal)
FOSB	3.33791	1.72808e-43	1.73184e-41	5311	5145	373	518	chr19:45467995-45475179	+	3776	protein-coding	hsa:2354	FBJ murine osteosarcoma viral oncogene homolog B
PSMD10P2	3.33617	0.000390166	0.00167269	24	34	2	3	chr3:186761111-186763825	+	1418	pseudo		proteasome 26S subunit, non-ATPase, 10 pseudogene 2
LOC101059990	3.32841	0.113306	1	9	3	0	1	chr2:219683906-219685023	-	986	pseudo		dnaJ homolog subfamily B member 6-like
SLC16A12	3.32841	0.113306	1	9	3	0	1	chr10:89430294-89536028	-	4707	protein-coding	hsa:387700	solute carrier family 16, member 12
LOC107986884	3.32831	0.113313	1	9	3	1	0	chr8:29834364-29845506	-	289	ncRNA
RNA5SP82	3.32831	0.113313	1	9	3	1	0	chr1:247204570-247204661	-	92	pseudo		RNA, 5S ribosomal pseudogene 82
LOC107985002	3.32747	0.00851081	0.0252919	27	9	3	0	chr17:55088622-55097369	+	7617	ncRNA
NPTN-IT1	3.3251	0.000398902	0.00170414	37	22	3	2	chr15:73566938-73569543	-	2606	ncRNA	hsa:101241892	NPTN intronic transcript 1 (non-protein coding)
SPI1	3.31369	0.12014	1	10	2	0	1	chr11:47354858-47395640	-	2852	protein-coding	hsa:6688	Spi-1 proto-oncogene
GABRP	3.31323	0.129008	1	1	10	0	1	chr5:170783719-170814047	+	3310	protein-coding	hsa:2568	gamma-aminobutyric acid (GABA) A receptor, pi
IGFN1	3.31284	0.0238062	0.0608166	11	12	1	1	chr1:201190780-201228952	+	11965	protein-coding	hsa:91156	immunoglobulin-like and fibronectin type III domain containing 1
LINC00324	3.30566	0.0241542	0.0615855	12	11	1	1	chr17:8220630-8224043	-	2094	ncRNA	hsa:284029	long intergenic non-protein coding RNA 324
AHSG	3.30558	0.0270151	0.0677147	12	11	2	0	chr3:186612928-186621318	+	1622	protein-coding	hsa:197	alpha-2-HS-glycoprotein
GPR21	3.29844	0.0246981	0.0627376	13	10	1	1	chr9:123027342-123042751	+	14888	protein-coding	hsa:2844	G protein-coupled receptor 21
LOC105377774	3.28679	0.00189441	0.00685247	20	25	3	1	chr8:658237-662437	-	4201	protein-coding		uncharacterized LOC105377774
KRT13	3.28615	1.78456e-35	1.23092e-33	398	405	37	34	chr17:41500981-41505613	-	1715	protein-coding	hsa:3860	keratin 13, type I
LOC101929540	3.28385	0.0264444	0.0665283	15	8	1	1	chr10:38403166-38435338	+	2261	ncRNA	hsa:101929540	uncharacterized LOC101929540
CEACAM20	3.28254	0.121408	1	3	8	1	0	chr19:44503838-44530100	-	4784	protein-coding	hsa:125931	carcinoembryonic antigen-related cell adhesion molecule 20
HAR1B	3.2784	0.00671802	0.0206411	19	15	2	1	chr20:63095493-63102319	-	896	ncRNA	hsa:768097	highly accelerated region 1B (non-protein coding)
PDE6G	3.27328	0.00844746	0.0251225	20	14	3	0	chr17:81650459-81663418	-	1996	protein-coding	hsa:5148	phosphodiesterase 6G, cGMP-specific, rod, gamma
LOC107984648	3.27073	3.37683e-08	3.04075e-07	86	61	5	8	chr14:103711245-103712868	+	1624	protein-coding
LOC107987258	3.26782	0.0314255	0.0766933	8	14	2	0	chr18:48636694-48646925	+	10078	ncRNA
EIF4EBP3	3.26766	0.121178	1	4	7	0	1	chr5:140547666-140549578	+	691	protein-coding	hsa:8637	eukaryotic translation initiation factor 4E binding protein 3
OVOL1-AS1	3.26766	0.121178	1	4	7	0	1	chr11:65789001-65790868	-	544	ncRNA	hsa:101927828	OVOL1 antisense RNA 1
LOC105377104	3.25269	0.122337	1	5	6	0	1	chr3:57958871-57986673	+	2724	ncRNA		uncharacterized LOC105377104
LOC100288866	3.25258	0.122344	1	5	6	1	0	chr17:49505657-49574064	-	1221	ncRNA	hsa:100288866	uncharacterized LOC100288866
LOC102723811	3.25258	0.122344	1	5	6	1	0	chr19:1246277-1248509	-	2082	ncRNA	hsa:102723811	uncharacterized LOC102723811
LOC102723825	3.25258	0.122344	1	5	6	1	0	chr2:240386101-240391367	-	934	ncRNA	hsa:102723825	uncharacterized LOC102723825
LOC107984529	3.25258	0.122344	1	5	6	1	0	chr12:71658954-71660368	-	697	ncRNA
LOC107985006	3.25258	0.122344	1	5	6	1	0	chr17:72618397-72623888	+	540	ncRNA
LOC107985469	3.25258	0.122344	1	5	6	1	0	chr1:14886750-14911575	-	2311	ncRNA
TNFRSF9	3.24603	0.0569454	0.125233	41	26	6	0	chr1:7915871-7943165	-	6008	protein-coding	hsa:3604	tumor necrosis factor receptor superfamily, member 9
HIST1H3D	3.24266	0.00766064	0.023104	17	16	1	2	chr6:26196784-26199293	-	921	protein-coding	hsa:8351	histone cluster 1, H3d
NDUFB8P3	3.24158	0.00388637	0.0128617	14	29	4	0	chr11:34674223-34710264	+	36042	pseudo		NADH dehydrogenase (ubiquinone) 1 beta subcomplex, 8, pseudogene 3
DMBT1	3.23763	0.12473	1	6	5	0	1	chr10:122560665-122643736	+	8061	protein-coding	hsa:1755	deleted in malignant brain tumors 1
LOC100420429	3.23762	0.000610105	0.00247957	30	25	2	3	chr2:101013664-101014978	-	1315	pseudo		ubiquitin specific peptidase 15 pseudogene
XDH	3.23761	5.17138e-05	0.000267552	42	35	3	4	chr2:31334320-31414777	-	5748	protein-coding	hsa:7498	xanthine dehydrogenase
LOC344887	3.2376	0.0289076	0.0717093	12	10	1	1	chr3:185959969-185980877	+	2167	miscRNA	hsa:344887	NmrA-like family domain containing 1 pseudogene
LOC107986918	3.23752	0.124737	1	6	5	1	0	chr8:17161827-17164847	+	2823	ncRNA
MMP1	3.23275	1.51216e-06	1.03506e-05	54	55	5	5	chr11:102789910-102798235	-	2055	protein-coding	hsa:4312	matrix metallopeptidase 1 (interstitial collagenase)
ANO4	3.22229	0.128414	1	7	4	1	0	NW_003315942.2:135832-152874	-	1319	protein-coding	hsa:121601	anoctamin 4
LINC00612	3.22229	0.128414	1	7	4	1	0	chr12:9055589-9065070	-	2210	ncRNA	hsa:253128	long intergenic non-protein coding RNA 612
LOC105377591	3.22229	0.128414	1	7	4	1	0	chr4:185370725-185371065	+	242	ncRNA		uncharacterized LOC105377591
LOC107984799	3.22229	0.128414	1	7	4	1	0	chr15:75645826-75648382	-	2557	protein-coding
LOC107987239	3.22229	0.128414	1	7	4	1	0	chr16:90220197-90225200	+	4758	lncRNA
RNF148	3.21337	0.0341846	0.0823767	6	15	1	1	chr7:122701666-122702967	-	1302	protein-coding	hsa:378925	ring finger protein 148
DENND2A	3.21206	2.67279e-09	2.83716e-08	86	86	6	10	chr7:140518418-140642209	-	4370	protein-coding	hsa:27147	DENN/MADD domain containing 2A
CD36	3.20689	0.133624	1	8	3	0	1	chr7:80602188-80679277	+	5070	protein-coding	hsa:948	CD36 molecule (thrombospondin receptor)
LCNL1	3.20678	0.133632	1	8	3	1	0	chr9:136982993-136985758	+	1836	protein-coding	hsa:401562	lipocalin-like 1
LOC114224	3.20678	0.133632	1	8	3	1	0	chr9:34186108-34188194	+	2087	ncRNA
SAMD9L	3.20678	0.133632	1	8	3	1	0	chr7:93130054-93148401	-	7155	protein-coding	hsa:219285	sterile alpha motif domain containing 9-like
HMP19	3.20595	0.0374197	0.0887662	7	14	0	2	chr5:174045604-174109179	+	2452	protein-coding	hsa:51617	HMP19 protein
LINC01559	3.19662	7.55904e-09	7.50048e-08	84	76	7	8	chr12:13370671-13376745	-	3202	ncRNA	hsa:283422	long intergenic non-protein coding RNA 1559
LOC100422495	3.19087	0.141046	1	9	2	1	0	chr8:6718395-6721010	+	2616	pseudo		protein tyrosine phosphatase, non-receptor type 4 (megakaryocyte) pseudogene
APOB	3.1904	0.00930915	0.0272837	18	14	1	2	chr2:21001429-21044073	-	14121	protein-coding	hsa:338	apolipoprotein B
LOC101928477	3.17946	1.00838e-08	9.81138e-08	82	76	8	7	chr11:102605180-102683913	+	2463	ncRNA	hsa:101928477	uncharacterized LOC101928477
NEDD9	3.17444	0.000356474	0.00154049	42	22	2	4	chr6:11183298-11382348	-	4976	protein-coding	hsa:4739	neural precursor cell expressed, developmentally down-regulated 9
RNF138P1	3.1743	0.15254	1	10	1	1	0	chr5:55528842-55534542	-	5701	pseudo	hsa:379013	ring finger protein 138, E3 ubiquitin protein ligase pseudogene 1
GTF2IP9	3.17419	0.0378502	0.0895755	11	10	0	2	chr7:66407288-66409239	-	1952	pseudo		general transcription factor IIi pseudogene 9
MGAT3	3.1662	0.0387409	0.0914167	12	9	0	2	chr22:39447166-39492194	+	8485	protein-coding	hsa:4248	mannosyl (beta-1,4-)-glycoprotein beta-1,4-N-acetylglucosaminyltransferase
LOXL4	3.15878	3.92273e-17	9.6438e-16	212	154	20	15	chr10:98247686-98268250	-	3819	protein-coding	hsa:84171	lysyl oxidase-like 4
LCN15	3.15783	0.0127165	0.0357864	15	16	0	3	chr9:136759634-136764513	-	762	protein-coding	hsa:389812	lipocalin 15
LOC107984088	3.15708	0.147933	1	2	8	0	1	chr20:1863903-1889958	-	1367	ncRNA
KLHDC7B	3.15618	0.180136	1	11	0	0	1	chr22:50548033-50551023	+	2991	protein-coding	hsa:113730	kelch domain containing 7B
LOC105376617	3.14695	0.0108338	0.0311678	17	14	1	2	chr11:33654273-33697173	-	2335	ncRNA		uncharacterized LOC105376617
JPH2	3.14055	0.146351	1	3	7	0	1	chr20:44111697-44187578	-	4785	protein-coding	hsa:57158	junctophilin 2
LOC107984696	3.14055	0.146351	1	3	7	0	1	chr14:98998721-99078042	-	3656	ncRNA
NOX3	3.14044	0.14636	1	3	7	1	0	chr6:155395368-155455903	-	2044	protein-coding	hsa:50508	NADPH oxidase 3
TMPRSS9	3.14044	0.14636	1	3	7	1	0	chr19:2385254-2426261	+	3716	protein-coding	hsa:360200	transmembrane protease, serine 9
LOC100129484	3.13796	1.41063e-05	8.15225e-05	50	52	9	1	chr7:5426281-5429053	-	2773	protein-coding	hsa:100129484	uncharacterized LOC100129484
LOC105371248	3.13227	0.039602	0.0930492	7	13	1	1	chr16:50390916-50395699	-	991	lncRNA		uncharacterized LOC105371248
LOC107985764	3.12907	0.00356618	0.0119365	24	17	2	2	chr2:23398336-23402338	+	4003	ncRNA
LOC107985474	3.12413	0.146916	1	4	6	0	1	chr21:26458114-26471698	+	1167	ncRNA
LOC107986273	3.12413	0.146916	1	4	6	0	1	chr4:40976049-40988398	-	4566	ncRNA
LOC390791	3.12413	0.146916	1	4	6	0	1	chr17:40367941-40368645	+	705	pseudo	hsa:390791	peptidylprolyl isomerase A (cyclophilin A) pseudogene
LYZ	3.12413	0.146916	1	4	6	0	1	chr12:69348354-69354233	+	1516	protein-coding	hsa:4069	lysozyme
LOC100507395	3.12402	0.146925	1	4	6	1	0	NT_167214.1:4562-8638	-	3247	ncRNA	hsa:100507395	uncharacterized LOC100507395
NECAB2	3.12402	0.146925	1	4	6	1	0	chr16:83968632-84002776	+	2463	protein-coding	hsa:54550	N-terminal EF-hand calcium binding protein 2
RBP4	3.12402	0.146925	1	4	6	1	0	chr10:93591836-93601744	-	1015	protein-coding	hsa:5950	retinol binding protein 4, plasma
CCL22	3.11582	0.0395187	0.0929176	9	11	1	1	chr16:57357909-57366190	+	2938	protein-coding	hsa:6367	chemokine (C-C motif) ligand 22
DPEP1	3.1125	0.00434348	0.0141762	28	13	2	2	chr16:89613308-89641540	+	2326	protein-coding	hsa:1800	dipeptidase 1 (renal)
GNA14	3.10766	0.149136	1	5	5	0	1	chr9:77423079-77648316	-	2491	protein-coding	hsa:9630	guanine nucleotide binding protein (G protein), alpha 14
LOC105374885	3.10766	0.149136	1	5	5	0	1	chr6:2629233-2642796	+	4916	lncRNA		uncharacterized LOC105374885
LOC107986862	3.10755	0.00656817	0.0202794	29	12	4	0	chr7:151090174-151094493	+	2564	ncRNA
LOC730257	3.10222	0.0152715	0.0417692	16	14	0	3	chr1:149176120-149177151	-	1032	pseudo	hsa:730257	uncharacterized LOC730257
HPD	3.09586	1.26415e-05	7.37835e-05	48	51	2	8	chr12:121839527-121888611	-	1899	protein-coding	hsa:3242	4-hydroxyphenylpyruvate dioxygenase
LOC107987158	3.09104	0.0419162	0.0974794	12	8	1	1	chr11:3142153-3150002	-	5919	protein-coding
LOC105378644	3.09104	0.152923	1	6	4	0	1	chr1:35141455-35146825	-	2336	ncRNA		uncharacterized LOC105378644
LOC107984383	3.09104	0.152923	1	6	4	0	1	chr11:108121815-108128860	+	297	lncRNA
SFTA1P	3.09104	0.152923	1	6	4	0	1	chr10:10784439-10794914	-	693	pseudo	hsa:207107	surfactant associated 1, pseudogene
LOC105372411	3.09092	0.152932	1	6	4	1	0	chr19:43619005-43634407	+	2164	ncRNA		uncharacterized LOC105372411
LOC105373046	3.09092	0.152932	1	6	4	1	0	chr1:223738413-223740447	-	1061	ncRNA		uncharacterized LOC105373046
BST2	3.08372	6.71029e-36	4.7241e-34	443	507	49	48	chr19:17402939-17405648	-	1019	protein-coding	hsa:684	bone marrow stromal cell antigen 2
MIR6758	3.08265	0.0434617	0.100428	13	7	1	1	chr12:57512688-57512750	+	63	ncRNA	hsa:102465454	microRNA 6758
CTAGE3P	3.07415	0.0454665	0.104031	14	6	1	1	chr13:51907820-51910559	-	2740	pseudo		CTAGE family, member 3, pseudogene
RPL23AP87	3.07403	0.158496	1	7	3	1	0	chr17:83226897-83240804	+	2256	pseudo	hsa:388574	ribosomal protein L23a pseudogene 87
LOC101928741	3.06721	0.0145164	0.0399413	13	16	2	1	chr5:66205123-66209912	-	2116	ncRNA	hsa:101928741	uncharacterized LOC101928741
ACAD11	3.05021	0.0181653	0.0483339	16	13	0	3	chr3:132558138-132660131	-	4166	protein-coding	hsa:84129	acyl-CoA dehydrogenase family, member 11
BLNK	3.04668	0.052089	0.11658	8	11	2	0	chr10:96189171-96271576	-	4228	protein-coding	hsa:29760	B-cell linker
LOC107986176	3.04668	0.052089	0.11658	8	11	2	0	chr3:197638439-197640451	-	2013	pseudo
SLC4A1	3.03977	0.20518	1	0	9	0	1	chr17:44248390-44268161	-	4953	protein-coding	hsa:6521	solute carrier family 4 (anion exchanger), member 1 (Diego blood group)
HIST1H2AC	3.03926	8.91383e-23	3.30141e-21	276	232	27	26	chr6:26124145-26124690	+	546	protein-coding	hsa:8334	histone cluster 1, H2ac
DNAH11	3.03881	0.178938	1	9	1	0	1	chr7:21543215-21901568	+	13896	protein-coding	hsa:8701	dynein, axonemal, heavy chain 11
LOC100288430	3.03881	0.178938	1	9	1	0	1	chr4:9068499-9077486	+	1466	ncRNA		homeobox protein cut-like 1-like
LOC107986983	3.03816	0.0524778	0.117178	9	10	0	2	chr8:142231301-142236322	-	523	ncRNA
LDLRAD1	3.03191	1.09456e-09	1.21564e-08	97	93	12	8	chr1:54007298-54018186	-	2376	protein-coding	hsa:388633	low density lipoprotein receptor class A domain containing 1
SEMA4A	3.02057	0.054623	0.120953	11	8	0	2	chr1:156149673-156177751	+	3360	protein-coding	hsa:64218	sema domain, immunoglobulin domain (Ig), transmembrane domain (TM) and short cytoplasmic domain, (semaphorin) 4A
NRG1	3.01526	6.77677e-06	4.12932e-05	50	53	4	7	chr8:31639222-32771716	+	10388	protein-coding	hsa:3084	neuregulin 1
LOC100996437	3.00887	0.0292007	0.0722994	5	22	3	0	chr7:66654519-66669602	+	844	ncRNA	hsa:100996437	uncharacterized LOC100996437
LOC105375754	3.00716	2.40661e-12	3.6905e-11	149	123	20	9	chr8:127664539-127670992	-	6235	ncRNA		uncharacterized LOC105375754
LOC107985687	3.00244	0.0588378	0.128515	13	6	2	0	chrX:40101736-40106486	-	4751	protein-coding
FGA	3.00214	0.0176096	0.0470686	15	13	2	1	chr4:154583126-154590766	-	3678	protein-coding	hsa:2243	fibrinogen alpha chain
LOC107986707	3.00123	0.1784	1	2	7	0	1	chr7:66757859-66760474	+	2257	ncRNA
PRELP	2.99209	0.056985	0.125299	5	13	1	1	chr1:203475755-203491352	+	5820	protein-coding	hsa:5549	proline/arginine-rich end leucine-rich repeat protein
CEP295NL	2.98309	0.0129213	0.036243	30	8	4	0	chr17:78890580-78903217	-	2167	protein-coding	hsa:100653515	KIAA1731 N-terminal like
TUBB8P7	2.98299	0.177731	1	3	6	0	1	chr16:90094023-90096358	+	1502	pseudo		tubulin, beta 8 class VIII pseudogene 7
OR51B8P	2.9762	0.000441566	0.0018612	42	23	4	3	chr11:5330588-5331345	-	758	pseudo		olfactory receptor, family 51, subfamily B, member 8 pseudogene
CNOT6LP1	2.97466	0.0709923	0.149026	16	3	0	2	chr15:56003305-56007179	-	3875	pseudo		CCR4-NOT transcription complex, subunit 6-like pseudogene 1
AOAH	2.9709	0.0202529	0.0530028	11	16	1	2	chr7:36512042-36724549	-	6590	protein-coding	hsa:313	acyloxyacyl hydrolase (neutrophil)
CD52	2.96478	0.179473	1	4	5	0	1	chr1:26317920-26320523	+	505	protein-coding	hsa:1043	CD52 molecule
CNN2P9	2.96467	0.179484	1	4	5	1	0	chr6:110858169-110859344	+	1176	pseudo		calponin 2 pseudogene 9
LOC100128653	2.96467	0.179484	1	4	5	1	0	chr7:1532454-1534880	-	2427	ncRNA	hsa:100128653	uncharacterized LOC100128653
PLA2G4C	2.96436	9.00902e-09	8.83122e-08	117	67	9	11	chr19:48047843-48111445	-	3586	protein-coding	hsa:8605	phospholipase A2, group IVC (cytosolic, calcium-independent)
LOC105378949	2.95983	0.0356416	0.0852606	4	22	3	0	chr1:1891057-1892722	+	1150	protein-coding		basic salivary proline-rich protein 2-like
LOC105373960	2.95891	0.0243304	0.0619516	13	14	0	3	chr2:237922300-237934672	-	1570	ncRNA		uncharacterized LOC105373960
LOC107986251	2.95816	0.00325157	0.0110122	31	15	2	3	chr4:3758748-3765837	-	6972	ncRNA
LOC107985780	2.95611	0.00965256	0.0281497	27	10	3	1	chr2:158648850-158657683	+	7424	ncRNA
LOC105369812	2.95558	0.0566772	0.124707	9	9	1	1	chr12:67394371-67479538	+	3965	ncRNA		uncharacterized LOC105369812
LOC105379013	2.95558	0.0566772	0.124707	9	9	1	1	chr5:68429586-68450926	-	7142	ncRNA		uncharacterized LOC105379013
PLK2	2.95209	1.32616e-179	3.76564e-176	5003	4404	509	535	chr5:58453982-58460139	-	2839	protein-coding	hsa:10769	polo-like kinase 2
SMOC2	2.94704	0.0825014	0.16779	1	16	1	1	chr6:168441151-168667994	+	3150	protein-coding	hsa:64094	SPARC related modular calcium binding 2
HOXC13-AS	2.94646	0.18324	1	5	4	0	1	chr12:53935328-53939643	-	1408	ncRNA	hsa:100874366	HOXC13 antisense RNA
KLHL3	2.94646	0.18324	1	5	4	0	1	chr5:137617500-137736090	-	6981	protein-coding	hsa:26249	kelch-like family member 3
NEUROG2	2.94646	0.18324	1	5	4	0	1	chr4:112513516-112516172	-	2287	protein-coding	hsa:63973	neurogenin 2
FBXW10	2.94634	0.18325	1	5	4	1	0	chr17:18744013-18779349	+	3484	protein-coding	hsa:10517	F-box and WD repeat domain containing 10
LOC101927923	2.94634	0.18325	1	5	4	1	0	chr7:105353569-105355292	-	1724	pseudo		small integral membrane protein 12-like
LOC105372497	2.94634	0.18325	1	5	4	1	0	chr20:1405145-1411146	-	253	ncRNA		uncharacterized LOC105372497
RN7SL244P	2.94634	0.18325	1	5	4	1	0	chr6:53090961-53091257	+	297	pseudo		RNA, 7SL, cytoplasmic 244, pseudogene
KLK10	2.94557	6.86119e-164	1.29882e-160	4390	4022	451	488	chr19:51012744-51020175	-	3106	protein-coding	hsa:5655	kallikrein-related peptidase 10
LOC100420054	2.92787	0.1891	1	6	3	0	1	chr8:47510776-47512164	-	1389	pseudo		NSFL1 (p97) cofactor (p47) pseudogene
LOC101928180	2.92787	0.1891	1	6	3	0	1	chr2:216553723-216579185	+	2187	ncRNA	hsa:101928180	uncharacterized LOC101928180
LOC101928212	2.92787	0.1891	1	6	3	0	1	chr21:42569024-42573810	-	4670	protein-coding	hsa:101928212	uncharacterized LOC101928212
LOC105373716	2.92787	0.1891	1	6	3	0	1	chr2:159234298-159239415	+	1678	ncRNA		uncharacterized LOC105373716
LOC400685	2.92787	0.1891	1	6	3	0	1	chr19:34816154-34832869	-	2080	ncRNA	hsa:400685	uncharacterized LOC400685
CCDC150P1	2.92775	0.189111	1	6	3	1	0	chr12:122322174-122323847	-	1674	pseudo		coiled-coil domain containing 150 pseudogene 1
EDA2R	2.92775	0.189111	1	6	3	1	0	chrX:66594384-66639303	-	4785	protein-coding	hsa:60401	ectodysplasin A2 receptor
LOC107985137	2.92775	0.189111	1	6	3	1	0	chr18:3661815-3684412	+	2029	ncRNA
RPL35P6	2.92775	0.189111	1	6	3	1	0	chr8:18774547-18774966	-	420	pseudo		ribosomal protein L35 pseudogene 6
NUPR1	2.92297	0.0046636	0.0150738	13	30	3	2	chr16:28537341-28539174	-	912	protein-coding	hsa:26471	nuclear protein, transcriptional regulator, 1
DUSP8	2.91946	0.00337026	0.0113611	23	21	2	3	NT_187584.1:36288-54157	-	4473	protein-coding	hsa:1850	dual specificity phosphatase 8
LSMEM2	2.91871	0.000673339	0.00270942	27	34	2	5	chr3:50277907-50288114	+	1970	protein-coding	hsa:132228	leucine-rich single-pass membrane protein 2
LINC01136	2.91788	0.0718354	0.150385	13	5	2	0	chr1:203298758-203305325	-	2741	ncRNA	hsa:730227	long intergenic non-protein coding RNA 1136
LOC105374985	2.91772	0.00134244	0.00501451	30	23	3	3	chr6:26277605-26285027	-	4342	ncRNA		uncharacterized LOC105374985
NPC1L1	2.91573	0.00394304	0.013029	24	20	1	4	chr7:44512440-44541650	-	5048	protein-coding	hsa:29881	NPC1-like 1
ARRDC4	2.91328	8.41776e-109	6.23537e-106	2037	1870	221	225	chr15:97960703-97973838	+	4067	protein-coding	hsa:91947	arrestin domain containing 4
AQP7	2.90884	0.197611	1	7	2	0	1	chr9:33383135-33402682	-	3579	protein-coding	hsa:364	aquaporin 7
HRASLS2	2.90884	0.197611	1	7	2	0	1	chr11:63552759-63565072	-	1205	protein-coding	hsa:54979	HRAS-like suppressor 2
IPCEF1	2.90884	0.197611	1	7	2	0	1	chr6:154154483-154356836	-	7202	protein-coding	hsa:26034	interaction protein for cytohesin exchange factors 1
LOC107986302	2.90884	0.197611	1	7	2	0	1	chr4:109650322-109656352	-	2867	ncRNA
LRRD1	2.90884	0.197611	1	7	2	0	1	chr7:92144884-92165276	-	2661	protein-coding	hsa:401387	leucine-rich repeats and death domain containing 1
PPIAP16	2.90884	0.197611	1	7	2	0	1	chr3:57941776-57942514	+	739	pseudo		peptidylprolyl isomerase A (cyclophilin A) pseudogene 16
RNF225	2.90884	0.197611	1	7	2	0	1	chr19:58395081-58398954	+	3496	protein-coding	hsa:646862	ring finger protein 225
LOC100419959	2.90871	0.197622	1	7	2	1	0	chr4:2088115-2090704	-	2590	pseudo		HBS1-like translational GTPase pseudogene
LOC105369325	2.90871	0.197622	1	7	2	1	0	chr11:61028863-61092504	-	4507	ncRNA		uncharacterized LOC105369325
IFIT2	2.90831	1.07623e-42	1.01302e-40	589	521	63	64	chr10:89301949-89309276	+	3495	protein-coding	hsa:3433	interferon-induced protein with tetratricopeptide repeats 2
LOC107985005	2.90724	0.0745185	0.154845	5	12	2	0	chr17:72629746-72635736	+	904	ncRNA
BRCA1P1	2.89542	0.000618036	0.00250941	52	19	6	2	chr17:43168070-43169954	-	1885	pseudo		BRCA1 pseudogene 1
LOC105376301	2.88906	0.211095	1	8	1	0	1	chr9:131516558-131518438	-	1378	ncRNA		uncharacterized LOC105376301
RN7SL146P	2.88906	0.211095	1	8	1	0	1	chr19:16539688-16539984	-	297	pseudo		RNA, 7SL, cytoplasmic 146, pseudogene
TREH	2.88906	0.211095	1	8	1	0	1	chr11:118658232-118679672	-	1854	protein-coding	hsa:11181	trehalase (brush-border membrane glycoprotein)
LOC107985523	2.88893	0.211108	1	8	1	1	0	chr1:120423013-120427699	+	299	ncRNA
HIST1H2BD	2.88307	1.07411e-41	9.28914e-40	626	704	69	87	chr6:26157985-26171349	+	921	protein-coding	hsa:3017	histone cluster 1, H2bd
TRANK1	2.88205	0.0260543	0.0657221	16	10	1	2	chr3:36826817-36945662	-	11413	protein-coding	hsa:9881	tetratricopeptide repeat and ankyrin repeat containing 1
GRIN2C	2.8798	3.62471e-43	3.54892e-41	654	604	61	86	chr17:74842021-74860843	-	5628	protein-coding	hsa:2905	glutamate receptor, ionotropic, N-methyl D-aspartate 2C
KRT17	2.87612	5.97783e-05	0.000305563	41	44	4	6	chr17:41619440-41624630	-	1574	protein-coding	hsa:3872	keratin 17, type I
LINC00479	2.87557	0.027146	0.0680028	17	9	1	2	chr21:41711520-41715775	-	2033	ncRNA	hsa:150135	long intergenic non-protein coding RNA 479
LOC105374104	2.87262	0.00499794	0.0160147	26	17	1	4	chr3:130111747-130120577	+	4331	lncRNA		uncharacterized LOC105374104
SYT8	2.86852	6.10191e-07	4.44646e-06	81	56	6	10	chr11:1827484-1837521	+	2076	protein-coding	hsa:90019	synaptotagmin VIII
MXRA8	2.86828	0.0682711	0.144471	9	8	1	1	chr1:1352689-1363541	-	3639	protein-coding	hsa:54587	matrix-remodelling associated 8
KCCAT333	2.86716	0.2441	1	9	0	1	0	chr7:17374917-17467256	+	1379	ncRNA	hsa:102659288	uncharacterized LOC102659288
LOC107986928	2.86637	6.15601e-05	0.000314044	46	39	4	6	chr8:23070330-23074490	-	2151	lncRNA
KRT38	2.86236	0.0302169	0.0742399	19	7	1	2	chr17:41436369-41441344	-	2837	protein-coding	hsa:8687	keratin 38, type I
SPX	2.85858	0.0700068	0.147393	10	7	1	1	chr12:21526257-21532947	+	2319	protein-coding	hsa:80763	spexin hormone
LOC107986127	2.85619	0.00522668	0.0166093	21	21	1	4	chr3:127744219-127751505	-	5945	ncRNA
FCGBP	2.85462	0.000434511	0.00183646	60	18	4	5	NW_009646206.1:123199-209769	-	16390	protein-coding	hsa:8857	Fc fragment of IgG binding protein
NR4A2	2.85445	2.95797e-70	6.99931e-68	1660	1314	146	206	chr2:156324432-156334683	-	5318	protein-coding	hsa:4929	nuclear receptor subfamily 4, group A, member 2
LOC102724143	2.84838	0.0800408	0.163856	11	6	2	0	chr7:22110511-22112612	-	849	ncRNA	hsa:102724143	uncharacterized LOC102724143
LOC284577	2.83882	0.0756069	0.156572	12	5	1	1	chr1:205456784-205469106	+	2780	ncRNA	hsa:284577	uncharacterized LOC284577
MIR590	2.83854	0.0835545	0.169547	12	5	0	2	chr7:74191198-74191294	+	97	ncRNA	hsa:693175	microRNA 590
PRF1	2.83834	1.53207e-16	3.58049e-15	194	188	21	25	chr10:70597348-70602775	-	2534	protein-coding	hsa:5551	perforin 1 (pore forming protein)
BIRC3	2.83097	4.13626e-74	1.05178e-71	1301	1081	149	138	chr11:102317450-102339403	+	6911	protein-coding	hsa:330	baculoviral IAP repeat containing 3
LOC105369484	2.82802	0.0881425	0.177105	13	4	2	0	chr11:109946550-109972995	+	726	ncRNA		uncharacterized LOC105369484
PGAM1P7	2.82798	0.0303045	0.0743837	15	10	2	1	chrX:46646399-46647338	-	940	pseudo		phosphoglycerate mutase 1 pseudogene 7
NFAM1	2.82764	0.0129748	0.0363751	17	16	1	3	chr22:42380407-42438155	-	6232	protein-coding	hsa:150372	NFAT activating protein with ITAM motif 1
LOC105377294	2.82407	0.00620104	0.0192892	29	13	3	2	chr4:76906667-76949655	-	3330	ncRNA		uncharacterized LOC105377294
LOC105375213	2.82135	0.0314577	0.076739	16	9	1	2	chr7:29639695-29645177	-	4951	ncRNA		uncharacterized LOC105375213
LOC101928841	2.81938	1.1347e-08	1.09529e-07	107	75	12	10	chr13:113399607-113420770	-	10000	protein-coding	hsa:101928841	collagen alpha-1(II) chain-like
MYBPC3	2.81628	0.0800219	0.163842	5	11	1	1	chr11:47331406-47352702	-	4217	protein-coding	hsa:4607	myosin binding protein C, cardiac
LOC107986196	2.8125	0.0140406	0.0388138	20	13	1	3	chr4:151124210-151141113	+	1598	ncRNA
ZBED6	2.80159	3.30642e-14	6.19028e-13	308	139	26	28	chr1:203797523-203800462	+	2940	protein-coding	hsa:100381270	zinc finger, BED-type containing 6
F5	2.79745	9.76312e-05	0.000481291	47	42	2	9	chr1:169511954-169586632	-	9188	protein-coding	hsa:2153	coagulation factor V (proaccelerin, labile factor)
LOC105377940	2.79619	0.0879545	0.176833	7	9	0	2	chr6:110535862-110549401	-	1958	ncRNA		uncharacterized LOC105377940
LOC105373038	2.79595	0.0879725	0.176848	7	9	2	0	chr22:40651869-40655237	+	1817	ncRNA		uncharacterized LOC105373038
LOC105369601	2.79585	0.079809	0.163564	7	9	1	1	chr12:1812521-1817525	+	2049	ncRNA		uncharacterized LOC105369601
RHOXF1-AS1	2.79585	0.079809	0.163564	7	9	1	1	chrX:120036236-120146855	+	2103	ncRNA	hsa:101928969	uncharacterized LOC101928969
PECAM1	2.79247	0.0334621	0.0808414	11	13	2	1	chr17:64319415-64413844	-	6831	protein-coding	hsa:5175	platelet/endothelial cell adhesion molecule 1
LOC646358	2.79183	0.0162298	0.0439866	24	9	2	2	chr15:65770250-65772154	-	1905	pseudo		DnaJ (Hsp40) homolog, subfamily B, member 14 pseudogene
TMPRSS6	2.78584	0.0890707	0.178524	8	8	0	2	chr22:37065436-37109701	-	3194	protein-coding	hsa:164656	transmembrane protease, serine 6
LOC107983997	2.78567	0.0191883	0.0506186	16	16	4	0	chr19:52614711-52690527	-	2515	protein-coding
LOC105378567	2.7856	0.0890889	0.178524	8	8	2	0	chr10:132181026-132185874	-	1239	ncRNA		uncharacterized LOC105378567
LOC107985354	2.7856	0.0890889	0.178524	8	8	2	0	chr1:226910662-226914706	+	1500	ncRNA
LOC105374177	2.7805	1.59974e-06	1.08802e-05	68	60	10	6	chr3:157081841-157088547	+	1497	lncRNA		uncharacterized LOC105374177
TSPOAP1	2.77682	0.00132018	0.00494329	31	25	4	3	chr17:58301227-58329030	-	7698	protein-coding
MUC19	2.7686	3.07811e-08	2.79391e-07	106	70	11	11	chr12:40393394-40570757	+	24726	protein-coding	hsa:283463	mucin 19, oligomeric
C1orf168	2.76503	0.0850682	0.172025	10	6	1	1	chr1:56718804-56831985	-	4316	protein-coding	hsa:199920	chromosome 1 open reading frame 168
LOC107986488	2.76503	0.0850682	0.172025	10	6	1	1	chr5:177520181-177531065	+	3741	ncRNA
LOC101927495	2.76468	0.093739	0.185809	10	6	2	0	chr11:61588494-61607546	+	2345	ncRNA	hsa:101927495	uncharacterized LOC101927495
SNAI2	2.76458	8.67738e-06	5.20185e-05	61	50	5	9	chr8:48917677-48921440	-	2112	protein-coding	hsa:6591	snail family zinc finger 2
PLCXD2	2.76313	2.38814e-10	2.87336e-09	143	96	18	12	chr3:111674676-111846447	+	2148	protein-coding	hsa:257068	phosphatidylinositol-specific phospholipase C, X domain containing 2
PARP10	2.76294	1.38796e-13	2.40763e-12	176	141	17	23	chr8:143977152-143986471	-	3646	protein-coding	hsa:84875	poly (ADP-ribose) polymerase family, member 10
TNFRSF10C	2.76059	7.40803e-08	6.32952e-07	100	67	9	12	chr8:23102814-23117437	+	1494	protein-coding	hsa:8794	tumor necrosis factor receptor superfamily, member 10c, decoy without an intracellular domain
LUCAT1	2.75838	7.18491e-22	2.51354e-20	415	291	30	59	chr5:91302986-91314402	-	890	ncRNA	hsa:100505994	lung cancer associated transcript 1 (non-protein coding)
LOC399716	2.75742	0.0449829	0.10309	16	8	3	0	chr10:6345717-6352762	+	6004	ncRNA	hsa:399716	uncharacterized protein DKFZp667F0711
HGFAC	2.75705	0.00321556	0.0109087	23	24	3	3	chr4:3441933-3449495	+	2134	protein-coding	hsa:3083	HGF activator
LOC105369606	2.75448	0.000370599	0.00159522	31	39	5	4	chr12:3300329-3327103	+	6807	ncRNA		uncharacterized LOC105369606
LY6D	2.74864	5.45263e-10	6.30662e-09	103	122	16	13	chr8:142784882-142786592	-	802	protein-coding	hsa:8581	lymphocyte antigen 6 complex, locus D
IL31RA	2.74012	1.10134e-06	7.71211e-06	68	64	9	8	chr5:55840334-55922854	+	8122	protein-coding	hsa:133396	interleukin 31 receptor A
LOC107985728	2.74003	0.00176845	0.00644196	34	21	4	3	chr1:921013-924937	-	3646	protein-coding
COL17A1	2.73756	6.06598e-24	2.42028e-22	328	293	45	35	chr10:104031288-104085880	-	5610	protein-coding	hsa:1308	collagen, type XVII, alpha 1
CHRNA6	2.73625	0.045584	0.104244	19	5	1	2	chr8:42752620-42768786	-	2400	protein-coding	hsa:8973	cholinergic receptor, nicotinic, alpha 6 (neuronal)
OASL	2.73537	4.288e-40	3.4298e-38	599	642	80	81	chr12:121018882-121039242	-	2085	protein-coding	hsa:8638	2'-5'-oligoadenylate synthetase-like
KYNU	2.73511	0.0465108	0.106121	10	13	3	0	chr2:142877626-143042316	+	12557	protein-coding	hsa:8942	kynureninase
LOC107985263	2.73062	0.096442	0.190304	4	11	1	1	chr1:214336792-214345880	-	2125	ncRNA
KIAA0754	2.72937	0.0324083	0.0787421	194	97	33	4	chr1:39409504-39416482	+	6979	protein-coding	hsa:643314	KIAA0754
LOC105376311	2.72624	0.027725	0.0692495	9	21	4	0	chr9:134472610-134483232	+	3496	ncRNA		uncharacterized LOC105376311
LOC107986997	2.71615	0.136127	0.250157	32	22	7	0	chr9:40949348-40992385	-	5332	ncRNA
PLB1	2.71449	1.99522e-06	1.33818e-05	79	52	8	9	chr2:28488579-28644135	+	5813	protein-coding	hsa:151056	phospholipase B1
QPRT	2.71169	0.00866204	0.0256429	19	19	2	3	chr16:29670588-29698699	+	2458	protein-coding	hsa:23475	quinolinate phosphoribosyltransferase
LOC105379282	2.71128	0.00299805	0.0102628	34	20	6	1	chr1:226971536-226977439	+	5520	protein-coding		glucose-dependent insulinotropic receptor-like
LRRC71	2.70926	0.104551	0.202972	6	9	0	2	chr1:156920608-156941208	+	2307	protein-coding	hsa:149499	leucine rich repeat containing 71
TRBV20OR9-2	2.70901	0.104572	0.202985	6	9	2	0	chr9:33617845-33618508	+	335	pseudo		T cell receptor beta variable 20/OR9-2 (non-functional)
LOC101928078	2.70875	0.130936	0.242657	15	1	2	0	chr21:32453516-32457589	+	4074	pseudo		histone demethylase UTY-like
EBI3	2.70809	1.1106e-11	1.59271e-10	148	119	18	17	chr19:4229196-4237539	+	1398	protein-coding	hsa:10148	Epstein-Barr virus induced 3
LOC105373737	2.70374	0.0259564	0.0655237	13	17	4	0	chr2:171267181-171301140	-	1736	ncRNA		uncharacterized LOC105373737
CCDC160	2.70297	0.00896771	0.0264193	21	17	3	2	chrX:134237047-134246207	+	1675	protein-coding	hsa:347475	coiled-coil domain containing 160
EGR2	2.6978	1.76717e-11	2.46579e-10	154	119	22	14	chr10:62811996-62819167	-	2993	protein-coding	hsa:1959	early growth response 2
RARRES3	2.69129	0.0542786	0.120347	16	7	0	3	chr11:63536801-63546458	+	765	protein-coding	hsa:5920	retinoic acid receptor responder (tazarotene induced) 3
LOC100506606	2.68707	0.0976532	0.192382	8	7	1	1	chr12:29280415-29317848	-	2383	ncRNA	hsa:100506606	uncharacterized LOC100506606
LOC107984913	2.68707	0.0976532	0.192382	8	7	1	1	chr1:6603447-6613374	-	1884	ncRNA
CHST4	2.68694	0.107261	0.207189	8	7	2	0	chr16:71526120-71538590	+	2176	protein-coding	hsa:10164	carbohydrate (N-acetylglucosamine 6-O) sulfotransferase 4
LINC01612	2.68694	0.107261	0.207189	8	7	2	0	chr4:170226591-170283723	+	1260	ncRNA	hsa:101928223	uncharacterized LOC101928223
LOC105375914	2.6761	0.100227	0.196313	9	6	1	1	chr8:78804578-78937681	+	3370	ncRNA		uncharacterized LOC105375914
LOC100507391	2.6758	0.110064	0.211811	9	6	2	0	chr3:194708421-194782168	+	3647	lncRNA	hsa:100507391	uncharacterized LOC100507391
CXCL2	2.67401	1.88199e-05	0.00010589	55	49	7	7	chr4:74097035-74099280	-	1205	protein-coding	hsa:2920	chemokine (C-X-C motif) ligand 2
LOC107985736	2.67221	0.00543447	0.0171744	28	17	4	2	chr1:16654193-16667145	-	2763	ncRNA
LINC01629	2.67186	0.00300431	0.0102739	19	32	3	4	chr14:76959638-76965802	+	581	ncRNA
LOC401052	2.6698	0.00213064	0.00758299	20	38	2	6	chr3:10006418-10011095	-	1897	protein-coding	hsa:401052	uncharacterized LOC401052
MIR8070	2.66752	0.0468822	0.106782	10	12	2	1	chr11:11783135-11783222	-	88	ncRNA	hsa:102465870	microRNA 8070
FOXD4L5	2.66478	0.11396	0.217447	10	5	0	2	chr9:65282101-65285209	-	3109	protein-coding	hsa:653427	forkhead box D4-like 5
SMIM22	2.66426	0.00203307	0.00728902	31	28	1	7	chr16:4788395-4796491	+	1032	protein-coding	hsa:440335	small integral membrane protein 22
LOC101929412	2.66009	0.0554976	0.122619	11	11	3	0	chr5:10493527-10502728	-	2130	lncRNA	hsa:101929412	uncharacterized LOC101929412
C1orf116	2.65508	6.59434e-32	3.88747e-30	468	419	62	59	chr1:207018521-207032761	-	5502	protein-coding	hsa:79098	chromosome 1 open reading frame 116
LOC105374764	2.65306	0.119168	0.225084	11	4	2	0	chr2:62415161-62670014	+	2097	ncRNA		uncharacterized LOC105374764
LOC100507131	2.65274	0.0339741	0.0819043	22	8	0	4	chr17:17858227-17860803	-	2577	unknown	hsa:100507131	uncharacterized LOC100507131
DUSP16	2.65224	0.0203507	0.0531854	32	6	1	4	NW_011332696.1:442285-531517	-	6312	protein-coding	hsa:80824	dual specificity phosphatase 16
SORCS2	2.65049	1.29286e-07	1.05896e-06	88	80	15	8	chr4:7192607-7742837	+	6129	protein-coding	hsa:57537	sortilin-related VPS10 domain containing receptor 2
FOXJ1	2.64585	0.00308629	0.0105246	27	24	5	2	chr17:76136333-76141299	-	2641	protein-coding	hsa:2302	forkhead box J1
LARP1P1	2.64422	0.0612018	0.132406	4	17	1	2	chr6:26164033-26168176	+	3715	pseudo		La ribonucleoprotein domain family, member 1 pseudogene 1
NCR3LG1	2.6409	2.18835e-06	1.45807e-05	93	54	14	6	chr11:17351762-17377321	+	7058	protein-coding	hsa:374383	natural killer cell cytotoxicity receptor 3 ligand 1
LOC105378858	2.63895	1.43675e-08	1.36825e-07	127	85	9	20	chr1:94144819-94161728	-	1370	ncRNA		uncharacterized LOC105378858
LOC100506358	2.63363	0.0119174	0.0338451	18	18	3	2	chr14:69811057-69815967	+	1645	ncRNA	hsa:100506358	uncharacterized LOC100506358
RNU6-1016P	2.62994	0.0535445	0.119049	15	7	1	2	chr6:75644084-75644177	+	94	pseudo		RNA, U6 small nuclear 1016, pseudogene
SCN2A	2.62876	0.00206102	0.00736905	25	32	6	2	chr2:165208056-165392310	+	8974	protein-coding	hsa:6326	sodium channel, voltage-gated, type II, alpha subunit
ATP6V0A4	2.62683	0.000432455	0.00182868	39	33	4	6	chr7:138706294-138799839	-	3483	protein-coding	hsa:50617	ATPase, H+ transporting, lysosomal V0 subunit a4
LOC107984817	2.61886	0.00321474	0.0109081	26	24	4	3	chr16:89831631-89835961	+	2629	protein-coding
EID3	2.61666	4.10592e-08	3.64526e-07	90	88	12	13	chr12:104303732-104305205	+	1474	protein-coding	hsa:493861	EP300 interacting inhibitor of differentiation 3
LOC107984655	2.6165	0.124638	0.233347	5	9	2	0	chr14:64985982-64987085	-	1024	ncRNA
LOC729040	2.61619	0.113944	0.217447	5	9	1	1	chr5:91279964-91281136	-	1173	ncRNA	hsa:729040	uncharacterized LOC729040
CD74	2.61226	0.00335194	0.0113083	28	22	4	3	chr5:150401637-150412936	-	1969	protein-coding	hsa:972	CD74 molecule, major histocompatibility complex, class II invariant chain
CCL20	2.6106	0.0288403	0.0715841	11	17	3	1	chr2:227813842-227817564	+	842	protein-coding	hsa:6364	chemokine (C-C motif) ligand 20
TRIM29	2.61025	6.63571e-09	6.63844e-08	108	98	11	18	chr11:120111286-120138179	-	3145	protein-coding	hsa:23650	tripartite motif containing 29
LOC100996286	2.6101	2.36218e-06	1.56411e-05	62	72	8	11	chr4:152100753-152104720	+	1592	lncRNA	hsa:100996286	uncharacterized LOC100996286
RPL7AP73	2.60472	0.125141	0.234031	6	8	2	0	chr13:22803293-22803598	+	306	pseudo		ribosomal protein L7a pseudogene 73
OGFOD1P1	2.60463	0.0553857	0.122387	9	12	2	1	chr13:49210090-49212314	-	1942	pseudo		2-oxoglutarate and iron-dependent oxygenase domain containing 1 pseudogene 1
LOC107986454	2.6019	0.00204142	0.00731384	25	31	3	5	chr5:141807798-141828812	-	9248	ncRNA
ZNF423	2.60086	0.0171174	0.0459917	25	11	4	1	chr16:49487531-49857919	-	8379	protein-coding	hsa:23090	zinc finger protein 423
CXCL1	2.60041	6.11415e-09	6.16372e-08	105	106	11	19	chr4:73869392-73871302	+	1192	protein-coding	hsa:2919	chemokine (C-X-C motif) ligand 1 (melanoma growth stimulating activity, alpha)
SCN3B	2.59957	0.00113908	0.00432892	29	34	6	3	chr11:123629187-123654607	-	6066	protein-coding	hsa:55800	sodium channel, voltage-gated, type III, beta subunit
SH2D1B	2.59693	0.0649645	0.138975	10	11	3	0	chr1:162395266-162412138	-	2535	protein-coding	hsa:117157	SH2 domain containing 1B
ATG9B	2.59682	7.68337e-14	1.36072e-12	173	171	25	24	chr7:151012209-151024499	-	4577	protein-coding	hsa:285973	autophagy related 9B
LOC105369164	2.59297	0.115854	0.220021	7	7	1	1	chr2:24790591-24793105	-	1729	ncRNA		uncharacterized LOC105369164
TRA	2.59293	0.126761	0.236408	7	7	2	0	chr14:21621904-22552132	+	930229	protein-coding		T cell receptor alpha locus
KRT8P37	2.58926	0.0659032	0.140542	11	10	0	3	chr10:8513499-8515207	-	1709	pseudo		keratin 8 pseudogene 37
TCHH	2.58899	0.0659245	0.14057	11	10	3	0	chr1:152106317-152115454	-	6995	protein-coding	hsa:7062	trichohyalin
LOC105378685	2.5872	0.0294262	0.0727521	15	13	1	3	chr1:43172791-43250916	-	1923	ncRNA		uncharacterized LOC105378685
LOC105378524	2.58621	0.201545	0.338531	42	22	9	0	chr10:122417975-122423094	+	5041	lncRNA		uncharacterized LOC105378524
TUBAL3	2.58122	0.0579001	0.126988	12	9	2	1	chr10:5393098-5404830	-	1798	protein-coding	hsa:79861	tubulin, alpha-like 3
LINC00654	2.58106	0.129557	0.240678	8	6	2	0	chr20:5496067-5504596	-	6096	ncRNA	hsa:149837	long intergenic non-protein coding RNA 654
LOC102723568	2.56543	0.062079	0.13398	14	7	1	2	chr11:34692784-34877212	+	1410	ncRNA	hsa:102723568	uncharacterized LOC102723568
LOC102723490	2.56315	0.0338683	0.0816954	19	9	3	1	chr13:36664663-36789186	-	5287	ncRNA	hsa:102723490	uncharacterized LOC102723490
LOC105370364	2.56267	4.92595e-05	0.000256647	44	58	6	9	chr13:110945456-110974024	-	3802	ncRNA		uncharacterized LOC105370364
PLCD4	2.55955	0.00231542	0.00817063	30	25	4	4	chr2:218606873-218637186	+	4200	protein-coding	hsa:84812	phospholipase C, delta 4
NFE2L3P1	2.55714	0.139057	0.254744	10	4	0	2	chr18:59967808-59972107	+	2701	pseudo		nuclear factor, erythroid 2-like 3 pseudogene 1
LOC107985489	2.55594	0.0170564	0.0458632	30	12	6	0	chr21:25564687-25571067	-	5705	lncRNA
GABBR2	2.54962	0.0336766	0.0812905	12	15	3	1	chr9:98288082-98709197	-	5788	protein-coding	hsa:9568	gamma-aminobutyric acid (GABA) B receptor, 2
ZNRF2P1	2.54633	0.0166265	0.0448987	18	16	3	2	chr7:32727950-32729983	+	2034	pseudo	hsa:441208	zinc and ring finger 2 pseudogene 1
SUDS3P1	2.54521	0.13412	1	11	3	1	1	chr5:177971178-177973821	+	2644	pseudo		SUDS3 pseudogene 1
MIR662	2.5447	0.146397	1	11	3	0	2	chr16:770183-770277	+	95	ncRNA	hsa:724032	microRNA 662
LOC100129617	2.54443	0.146427	1	11	3	2	0	chr16:81665354-81667276	+	1923	ncRNA	hsa:100129617	uncharacterized LOC100129617
LOC105369161	2.54195	1.66268e-05	9.45478e-05	88	43	6	13	chr22:46944660-46956082	+	11330	ncRNA		uncharacterized LOC105369161
LOC105372485	2.54155	0.0169909	0.0457161	19	15	2	3	chr19:58499523-58511123	+	2546	ncRNA		uncharacterized LOC105372485
LINC01186	2.53339	0.000296809	0.0013097	44	37	8	4	chrX:46325924-46327674	-	655	ncRNA	hsa:101927574	long intergenic non-protein coding RNA 1186
LOC107986078	2.53083	0.00388587	0.0128617	21	32	6	2	chr3:42103411-42106997	+	3139	lncRNA
LOC84214	2.52767	0.00514637	0.0163916	25	22	3	4	chr7:65837860-65842398	+	4447	ncRNA	hsa:84214	uncharacterized LOC84214
KRT9	2.52212	0.0031924	0.0108406	33	21	5	3	chr17:41565841-41572058	-	2290	protein-coding	hsa:3857	keratin 9, type I
INSC	2.5206	0.0212404	0.0551636	14	19	4	1	chr11:15111416-15269675	+	3759	protein-coding	hsa:387755	inscuteable homolog (Drosophila)
LOC107984816	2.51723	0.136884	1	4	9	1	1	chr16:87944819-87945644	-	826	pseudo
HSPA8P15	2.51445	0.0677625	0.143555	11	9	1	2	chr6:151411262-151413957	-	2696	pseudo		heat shock 70kDa protein 8 pseudogene 15
SCARNA17	2.51058	0.0212634	0.0552063	16	17	4	1	chr18:49814023-49814443	+	421	ncRNA	hsa:677769	small Cajal body-specific RNA 17
ABCA1	2.5054	4.49435e-15	9.27001e-14	244	175	35	28	chr9:104781002-104928246	-	11083	protein-coding	hsa:19	ATP-binding cassette, sub-family A (ABC1), member 1
AK3P3	2.50526	0.148873	1	5	8	0	2	chr7:23129178-23129838	+	661	pseudo		adenylate kinase 3 pseudogene 3
ANKRD20A2	2.50526	0.148873	1	5	8	0	2	chr9:40223285-40282360	+	3511	protein-coding	hsa:441430	ankyrin repeat domain 20 family, member A2
LOC107985053	2.50474	0.136707	1	5	8	1	1	chr17:4489873-4498716	-	2567	ncRNA
RTN1	2.50056	0.0218923	0.0565634	18	15	4	1	chr14:59595976-59871288	-	3891	protein-coding	hsa:6252	reticulon 1
LOC105374897	2.4976	0.0833631	0.16924	13	7	0	3	chr6:4902356-4909245	+	4812	ncRNA		uncharacterized LOC105374897
LOC105379163	2.49546	0.552019	1	14	0	0	2	chr5:127032113-127038872	+	2880	ncRNA		uncharacterized LOC105379163
LOC107987269	2.49237	0.0117783	0.0334942	18	21	4	2	chr19:46716530-46719412	-	1743	protein-coding
C11orf91	2.4914	0.004362	0.014223	41	19	1	8	chr11:33698108-33703026	-	1635	protein-coding	hsa:100131378	chromosome 11 open reading frame 91
LOC105374010	2.48943	0.0753292	0.156224	14	6	1	2	chr3:100021012-100034855	+	10916	ncRNA		uncharacterized LOC105374010
PLXNB3	2.48481	1.61275e-30	9.00867e-29	529	419	74	71	chrX:153764196-153779346	+	6377	protein-coding	hsa:5365	plexin B3
PLA2G4F	2.47984	0.0406757	0.0951593	14	12	1	3	chr15:42141134-42156641	-	3492	protein-coding	hsa:255189	phospholipase A2, group IVF
CLCA2	2.47971	0.0406844	0.0951593	14	12	3	1	chr1:86424086-86456558	+	4025	protein-coding	hsa:9635	chloride channel accessory 2
EGR3	2.47718	1.57267e-06	1.07257e-05	69	79	13	10	chr8:22687661-22693302	-	4334	protein-coding	hsa:1960	early growth response 3
WNT7A	2.47671	7.67483e-15	1.54558e-13	207	188	29	32	chr3:13818108-13880121	-	1938	protein-coding	hsa:7476	wingless-type MMTV integration site family, member 7A
PTAFR	2.47312	1.97874e-34	1.30161e-32	601	506	92	79	chr1:28147166-28193936	-	4318	protein-coding	hsa:5724	platelet-activating factor receptor
LAPTM5	2.47282	0.000437153	0.00184579	36	41	6	6	chr1:30732468-30757840	-	2240	protein-coding	hsa:7805	lysosomal protein transmembrane 5
POU3F1	2.47228	0.0482474	0.109424	6	19	2	2	chr1:38043851-38046778	-	2928	protein-coding	hsa:5453	POU class 3 homeobox 1
SLC43A2	2.47173	0.032654	0.0792599	19	92	10	8	chr17:1569254-1630014	-	8413	protein-coding	hsa:124935	solute carrier family 43 (amino acid system L transporter), member 2
TRNT	2.47075	7.55891e-15	1.52584e-13	202	197	32	30	chrMT:15888-15953	+	66	tRNA	hsa:4576	tRNA
LOC105371824	2.47068	0.0894815	0.179105	7	12	0	3	chr17:50537294-50538754	-	607	ncRNA		uncharacterized LOC105371824
LY96	2.4704	0.0895099	0.179114	7	12	3	0	chr8:73991275-74099807	+	851	protein-coding	hsa:23643	lymphocyte antigen 96
RPS10P5	2.4704	0.0895099	0.179114	7	12	3	0	chr20:839401-840020	-	620	pseudo		ribosomal protein S10 pseudogene 5
LOC100289511	2.46716	0.144171	1	8	5	1	1	chr14:69766283-69767713	-	1431	ncRNA	hsa:100289511	uncharacterized LOC100289511
SNX18P19	2.46716	0.144171	1	8	5	1	1	NT_187361.1:66853-68429	-	1577	pseudo		sorting nexin 18 pseudogene 19
APOL3	2.46708	0.0430108	0.0996036	16	10	1	3	chr22:36140323-36166177	-	3633	protein-coding	hsa:80833	apolipoprotein L, 3
DDC	2.46707	0.156985	1	8	5	0	2	chr7:50458436-50565460	-	2070	protein-coding	hsa:1644	dopa decarboxylase (aromatic L-amino acid decarboxylase)
PHKA2-AS1	2.4668	0.157017	1	8	5	2	0	chrX:18890296-18894975	+	1296	ncRNA	hsa:100132163	PHKA2 antisense RNA 1
LOC105372343	2.46167	0.0894652	0.179105	8	11	3	0	chr19:17389069-17395964	-	2697	protein-coding		uncharacterized LOC105372343
MTCO1P22	2.46141	0.0776981	0.160045	8	11	2	1	chr5:100053686-100055045	-	1360	pseudo
LOC729966	2.45852	0.0253225	0.0641516	17	15	4	1	chr19:18249950-18255419	-	687	ncRNA	hsa:729966	uncharacterized LOC729966
OGFRP1	2.45672	0.0110293	0.0316499	17	27	6	1	chr22:42269753-42274862	+	1242	pseudo	hsa:388906	opioid growth factor receptor pseudogene 1
LOC105369180	2.45417	0.0444489	0.102114	18	8	2	2	chr8:22656195-22664431	-	5051	ncRNA		uncharacterized LOC105369180
LOC105373730	2.44689	0.0598281	0.130144	19	7	0	4	chr2:165821977-165848198	-	3128	ncRNA		uncharacterized LOC105373730
KIAA1324	2.44616	2.84282e-14	5.38146e-13	196	190	32	29	chr1:109113963-109206781	+	7032	protein-coding	hsa:57535	KIAA1324
APOL1	2.44578	0.0441649	0.101598	10	15	2	2	chr22:36253071-36267531	+	3017	protein-coding	hsa:8542	apolipoprotein L, 1
HRG	2.44418	0.0914568	0.182368	10	9	3	0	chr3:186665952-186678240	+	2028	protein-coding	hsa:3273	histidine-rich glycoprotein
TNFAIP3	2.43748	7.0057e-27	3.29713e-25	437	389	70	61	chr6:137866317-137883314	+	4738	protein-coding	hsa:7128	tumor necrosis factor, alpha-induced protein 3
RPSAP30	2.43105	0.0261949	0.0659887	13	18	3	2	chr3:196990592-197000423	-	9832	pseudo		ribosomal protein SA pseudogene 30
BMS1P21	2.4278	0.166824	1	11	2	1	1	chr10:79904898-79931801	+	818	pseudo	hsa:100288974	BMS1 homolog, ribosome assembly protein (yeast) pseudogene
LOC105369312	2.42683	0.181114	1	11	2	2	0	chr11:57392990-57404155	-	6795	ncRNA		uncharacterized LOC105369312
ABCA12	2.42635	1.01957e-11	1.47083e-10	166	141	23	26	chr2:214931542-215138591	-	9272	protein-coding	hsa:26154	ATP-binding cassette, sub-family A (ABC1), member 12
ANKK1	2.42404	0.00105069	0.00402533	59	24	10	3	chr11:113386014-113400418	+	4541	protein-coding	hsa:255239	ankyrin repeat and kinase domain containing 1
LOC105372708	2.42246	0.0158726	0.04315	25	13	3	3	chr20:62373817-62378984	-	4375	ncRNA		uncharacterized LOC105372708
LOC101929201	2.41958	0.0483565	0.109627	14	11	3	1	chr5:79349353-79371481	-	1910	ncRNA	hsa:101929201	uncharacterized LOC101929201
LOC100288846	2.41524	0.0265576	0.066725	16	15	3	2	chr14:39265703-39267061	-	1359	ncRNA	hsa:100288846	uncharacterized LOC100288846
LOC107984952	2.41315	1.10404e-19	3.39522e-18	295	298	52	44	chr1:44818067-44821994	+	3260	ncRNA
TP53INP1	2.41167	6.46968e-77	1.77781e-74	3552	2663	553	445	chr8:94925972-94949387	-	5652	protein-coding	hsa:94241	tumor protein p53 inducible nuclear protein 1
LOC105369660	2.41028	0.00926726	0.0271796	20	23	3	4	chr12:10723544-10727487	+	2568	lncRNA		uncharacterized LOC105369660
FBXW11P1	2.40976	0.0380315	0.089967	17	14	5	0	chr21:31627057-31628660	-	1604	pseudo		F-box and WD repeat domain containing 11 pseudogene 1
ZBBX	2.40892	0.00659439	0.0203457	22	27	2	6	chr3:167178399-167380405	-	3363	protein-coding	hsa:79740	zinc finger, B-box domain containing
GPR75	2.40647	3.85051e-05	0.000205196	78	41	10	9	chr2:53852913-53860033	-	2159	protein-coding	hsa:10936	G protein-coupled receptor 75
SPNS2	2.40396	7.38398e-34	4.71164e-32	583	595	98	94	chr17:4498834-4539933	+	4349	protein-coding	hsa:124976	spinster homolog 2 (Drosophila)
CATSPERG	2.40379	5.64406e-09	5.72028e-08	145	103	14	26	chr19:38335563-38370949	+	6343	protein-coding	hsa:57828	catsper channel auxiliary subunit gamma
LOC107985003	2.40301	1.11443e-05	6.56295e-05	75	55	8	13	chr17:43166245-43171067	-	1896	lncRNA
DDX60	2.40031	3.8108e-26	1.71305e-24	591	510	114	65	chr4:168216291-168318807	-	6135	protein-coding	hsa:55601	DEAD (Asp-Glu-Ala-Asp) box polypeptide 60
PKMP3	2.39847	0.10559	0.204541	6	12	0	3	chr6:85659871-85660653	-	783	pseudo		pyruvate kinase, muscle pseudogene 3
LOC105377735	2.39815	0.177631	1	4	8	0	2	chr5:173581542-173585589	-	2922	ncRNA		uncharacterized LOC105377735
GBP5	2.39775	0.0924474	0.183741	6	12	1	2	chr1:89258950-89272861	-	4052	protein-coding	hsa:115362	guanylate binding protein 5
NR4A3	2.39472	0.000212047	0.000967501	41	50	9	6	chr9:99821855-99866893	+	5706	protein-coding	hsa:8013	nuclear receptor subfamily 4, group A, member 3
LOC105370877	2.39304	0.0431795	0.0998845	11	19	5	0	chr15:70079656-70088887	-	8614	ncRNA		uncharacterized LOC105370877
CD46P1	2.3898	0.119	0.224816	16	3	0	3	chr1:207645079-207657411	+	919	pseudo		CD46 molecule, complement regulatory protein pseudogene 1
HSPG2	2.38959	6.95767e-86	2.41914e-83	3466	2559	483	499	chr1:21822232-21937297	-	14812	protein-coding	hsa:3339	heparan sulfate proteoglycan 2
LOC107987295	2.38585	0.000774479	0.00306998	41	38	10	3	chr21:14851571-14882028	-	2170	lncRNA
CTGF	2.38558	2.22142e-59	3.90168e-57	1240	1159	199	196	chr6:131948176-131951378	-	2344	protein-coding	hsa:1490	connective tissue growth factor
RPL23AP34	2.38478	0.0655426	0.139949	10	14	0	4	chr2:28308161-28308570	+	410	pseudo		ribosomal protein L23a pseudogene 34
LOC105369149	2.3842	0.178407	1	5	7	2	0	chr11:9780376-9784778	+	457	ncRNA		uncharacterized LOC105369149
LOC107986793	2.38402	0.164596	1	5	7	1	1	chr7:47252100-47254614	-	1904	lncRNA
ICAM1	2.38144	0.0305966	0.0750035	13	17	3	2	chr19:10270841-10286615	+	3246	protein-coding	hsa:3383	intercellular adhesion molecule 1
LOC102724149	2.37976	0.105532	0.204452	8	10	3	0	chr13:95300095-95310874	+	1590	ncRNA	hsa:102724149	uncharacterized LOC102724149
LOC105375674	2.37966	0.0922733	0.18352	8	10	1	2	chr8:101121755-101127197	-	2166	ncRNA		uncharacterized LOC105375674
PNLIPRP2	2.37966	0.0922733	0.18352	8	10	1	2	chr10:116620953-116645143	+	1482	protein-coding	hsa:5408	pancreatic lipase-related protein 2
FAM13C	2.37957	0.0922825	0.18352	8	10	2	1	chr10:59245933-59363186	-	3810	protein-coding	hsa:220965	family with sequence similarity 13, member C
TG	2.37856	0.0643339	0.137921	20	5	3	1	chr8:132866943-133134902	+	8453	protein-coding	hsa:7038	thyroglobulin
LOC105377329	2.37819	3.04573e-16	6.99327e-15	256	211	40	37	chr4:89551333-89722093	+	5558	ncRNA		uncharacterized LOC105377329
LOC101927476	2.37799	8.67405e-07	6.17432e-06	83	80	16	11	chrX:40262917-40287721	+	3001	ncRNA	hsa:101927476	uncharacterized LOC101927476
LOC107986984	2.3772	2.6212e-20	8.39425e-19	316	294	53	48	chr8:143411031-143417452	+	2660	ncRNA
TMEM139	2.3762	2.27917e-11	3.1416e-10	152	155	26	25	chr7:143284899-143288049	+	2384	protein-coding	hsa:135932	transmembrane protein 139
ERCC5	2.37523	0.0318234	0.0774978	26	11	6	0	chr13:102845841-102876001	+	4085	protein-coding	hsa:2073	excision repair cross-complementation group 5
LOC107984006	2.37411	0.00953355	0.0278456	23	25	7	1	chr9:40584504-40593812	+	6718	ncRNA
FTH1P20	2.37055	0.166796	1	6	6	1	1	chr2:180872705-180873565	-	861	pseudo		ferritin, heavy polypeptide 1 pseudogene 20
LCK	2.3705	0.180839	1	6	6	2	0	chr1:32251239-32286167	+	2138	protein-coding	hsa:3932	LCK proto-oncogene, Src family tyrosine kinase
LOC107986465	2.36985	2.02839e-06	1.3584e-05	85	66	12	13	chr5:154218156-154222433	+	3912	ncRNA
MYBPH	2.36601	0.0190722	0.0503461	19	17	4	2	chr1:203167811-203175814	-	1806	protein-coding	hsa:4608	myosin binding protein H
LOC107984665	2.36389	0.0674756	0.143125	13	11	0	4	chr14:23095071-23105804	+	1217	ncRNA
SHC2	2.36279	8.32143e-11	1.06676e-09	161	133	21	28	chr19:416583-461011	-	2494	protein-coding	hsa:25759	SHC (Src homology 2 domain containing) transforming protein 2
LOC107985915	2.36157	0.108763	0.20978	10	8	0	3	chr2:94208806-94258709	+	1613	ncRNA
ATAD3C	2.36063	6.50379e-08	5.58775e-07	111	87	17	16	chr1:1449689-1470158	+	3859	protein-coding	hsa:219293	ATPase family, AAA domain containing 3C
LOC101929839	2.36053	3.82047e-05	0.000203723	64	50	8	11	chr22:15819006-15821252	+	2247	protein-coding	hsa:101929839	uncharacterized LOC101929839
LOC107984583	2.35704	0.000252107	0.00112971	65	32	7	9	chr13:113213207-113218353	+	5060	ncRNA
LINC00957	2.35698	0.184899	1	7	5	0	2	chr7:44039049-44044296	+	1713	ncRNA	hsa:255031	long intergenic non-protein coding RNA 957
LOC105374339	2.3567	0.184936	1	7	5	2	0	chr4:786981-796440	+	3342	ncRNA		uncharacterized LOC105374339
LOC107986334	2.3534	0.00756316	0.0228383	29	19	5	3	chr4:186621915-186628147	-	6015	ncRNA
LOC105374013	2.35007	3.14245e-06	2.03334e-05	108	66	21	8	chr3:101686870-101696682	+	4310	protein-coding		endogenous retrovirus group K member 5 Gag polyprotein
AHNAK2	2.34769	6.9052e-100	3.92146e-97	3794	3003	562	581	chr14:104937253-104978357	-	18317	protein-coding	hsa:113146	AHNAK nucleoprotein 2
SSPO	2.34421	1.16657e-07	9.65267e-07	125	78	16	18	chr7:149776042-149833965	+	15592	protein-coding	hsa:23145	SCO-spondin
SCARNA9	2.34377	0.000505074	0.00209264	32	55	9	6	chr11:93721514-93721866	+	353	ncRNA	hsa:619383	small Cajal body-specific RNA 9
LOC105370475	2.34325	0.176237	1	8	4	1	1	chr14:45369137-45389286	+	2328	ncRNA		uncharacterized LOC105370475
C6orf58	2.343	0.190803	1	8	4	0	2	chr6:127577174-127591818	+	1201	protein-coding	hsa:352999	chromosome 6 open reading frame 58
LRRC37A15P	2.343	0.190803	1	8	4	0	2	chr4:102727274-102730721	-	3448	pseudo		leucine rich repeat containing 37, member A15, pseudogene
ALDOB	2.34272	0.190842	1	8	4	2	0	chr9:101420560-101435780	-	2426	protein-coding	hsa:229	aldolase B, fructose-bisphosphate
GAB2	2.34237	3.12679e-13	5.24839e-12	278	203	55	26	chr11:78215290-78417822	-	6154	protein-coding	hsa:9846	GRB2-associated binding protein 2
MTND5P11	2.33739	0.0377028	0.0893134	21	9	2	3	chr5:134924648-134926459	-	1812	pseudo		MT-ND5 pseudogene 11
LOC107985350	2.33633	4.05228e-16	9.25452e-15	305	249	60	34	chr19:41863950-41866857	+	2720	lncRNA
LOC100996333	2.33367	0.106001	0.205244	13	5	2	1	chr18:12075203-12076850	-	1648	pseudo		G protein-coupled receptor 125 pseudogene
EME2	2.33305	6.17633e-22	2.17859e-20	422	337	53	76	chr16:1773222-1776714	+	1538	protein-coding	hsa:197342	essential meiotic structure-specific endonuclease subunit 2
LOC101928635	2.3321	0.00197955	0.0071196	39	26	6	5	chr15:58106609-58431770	-	9264	protein-coding	hsa:101928635	uncharacterized LOC101928635
ZNF460	2.33178	6.71578e-10	7.71002e-09	225	120	37	21	chr19:57279408-57298370	+	8516	protein-coding	hsa:10794	zinc finger protein 460
LOC101928553	2.32847	0.198933	1	9	3	2	0	chr2:148875995-148890572	-	3697	ncRNA	hsa:101928553	uncharacterized LOC101928553
LOC105370092	2.3281	0.0814904	0.166111	18	6	0	4	chr12:132427420-132438782	-	7108	protein-coding		uncharacterized LOC105370092
LOC101927479	2.32376	4.1163e-07	3.0772e-06	108	74	17	14	chr1:16154996-16168216	+	3300	ncRNA	hsa:101927479	uncharacterized LOC101927479
SLC2A3P1	2.31485	5.59854e-11	7.32021e-10	191	130	30	25	chr5:168552494-168553653	-	1160	pseudo		solute carrier family 2 (facilitated glucose transporter), member 3 pseudogene 1
LOC105373608	2.31282	0.0644579	0.138135	11	12	1	3	chr2:127424700-127473707	-	5885	ncRNA		uncharacterized LOC105373608
ITGA9-AS1	2.3125	0.0159462	0.0433088	17	23	5	2	chr3:37753689-37861780	-	620	ncRNA	hsa:101928153	ITGA9 antisense RNA 1
PLEKHM1	2.30571	0.0653374	0.139633	12	11	1	3	NT_167251.2:126335-181221	-	5299	protein-coding	hsa:9842	pleckstrin homology domain containing, family M (with RUN domain) member 1
GAPDHP43	2.3027	0.0290488	0.0719651	14	20	5	1	chr15:44354608-44355902	+	1295	pseudo		glyceraldehyde 3 phosphate dehydrogenase pseudogene 43
RN7SL809P	2.29882	0.227015	1	11	1	0	2	chr12:56670450-56670746	-	297	pseudo		RNA, 7SL, cytoplasmic 809, pseudogene
LOC107987226	2.29854	0.0794937	0.163055	13	10	0	4	chr15:90593853-90601700	+	1480	lncRNA
FLJ21408	2.29724	0.215972	1	2	9	2	0	chr16:27268205-27290468	+	601	ncRNA	hsa:400512	uncharacterized LOC400512
LOC653071	2.29651	1.17917e-06	8.22664e-06	80	85	15	14	NT_113888.1:65247-68989	-	3743	pseudo		ankyrin repeat domain 57 pseudogene
SRRM4	2.29648	0.200534	1	2	9	1	1	chr12:118981495-119163051	+	8477	protein-coding	hsa:84530	serine/arginine repetitive matrix 4
PLEKHS1	2.28794	0.0155472	0.0424484	23	17	3	4	chr10:113751262-113782433	+	3444	protein-coding	hsa:79949	pleckstrin homology domain containing, family S member 1
ADRB2	2.28501	0.000159022	0.000745942	53	49	6	12	chr5:148826593-148828634	+	2042	protein-coding	hsa:154	adrenoceptor beta 2, surface
PCAT1	2.28319	0.126675	0.236305	9	8	3	0	chr8:127013154-127021014	+	1992	ncRNA	hsa:100750225	prostate cancer associated transcript 1 (non-protein coding)
RPS2P14	2.28248	0.212653	1	3	8	0	2	chr1:113698884-113699606	-	723	pseudo		ribosomal protein S2 pseudogene 14
LOC105378209	2.28162	0.197392	1	3	8	1	1	chr5:143561313-143598434	+	592	ncRNA		uncharacterized LOC105378209
LOC101927896	2.27845	0.0264481	0.0665283	19	15	4	2	chr2:234793220-234888776	-	2178	ncRNA	hsa:101927896	uncharacterized LOC101927896
LAMA3	2.27628	1.18087e-41	1.01608e-39	948	739	154	144	chr18:23689443-23955066	+	10688	protein-coding	hsa:3909	laminin, alpha 3
LOC107985289	2.27526	0.018901	0.0499846	26	14	5	2	chr19:40251362-40254327	-	2707	ncRNA
RNR2	2.27378	6.90451e-12	1.01934e-10	170	188	35	29	chrMT:1671-3229	+	1559	other	hsa:4550	l-rRNA
GALNT13	2.27365	0.114244	0.217812	10	7	2	1	chr2:153871898-154454177	+	6072	protein-coding	hsa:114805	polypeptide N-acetylgalactosaminyltransferase 13
IFIT1	2.27272	2.90462e-35	1.97944e-33	693	718	130	122	chr10:89392546-89406487	+	4614	protein-coding	hsa:3434	interferon-induced protein with tetratricopeptide repeats 1
P2RX6	2.26942	0.0747439	0.155275	17	6	2	2	chr22:21009699-21028013	+	3632	protein-coding	hsa:9127	purinergic receptor P2X, ligand-gated ion channel, 6
FLJ27354	2.26729	0.212413	1	4	7	2	0	chr1:89624849-89632894	-	789	ncRNA	hsa:400761	uncharacterized LOC400761
LOC101927440	2.26729	0.212413	1	4	7	2	0	chr3:9249741-9257686	+	637	lncRNA	hsa:101927440	uncharacterized LOC101927440
LOC101928323	2.26729	0.212413	1	4	7	2	0	chr3:42612310-42654388	-	502	ncRNA	hsa:101928323	uncharacterized LOC101928323
LOC105370377	2.26729	0.212413	1	4	7	2	0	chr13:113267442-113269356	+	595	lncRNA		uncharacterized LOC105370377
LOC129656	2.26729	0.212413	1	4	7	2	0	chr2:52570648-52572524	+	1877	pseudo		CREB regulated transcription coactivator 1 pseudogene
SRL	2.26729	0.212413	1	4	7	2	0	chr16:4189374-4242253	-	5592	protein-coding	hsa:6345	sarcalumenin
AGAP11	2.26702	6.17379e-14	1.11187e-12	223	192	39	35	chr10:86970741-87010203	+	3155	protein-coding	hsa:119385	ankyrin repeat and GTPase domain Arf GTPase activating protein 11
LOC107986630	2.26695	0.197063	1	4	7	1	1	chr6:109826212-109829112	+	1102	ncRNA
GJB4	2.26646	1.36967e-11	1.94297e-10	175	166	26	35	chr1:34759741-34763724	+	2840	protein-coding	hsa:127534	gap junction protein, beta 4, 30.3kDa
HSD3BP5	2.2653	0.0469331	0.10687	15	13	1	4	chr1:119601253-119609449	+	1418	pseudo		hydroxy-delta-5-steroid dehydrogenase, 3 beta, pseudogene 5
LOC102723373	2.26402	0.117916	0.223297	11	6	1	2	chr16:53373493-53384259	+	584	ncRNA	hsa:102723373	uncharacterized LOC102723373
NPY4R	2.26373	0.133666	0.246671	11	6	0	3	chr10:46458551-46470668	-	7447	protein-coding	hsa:5540	neuropeptide Y receptor Y4
VN1R106P	2.26305	0.0430113	0.0996036	22	12	6	0	chr19:55707577-55707858	+	282	pseudo		vomeronasal 1 receptor 106 pseudogene
PRPF31	2.26183	0.0794775	0.163041	18	5	2	2	NW_003571054.1:89903-106263	+	2183	protein-coding	hsa:26121	pre-mRNA processing factor 31
GALNT5	2.2607	1.1344e-47	1.39041e-45	1395	1102	252	194	chr2:157257548-157318491	+	10549	protein-coding	hsa:11227	polypeptide N-acetylgalactosaminyltransferase 5
CSRNP1	2.2582	1.69781e-56	2.83584e-54	1315	1132	215	224	chr3:39141851-39154602	-	6280	protein-coding	hsa:64651	cysteine-serine-rich nuclear protein 1
HYAL1	2.25742	2.46359e-42	2.25657e-40	860	807	149	151	chr3:50299889-50312951	-	2740	protein-coding	hsa:3373	hyaluronoglucosaminidase 1
LOC105369344	2.25364	0.0126389	0.0356179	29	16	3	5	chr11:65305834-65314089	-	1785	ncRNA		uncharacterized LOC105369344
LINC01564	2.25276	0.0431783	0.0998845	15	18	6	0	chr6:53628380-53631394	+	566	ncRNA	hsa:101927171	long intergenic non-protein coding RNA 1564
FMN1	2.2527	0.214306	1	5	6	0	2	NW_011332701.1:4817689-5140746	-	19778	protein-coding	hsa:342184	formin 1
FAM157A	2.24608	0.0929205	0.184509	20	3	2	2	NT_187539.1:54703-83194	-	1275	ncRNA	hsa:728262	family with sequence similarity 157, member A
RNF157-AS1	2.24503	0.050863	0.114321	83	51	3	21	chr17:76140556-76154648	+	2177	ncRNA	hsa:100507218	RNF157 antisense RNA 1
LOC100421597	2.23775	0.218247	1	6	5	0	2	chr7:7980277-7982429	+	1706	pseudo		peptidylprolyl isomerase (cyclophilin)-like 4 pseudogene
CCDC89	2.23764	0.202556	1	6	5	1	1	chr11:85683844-85686277	-	2434	protein-coding	hsa:220388	coiled-coil domain containing 89
FAM90A25P	2.23746	0.218291	1	6	5	2	0	chr8:12414521-12418032	-	1896	pseudo	hsa:389633	family with sequence similarity 90, member A7 pseudogene
FLJ38576	2.23746	0.218291	1	6	5	2	0	chr4:186189032-186191490	-	2459	ncRNA	hsa:651430	uncharacterized LOC651430
LOC100419848	2.23263	0.154522	0.275953	14	3	3	0	chr19:58444928-58445479	+	552	pseudo		zinc finger protein 250 pseudogene
LOC101928451	2.22521	1.49747e-08	1.42289e-07	215	101	34	23	chr7:128531332-128640002	+	3590	ncRNA	hsa:101928451	serine/threonine-protein kinase tousled-like 2-like
LOC105373785	2.22263	0.0333962	0.0807051	21	12	2	4	chr2:186420570-186486203	-	3090	ncRNA		uncharacterized LOC105373785
LOC105372685	2.22181	0.166268	0.292394	15	2	3	0	chr20:57117189-57135946	-	1074	ncRNA		uncharacterized LOC105372685
CYP4F35P	2.21503	0.0852137	0.172257	15	7	1	3	chr18:14337423-14342524	+	2876	pseudo	hsa:284233	cytochrome P450, family 4, subfamily F, polypeptide 35, pseudogene
LOC644584	2.20767	0.216225	1	8	3	1	1	chr14:35880956-35881719	+	764	pseudo		EWS RNA-binding protein 1 pseudogene
BMS1P14	2.20737	9.87275e-05	0.000486414	70	44	10	11	chr2:94196055-94203288	-	7234	pseudo		BMS1 pseudogene 13
LOC107986485	2.20452	0.0242972	0.0618945	24	14	2	5	chr5:175899049-175911809	-	12248	ncRNA
SRSF11P1	2.20137	0.000123235	0.000591923	56	51	9	11	chr12:19306671-19308236	+	1264	pseudo		serine/arginine-rich splicing factor 11 pseudogene 1
SYNPO2L	2.20067	0.130978	0.242709	8	8	1	2	chr10:73644881-73656105	-	4954	protein-coding	hsa:79933	synaptopodin 2-like
DDR2	2.19908	0.00452319	0.0146812	33	26	7	4	chr1:162631213-162783524	+	6272	protein-coding	hsa:4921	discoidin domain receptor tyrosine kinase 2
LOC105374454	2.19726	0.0881633	0.177106	8	13	3	1	chr2:33555045-33569430	-	2766	ncRNA		uncharacterized LOC105374454
LOC105371374	2.19686	4.94514e-13	8.16379e-12	271	176	38	45	chr16:84459259-84468428	-	4065	lncRNA		uncharacterized LOC105371374
SUSD2	2.19381	2.30631e-41	1.95485e-39	1005	861	156	194	chr22:24181476-24189106	+	3183	protein-coding	hsa:56241	sushi domain containing 2
CDKN1A	2.19369	1.17284e-142	1.81652e-139	30475	28528	5341	5759	chr6:36676460-36687339	+	2311	protein-coding	hsa:1026	cyclin-dependent kinase inhibitor 1A (p21, Cip1)
LOC105375901	2.19319	0.00892004	0.0262925	26	27	8	2	chr8:73224411-73232674	+	825	ncRNA		uncharacterized LOC105375901
HTATSF1P2	2.19271	4.12784e-09	4.25702e-08	131	129	25	24	chr6:3020156-3024771	-	4616	pseudo	hsa:401233	HIV-1 Tat specific factor 1 pseudogene 2
TRIM22	2.19166	3.18059e-05	0.000172243	80	59	8	18	chr11:5689587-5710863	+	3091	protein-coding	hsa:10346	tripartite motif containing 22
KLHL30	2.19148	4.39074e-05	0.000231022	62	60	11	12	chr2:238138722-238152906	+	3685	protein-coding	hsa:377007	kelch-like family member 30
EZR-AS1	2.19114	0.244396	1	9	2	2	0	chr6:158817979-158822239	+	349	ncRNA	hsa:101409257	EZR antisense RNA 1
RAB44	2.19114	0.244396	1	9	2	2	0	chr6:36697808-36733183	+	4774	protein-coding	hsa:401258	RAB44, member RAS oncogene family
LOC102723696	2.19017	0.0288276	0.0715629	18	19	1	6	chr3:125904926-125915646	-	2211	ncRNA	hsa:102723696	uncharacterized LOC102723696
LOC100129455	2.1895	0.0880933	0.177049	9	12	3	1	chr2:176127085-176129631	-	2547	ncRNA	hsa:100129455	uncharacterized LOC100129455
TERC	2.18652	3.00981e-06	1.95197e-05	76	107	13	22	chr3:169764610-169765060	-	451	ncRNA	hsa:7012	telomerase RNA component
SAMD9	2.17927	1.62754e-30	9.06159e-29	700	534	123	110	chr7:93099513-93118023	-	6855	protein-coding	hsa:54809	sterile alpha motif domain containing 9
LOC107985897	2.17732	0.0755485	0.156508	11	15	0	5	chr2:73004422-73011175	-	3302	ncRNA
SMIM10L2A	2.17635	4.81458e-10	5.62979e-09	160	145	24	34	chrX:135421933-135428074	+	5240	protein-coding	hsa:399668	long intergenic non-protein coding RNA 86
PHBP8	2.17586	0.244121	1	10	1	1	1	chr3:119791829-119792550	+	722	pseudo		prohibitin pseudogene 8
LOC107985320	2.17496	0.261987	1	10	1	0	2	chr19:5672808-5678328	+	2555	protein-coding
FAT2	2.17435	0.00176572	0.00643477	43	31	9	5	chr5:151504092-151594822	-	15107	protein-coding	hsa:2196	FAT atypical cadherin 2
SCN4B	2.17089	0.075769	0.156807	12	14	0	5	chr11:118133377-118152915	-	4579	protein-coding	hsa:6330	sodium channel, voltage-gated, type IV, beta subunit
VPS11	2.16428	0.155108	0.27671	21	1	0	4	NW_009646203.1:89351-103577	+	3468	protein-coding	hsa:55823	vacuolar protein sorting 11 homolog (S. cerevisiae)
IL32	2.16278	0.0398524	0.0935342	14	17	2	4	chr16:3065312-3069819	+	1243	protein-coding	hsa:9235	interleukin 32
ROBO4	2.15916	0.149096	0.268969	12	4	2	1	chr11:124884218-124897935	-	3837	protein-coding	hsa:54538	roundabout, axon guidance receptor, homolog 4 (Drosophila)
LOC107984570	2.15848	0.0905922	0.181025	13	8	2	2	chr13:47903806-47935633	-	3179	lncRNA
JUN	2.15834	2.01761e-93	9.54836e-91	5323	4775	896	1048	chr1:58780791-58784113	-	3323	protein-coding	hsa:3725	jun proto-oncogene
RFPL4B	2.15748	0.0449898	0.103092	15	16	5	1	chr6:112309755-112351480	+	2401	protein-coding	hsa:442247	ret finger protein-like 4B
LRRC3C	2.15574	0.238887	1	2	8	1	1	chr17:39927722-39944999	+	1572	protein-coding	hsa:100505591	leucine rich repeat containing 3C
SNORA71C	2.15461	0.0129157	0.0362332	28	19	3	6	chr20:38429667-38429804	-	138	snoRNA	hsa:677839	small nucleolar RNA, H/ACA box 71C
FSCN3	2.15051	0.0979234	0.19278	14	7	1	3	chr7:127593635-127601797	+	1891	protein-coding	hsa:29999	fascin actin-bundling protein 3, testicular
KRT8P49	2.1498	0.114516	0.218209	14	7	4	0	chr11:4722491-4724241	-	1751	pseudo		keratin 8 pseudogene 49
LOC102724883	2.14524	0.154451	0.275855	4	11	2	1	chr10:130111164-130127411	+	3377	ncRNA	hsa:102724883	uncharacterized LOC102724883
LOC105372383	2.14147	0.0473823	0.107763	18	13	5	1	chr19:35947115-35964070	+	2426	ncRNA		uncharacterized LOC105372383
KLK11	2.14025	0.0156023	0.0425783	32	15	3	6	chr19:51022231-51028034	-	1419	protein-coding	hsa:11012	kallikrein-related peptidase 11
LOC101928602	2.14007	0.253556	1	3	7	2	0	chr19:2458937-2462185	-	369	ncRNA	hsa:101928602	uncharacterized LOC101928602
LOC105373957	2.14007	0.253556	1	3	7	2	0	chr2:237485700-237487163	-	1375	ncRNA		uncharacterized LOC105373957
DDI2	2.13986	0.00036069	0.00155769	79	36	15	7	chr1:15617458-15661057	+	2680	protein-coding	hsa:84301	DNA-damage inducible 1 homolog 2 (S. cerevisiae)
PRICKLE2	2.13954	0.236715	1	3	7	1	1	chr3:64093850-64445476	-	17317	protein-coding	hsa:166336	prickle homolog 2 (Drosophila)
LOC100996693	2.13883	0.0642848	0.13785	17	9	3	2	chr2:219493737-219498287	+	3291	protein-coding	hsa:100996693	CAVP-target protein-like
LOC100129352	2.13706	0.169205	0.296152	14	2	2	1	chr9:128444588-128446631	+	2044	pseudo		protein PAT1 homolog 1-like
IFITM10	2.13636	0.000941479	0.00364877	46	41	12	5	chr11:1732410-1750594	-	3709	protein-coding	hsa:402778	interferon induced transmembrane protein 10
LOC105379283	2.13586	0.188722	0.321976	14	2	3	0	chr1:235126919-235128193	-	616	ncRNA		uncharacterized LOC105379283
TM4SF19	2.13447	0.152821	0.273979	5	10	1	2	chr3:196323546-196338420	-	1059	protein-coding	hsa:116211	transmembrane 4 L six family member 19
LOC107987251	2.1338	0.00219036	0.00777294	33	38	6	8	chr17:83100815-83106910	+	4723	ncRNA
LOC107986597	2.13097	0.0877619	0.176571	9	16	5	0	chr6:43453175-43454750	+	278	ncRNA
GTF2IP23	2.12731	0.00273581	0.009489	56	22	9	6	chr7:66847450-66884273	+	1029	pseudo
LOC105373027	2.12632	0.000792934	0.00313825	42	44	10	7	chr22:38078641-38080793	+	1368	ncRNA		uncharacterized LOC105373027
LOC105369301	2.12536	0.186077	0.318517	15	1	1	2	chr21:36429802-36498045	+	2973	ncRNA		uncharacterized LOC105369301
TIE1	2.12406	0.254559	1	4	6	0	2	chr1:43300895-43323110	+	4114	protein-coding	hsa:7075	tyrosine kinase with immunoglobulin-like and EGF-like domains 1
LOC101060553	2.12372	0.103158	0.200812	8	12	3	1	chr13:111148197-111153577	-	4071	ncRNA	hsa:101060553	uncharacterized LOC101060553
OR2A1-AS1	2.1236	0.15277	0.273935	6	9	2	1	chr7:144238573-144355718	-	946	ncRNA	hsa:101928492	OR2A1 antisense RNA 1
BZRAP1-AS1	2.12351	0.237646	1	4	6	1	1	chr17:58325450-58353727	+	2483	ncRNA	hsa:100506779	BZRAP1 antisense RNA 1
LOC101928675	2.12351	0.237646	1	4	6	1	1	chr7:51386082-51387327	-	1246	pseudo		putative uncharacterized protein FLJ44672-like
RAD51AP2	2.12326	0.000129026	0.000616957	65	52	15	8	chr2:17510584-17530414	-	4082	protein-coding	hsa:729475	RAD51 associated protein 2
LOC101928505	2.12058	0.0102986	0.029799	21	29	5	5	chr5:57650660-57670989	+	1662	ncRNA	hsa:101928505	uncharacterized LOC101928505
CFAP61	2.11848	0.0517491	0.116007	13	17	5	1	chr20:20052514-20360714	+	4815	protein-coding	hsa:26074	cilia and flagella associated protein 61
SLC6A12	2.11848	0.0517491	0.116007	13	17	5	1	chr12:190077-214523	-	3884	protein-coding	hsa:6539	solute carrier family 6 (neurotransmitter transporter), member 12
LOC105369435	2.1173	0.0721363	0.150907	11	14	4	1	chr11:94197409-94284831	+	9125	ncRNA		uncharacterized LOC105369435
LOC107986293	2.11353	0.000165255	0.000772837	51	59	11	11	chr4:78067906-78073892	+	4215	ncRNA
IFIT3	2.10844	1.53791e-13	2.65196e-12	237	224	52	40	chr10:89327819-89340968	+	2686	protein-coding	hsa:3437	interferon-induced protein with tetratricopeptide repeats 3
LINC01545	2.10772	0.258128	1	5	5	0	2	chrX:46887417-46899704	-	522	ncRNA	hsa:724087	long intergenic non-protein coding RNA 1545
HHATL	2.10761	0.104554	0.202972	10	10	1	3	chr3:42692663-42702849	-	1928	protein-coding	hsa:57467	hedgehog acyltransferase-like
FBP1	2.10751	0.121725	0.229	10	10	4	0	chr9:94603133-94640257	-	1596	protein-coding	hsa:2203	fructose-1,6-bisphosphatase 1
KIAA1614	2.1075	0.10044	0.196553	10	10	2	2	chr1:180913177-180946103	+	4155	protein-coding	hsa:57710	KIAA1614
EIF3KP1	2.10747	0.241004	1	5	5	1	1	chr5:103032313-103033061	+	749	pseudo		eukaryotic translation initiation factor 3, subunit K pseudogene 1
GRM8	2.10747	0.241004	1	5	5	1	1	chr7:126438598-127253294	-	4112	protein-coding	hsa:2918	glutamate receptor, metabotropic 8
LOC105374298	2.10747	0.241004	1	5	5	1	1	NT_187688.1:152320-157459	-	2825	ncRNA		uncharacterized LOC105374298
LOC284865	2.10747	0.241004	1	5	5	1	1	chr22:20198730-20204918	-	2227	ncRNA	hsa:284865	uncharacterized LOC284865
LOC105371017	2.10554	0.00635546	0.019712	27	42	2	12	chr15:99397305-99417208	+	4423	ncRNA		uncharacterized LOC105371017
RPL31P15	2.10226	0.17494	0.304098	8	7	0	3	chr2:182788073-182788475	+	403	pseudo		ribosomal protein L31 pseudogene 15
KCNT1	2.10211	0.04581	0.104704	16	14	3	3	chr9:135700807-135793147	+	8801	protein-coding	hsa:57582	potassium channel, subfamily T, member 1
KCTD9P4	2.10206	0.156493	0.278655	8	7	2	1	chr11:112180773-112181922	+	1150	pseudo		potassium channel tetramerization domain containing 9 pseudogene 4
DDX58	2.10135	2.00841e-41	1.71087e-39	1208	1009	249	194	chr9:32455302-32526324	-	4756	protein-coding	hsa:23586	DEAD (Asp-Glu-Ala-Asp) box polypeptide 58
CFAP99	2.09669	0.0540802	0.119985	17	13	1	5	chr4:2418891-2462963	+	2365	protein-coding	hsa:402160	cilia and flagella associated protein 99
LOC105372278	2.0913	0.24669	1	6	4	1	1	chr19:12551734-12553913	+	1406	ncRNA		uncharacterized LOC105372278
LOC107985400	2.0913	0.24669	1	6	4	1	1	chr20:25696892-25738240	+	4292	ncRNA
ABCA17P	2.09129	0.160265	0.283915	9	6	1	2	chr16:2340922-2426699	+	4188	pseudo	hsa:650655	ATP-binding cassette, sub-family A (ABC1), member 17, pseudogene
LOC107985388	2.09125	0.104856	0.203465	12	8	2	2	chr20:45933511-45935946	-	1904	protein-coding
MIR4720	2.0912	0.16028	0.283915	9	6	2	1	chr16:81385018-81385093	+	76	ncRNA	hsa:100616150	microRNA 4720
BAAT	2.09094	0.264141	1	6	4	2	0	chr9:101360417-101385005	-	3478	protein-coding	hsa:570	bile acid CoA:amino acid N-acyltransferase
LOC101927949	2.09094	0.264141	1	6	4	2	0	chr1:152047289-152049887	-	1234	ncRNA	hsa:101927949	uncharacterized LOC101927949
MSLNL	2.09094	0.264141	1	6	4	2	0	chr16:769428-781996	-	12569	pseudo	hsa:401827	mesothelin-like
NR1I2	2.09094	0.264141	1	6	4	2	0	chr3:119780484-119818485	+	4417	protein-coding	hsa:8856	nuclear receptor subfamily 1, group I, member 2
LOC554206	2.09033	0.00277201	0.00959501	33	36	7	7	chr16:25031741-25032777	+	1037	pseudo	hsa:554206	leucine carboxyl methyltransferase 1 pseudogene
LOC101928387	2.08629	0.00142151	0.00528435	41	38	9	7	chr12:19553044-19672993	+	3802	ncRNA	hsa:101928387	uncharacterized LOC101928387
LOC100420951	2.08281	0.112675	0.215666	13	7	3	1	chr16:11380859-11381361	-	503	pseudo		mitochondrial ribosomal protein L18 pseudogene
PMEPA1	2.08241	2.32909e-05	0.000129173	76	67	12	17	chr20:57648392-57711536	-	4918	protein-coding	hsa:56937	prostate transmembrane protein, androgen induced 1
B3GALT5	2.07991	0.059704	0.129957	20	10	1	5	chr21:39612940-39662889	+	6928	protein-coding	hsa:10317	UDP-Gal:betaGlcNAc beta 1,3-galactosyltransferase, polypeptide 5
IZUMO1R	2.07795	0.0767011	0.158318	17	8	2	3	chr11:94305637-94307692	+	753	protein-coding	hsa:390243	IZUMO1 receptor, JUNO
PPIAP30	2.07486	0.25493	1	7	3	1	1	chr10:15154722-15155347	-	626	pseudo	hsa:100192204	peptidylprolyl isomerase A (cyclophilin A) pseudogene 30
YWHABP2	2.07486	0.25493	1	7	3	1	1	chr11:18490058-18491092	-	1035	pseudo		tyrosine 3-monooxygenase/tryptophan 5-monooxygenase activation protein, beta pseudogene 2
ZDHHC22	2.07486	0.25493	1	7	3	1	1	chr14:77131270-77146265	-	7277	protein-coding	hsa:283576	zinc finger, DHHC-type containing 22
PNPLA1	2.07419	0.272753	1	7	3	2	0	chr6:36242523-36313955	+	4451	protein-coding	hsa:285848	patatin-like phospholipase domain containing 1
ZNF252P-AS1	2.0719	0.11958	0.225588	5	14	2	2	chr8:145002811-145006046	+	3236	ncRNA	hsa:286103	ZNF252P antisense RNA 1
LOC105378892	2.0691	0.172439	0.300669	11	4	1	2	chr1:109078320-109090737	-	522	ncRNA		uncharacterized LOC105378892
THBS1	2.06735	1.48899e-35	1.03122e-33	906	710	167	163	chr15:39581079-39598918	+	7241	protein-coding	hsa:7057	thrombospondin 1
UBE2FP1	2.06719	0.00730835	0.0221552	26	32	4	8	chr3:37141539-37142872	-	1023	pseudo		ubiquitin-conjugating enzyme E2F (putative) pseudogene 1
CYP1A1	2.06702	3.72034e-52	5.2383e-50	1392	1237	273	266	chr15:74719542-74725610	-	2685	protein-coding	hsa:1543	cytochrome P450, family 1, subfamily A, polypeptide 1
GRHL3	2.06091	0.0033131	0.0111928	36	32	8	6	chr1:24319322-24364482	+	2869	protein-coding	hsa:57822	grainyhead-like 3 (Drosophila)
ERN2	2.06059	0.0262183	0.0660097	22	17	3	5	chr16:23690304-23713500	-	3621	protein-coding	hsa:10595	endoplasmic reticulum to nucleus signaling 2
ZNF121	2.06022	6.8521e-22	2.40699e-20	682	445	130	100	chr19:9565657-9584544	-	1862	protein-coding	hsa:7675	zinc finger protein 121
AFF3	2.05798	0.266561	1	8	2	1	1	chr2:99545861-100142583	-	9760	protein-coding	hsa:3899	AF4/FMR2 family, member 3
COL2A1	2.05731	0.284786	1	8	2	0	2	chr12:47972965-48006212	-	6470	protein-coding	hsa:1280	collagen, type II, alpha 1
LOC105374118	2.05731	0.284786	1	8	2	0	2	chr3:134325021-134327314	-	1608	ncRNA		uncharacterized LOC105374118
NECTIN4	2.05705	9.73922e-10	1.09019e-08	176	149	27	40	chr1:161070991-161089595	-	3502	protein-coding
KDELC1P1	2.057	0.284842	1	8	2	2	0	chr5:128109205-128111198	+	1994	pseudo		KDEL (Lys-Asp-Glu-Leu) containing 1 pseudogene 1
MYLK3	2.057	0.284842	1	8	2	2	0	chr16:46702282-46763246	-	7998	protein-coding	hsa:91807	myosin light chain kinase 3
AFAP1-AS1	2.0564	0.149602	0.269568	16	4	0	4	chr4:7754090-7778928	+	6795	ncRNA	hsa:84740	AFAP1 antisense RNA 1
PRR15L	2.05426	0.184445	0.316263	3	11	1	2	chr17:47951967-47957905	-	1629	protein-coding	hsa:79170	proline rich 15-like
LOC105370348	2.05341	0.00477966	0.0153934	35	28	6	7	chr13:106568240-106589026	+	1463	ncRNA		uncharacterized LOC105370348
PSCA	2.05223	2.72321e-06	1.77896e-05	98	81	17	20	chr8:142670308-142682727	+	1176	protein-coding	hsa:8000	prostate stem cell antigen
WNT9A	2.05142	7.22995e-24	2.87125e-22	485	459	101	95	chr1:227918658-227947975	-	4529	protein-coding	hsa:7483	wingless-type MMTV integration site family, member 9A
FAM212B-AS1	2.05136	0.0194708	0.0512633	19	24	5	4	chr1:111739841-111747798	+	2131	ncRNA	hsa:100506343	FAM212B antisense RNA 1
LOC101928979	2.05022	0.0122069	0.0345291	37	17	7	4	chr1:146052596-146058799	+	1039	lncRNA	hsa:101928979	uncharacterized LOC101928979
DQX1	2.04694	0.000529774	0.00218224	49	47	11	9	chr2:74518131-74526281	-	2634	protein-coding	hsa:165545	DEAQ box RNA-dependent ATPase 1
LOC107985492	2.0464	0.00965974	0.028161	29	24	6	5	chr21:36700516-36709131	+	7852	ncRNA
TCP11L2	2.04585	2.92973e-10	3.50273e-09	269	150	49	37	chr12:106302026-106347455	+	3736	protein-coding	hsa:255394	t-complex 11, testis-specific-like 2
LOC107984830	2.04347	0.00119365	0.00451214	42	53	5	15	chr16:85300273-85309526	+	4756	ncRNA
HES2	2.04332	1.38168e-47	1.65773e-45	1275	1084	247	244	chr1:6415232-6419919	-	4262	protein-coding	hsa:54626	hes family bHLH transcription factor 2
LOC105376208	2.04318	0.201147	0.338096	4	10	3	0	chr9:107734799-107812147	+	2629	ncRNA		uncharacterized LOC105376208
SAMD4A	2.04252	6.13102e-27	2.89347e-25	698	517	133	119	chr14:54567612-54793315	+	6833	protein-coding	hsa:23034	sterile alpha motif domain containing 4A
HIST1H3E	2.04234	0.00100706	0.00387638	38	52	11	8	chr6:26225155-26225616	+	462	protein-coding	hsa:8353	histone cluster 1, H3e
LOC107987205	2.04141	0.0435995	0.100639	22	12	5	2	chr14:19301336-19303582	-	2247	protein-coding
LOC105374836	2.03941	0.00550383	0.0173549	31	31	5	8	chr2:84901643-84906997	-	571	ncRNA		uncharacterized LOC105374836
HIST2H3D	2.03941	0.303024	1	9	1	0	2	chr1:149813225-149813681	-	457	protein-coding	hsa:653604	histone cluster 2, H3d
PRUNE2	2.03909	0.303083	1	9	1	2	0	chr9:76611376-76906220	-	12766	protein-coding	hsa:158471	prune homolog 2 (Drosophila)
CHADL	2.03818	0.140359	0.256852	9	10	0	4	chr22:41209101-41241773	-	4074	protein-coding	hsa:150356	chondroadherin-like
LOC105374378	2.03784	0.0288537	0.0716069	18	20	3	5	chr2:27716145-27761935	+	2021	protein-coding		uncharacterized LOC105374378
SERPINE1	2.03531	2.05384e-42	1.91209e-40	1081	1015	228	212	chr7:101127087-101139266	+	3190	protein-coding	hsa:5054	serpin peptidase inhibitor, clade E (nexin, plasminogen activator inhibitor type 1), member 1
GRIP2	2.03433	0.00118651	0.00448814	47	39	11	7	chr3:14489111-14602996	-	7721	protein-coding	hsa:80852	glutamate receptor interacting protein 2
BISPR	2.03398	0.0116329	0.0331738	33	20	4	7	chr19:17405686-17415736	+	1969	ncRNA		BST2 interferon stimulated positive regulator (non-protein coding)
SNORD63	2.03307	0.0610259	0.132075	19	10	4	2	chr5:138561043-138561110	-	68	snoRNA	hsa:26785	small nucleolar RNA, C/D box 63
NMRAL1	2.03178	0.00636941	0.0197409	17	61	7	10	NT_187608.1:164000-177218	-	1379	protein-coding	hsa:57407	NmrA-like family domain containing 1
LOC100506571	2.03172	0.200294	0.337105	5	9	0	3	chr1:228073909-228080597	-	6689	protein-coding	hsa:100506571	uncharacterized LOC100506571
OR51A10P	2.0309	0.180554	0.311541	5	9	2	1	chr11:5468504-5469359	-	856	pseudo		olfactory receptor, family 51, subfamily A, member 10 pseudogene
KCP	2.03035	3.22291e-07	2.45897e-06	105	126	21	28	chr7:128870645-128910719	-	5123	protein-coding	hsa:375616	kielin/chordin-like protein
FAM63A	2.03033	0.035211	0.0843846	29	10	4	4	chr1:150996737-151008378	-	3556	protein-coding	hsa:55793	family with sequence similarity 63, member A
LOC647996	2.02924	0.118898	0.224697	10	9	2	2	chr2:131827545-131830136	-	2592	pseudo		chromosome 9 open reading frame 172 pseudogene
DUBR	2.02848	1.11184e-12	1.76867e-11	270	198	55	43	chr3:107240692-107326964	+	3261	ncRNA	hsa:344595	long intergenic non-protein coding RNA 883
ADAMTS13	2.0269	0.0705141	0.148168	20	9	5	1	chr9:133414339-133459403	+	5145	protein-coding	hsa:11093	ADAM metallopeptidase with thrombospondin type 1 motif, 13
ZNF469	2.02572	3.36263e-28	1.67512e-26	691	568	145	120	chr16:88424805-88440757	+	14433	protein-coding	hsa:84627	zinc finger protein 469
LOC107986381	2.02467	0.0167126	0.0451026	31	17	4	6	chr5:57297472-57299518	-	638	ncRNA
ZAP70	2.02073	0.126091	0.235473	11	8	1	3	chr2:97712030-97744327	+	6350	protein-coding	hsa:7535	zeta-chain (TCR) associated protein kinase 70kDa
LOC105378281	2.0194	0.181291	0.312367	6	8	2	1	chr10:44969111-44971670	-	2271	ncRNA		uncharacterized LOC105378281
RPL7AP22	2.01937	0.0348596	0.0837072	13	24	3	5	chr2:158548404-158549274	+	871	pseudo		ribosomal protein L7a pseudogene 22
CAHM	2.01808	0.2919	1	1	8	1	1	chr6:163413065-163413950	-	886	ncRNA	hsa:100526820	colon adenocarcinoma hypermethylated (non-protein coding)
DOCK4	2.0178	2.03523e-07	1.60827e-06	199	116	20	46	chr7:111726108-112206407	-	8336	protein-coding	hsa:9732	dedicator of cytokinesis 4
LOC107985339	2.01726	0.00021748	0.000990167	59	54	10	14	chr19:6592416-6604085	-	737	lncRNA
SLC25A45	2.01519	9.63686e-07	6.79566e-06	104	98	19	24	chr11:65375192-65383701	-	3764	protein-coding	hsa:283130	solute carrier family 25, member 45
RELB	2.01481	8.33067e-23	3.09215e-21	571	524	95	138	chr19:45001449-45038198	+	2279	protein-coding	hsa:5971	v-rel avian reticuloendotheliosis viral oncogene homolog B
SLCO6A1	2.01426	0.0916122	0.182613	17	7	3	2	chr5:102371782-102502213	-	5728	protein-coding	hsa:133482	solute carrier organic anion transporter family, member 6A1
ALG1L13P	2.01004	0.00694421	0.0212251	38	28	11	3	chr8:8236003-8244667	-	8665	pseudo		asparagine-linked glycosylation 1-like 13, pseudogene
REL	2.0093	1.18303e-07	9.77934e-07	178	102	35	24	chr2:60881495-60928171	+	7842	protein-coding	hsa:5966	v-rel avian reticuloendotheliosis viral oncogene homolog
RPL10AP8	2.008	0.183509	0.31507	7	7	1	2	chr5:72373219-72382393	+	9175	pseudo		ribosomal protein L10a pseudogene 8
HIST1H2AK	2.00792	0.203591	0.340993	7	7	3	0	chr6:27837880-27838339	-	460	protein-coding	hsa:8330	histone cluster 1, H2ak
LINC01405	2.00456	5.98144e-15	1.22043e-13	281	269	62	56	chr12:110936602-110937448	+	361	ncRNA	hsa:100131138	long intergenic non-protein coding RNA 1405
GLIS3	2.00279	0.00128632	0.00482496	41	47	7	12	chr9:3824127-4310694	-	7739	protein-coding	hsa:169792	GLIS family zinc finger 3
ISG15	2.00256	2.19899e-69	5.06273e-67	7181	6805	1330	1675	chr1:1013467-1014540	+	667	protein-coding	hsa:9636	ISG15 ubiquitin-like modifier
LOC105375783	2.00248	0.00264522	0.00920477	43	32	7	9	chr8:141023547-141032986	+	671	ncRNA		uncharacterized LOC105375783
ERI3-IT1	1.9973	0.0427235	0.0990852	18	19	7	1	chr1:44222595-44244283	-	661	ncRNA	hsa:100874278	ERI3 intronic transcript 1 (non-protein coding)
LOC105379110	1.99644	0.187231	0.320009	8	6	1	2	chr5:105243148-105393541	-	1194	ncRNA		uncharacterized LOC105379110
LOC100129534	1.99392	0.000495306	0.00205667	69	39	13	10	chr1:2350414-2352661	-	2248	pseudo	hsa:100129534	small nuclear ribonucleoprotein polypeptide N pseudogene
CYP4F12	1.99202	2.58604e-13	4.37522e-12	293	232	46	67	chr19:15673018-15698819	+	3171	protein-coding	hsa:66002	cytochrome P450, family 4, subfamily F, polypeptide 12
LOC105372669	1.99086	0.116121	0.220502	11	12	5	0	chr20:53434097-53473109	-	1471	ncRNA		uncharacterized LOC105372669
MIA2	1.99015	0.0508813	0.114347	23	10	3	4	chr14:39233921-39253371	+	2281	protein-coding	hsa:117153	melanoma inhibitory activity 2
UBR5-AS1	1.98537	2.73222e-06	1.78348e-05	97	96	25	17	chr8:102239451-102252174	+	743	ncRNA	hsa:101927221	uncharacterized LOC101927221
PAH	1.98476	0.192541	0.327115	9	5	1	2	chr12:102838326-102917603	-	2681	protein-coding	hsa:5053	phenylalanine hydroxylase
RNU1-106P	1.98453	0.0694212	0.146305	18	10	4	2	chr8:127999131-127999294	+	164	pseudo		RNA, U1 small nuclear 106, pseudogene
LOC100128076	1.98446	0.213181	0.353269	9	5	0	3	chr9:92132834-92138629	+	2012	pseudo	hsa:100128076	protein tyrosine phosphatase pseudogene
DNAJC5B	1.98145	0.0115587	0.0330108	37	19	7	5	chr8:66014983-66100520	+	1380	protein-coding	hsa:85479	DnaJ (Hsp40) homolog, subfamily C, member 5 beta
SLCO5A1	1.98006	0.0388481	0.0916189	28	14	1	8	chr8:69667046-69835064	-	9012	protein-coding	hsa:81796	solute carrier organic anion transporter family, member 5A1
LOC107984836	1.97568	0.157724	0.280465	16	3	3	1	chr16:29926275-29928699	+	2005	ncRNA
ANPEP	1.9742	0.161387	0.285579	7	11	0	4	chr15:89784895-89814852	-	3801	protein-coding	hsa:290	alanyl (membrane) aminopeptidase
AKR1B10	1.97086	0.00278175	0.00962091	33	48	12	6	chr7:134527592-134541414	+	1766	protein-coding	hsa:57016	aldo-keto reductase family 1, member B10 (aldose reductase)
LOC284009	1.96932	0.10372	0.201743	14	9	4	1	chr17:2406981-2415436	-	576	ncRNA	hsa:284009	uncharacterized LOC284009
CCDC58P3	1.96476	0.305859	1	4	5	0	2	chr18:12211369-12212070	+	702	pseudo		coiled-coil domain containing 58 pseudogene 3
CFI	1.96476	0.305859	1	4	5	0	2	chr4:109731221-109802225	-	2231	protein-coding	hsa:3426	complement factor I
LOC100419984	1.96476	0.305859	1	4	5	0	2	chr7:55742377-55743528	-	1152	pseudo		uncharacterized LOC100419984
LOC105369165	1.96445	0.305917	1	4	5	2	0	chr2:52722677-52961491	-	765	ncRNA		uncharacterized LOC105369165
LOC107984211	1.96445	0.305917	1	4	5	2	0	chr10:15208692-15211337	-	1736	ncRNA
VN1R82P	1.96445	0.305917	1	4	5	2	0	chr19:21188540-21189092	+	553	pseudo		vomeronasal 1 receptor 82 pseudogene
GCHFR	1.96441	0.136892	0.251317	8	10	2	2	chr15:40764087-40767713	+	713	protein-coding	hsa:2644	GTP cyclohydrolase I feedback regulator
CTIF	1.96374	0.0172396	0.0462537	13	44	6	7	NW_013171814.1:24075-352487	+	5820	protein-coding	hsa:9811	CBP80/20-dependent translation initiation factor
ITGAX	1.96362	3.42474e-06	2.20179e-05	92	102	18	25	chr16:31355134-31382997	+	4703	protein-coding	hsa:3687	integrin, alpha X (complement component 3 receptor 4 subunit)
USP46-AS1	1.96342	0.00104038	0.0039885	50	41	10	10	chr4:52659406-52661498	+	878	ncRNA	hsa:643783	USP46 antisense RNA 1
LGR6	1.96072	0.209209	0.348416	11	3	1	2	chr1:202193990-202319761	+	4807	protein-coding	hsa:59352	leucine-rich repeat containing G protein-coupled receptor 6
ZFHX2	1.9555	1.22395e-05	7.16084e-05	88	79	16	21	chr14:23520855-23555949	-	11533	protein-coding	hsa:85446	zinc finger homeobox 2
NXNL2	1.95548	0.163786	0.288893	9	9	4	0	chr9:88535088-88584510	+	1461	protein-coding	hsa:158046	nucleoredoxin-like 2
RNU6ATAC18P	1.95512	0.104377	0.20277	16	7	2	3	chr1:12569972-12570072	-	101	pseudo		RNA, U6atac small nuclear 18, pseudogene
GOLGA6L5P	1.95253	0.00920235	0.0270032	35	24	8	5	chr15:84506168-84516847	-	5471	pseudo	hsa:374650	golgin A6 family-like 5, pseudogene
RFPL2	1.95165	0.00569709	0.0179014	40	28	10	5	chr22:32190435-32204844	-	2611	protein-coding	hsa:10739	ret finger protein-like 2
SNORA71B	1.95067	0.0557186	0.123027	12	19	4	3	chr20:38425195-38425330	-	136	snoRNA	hsa:26776	small nucleolar RNA, H/ACA box 71B
CD7	1.95031	0.0189905	0.0501849	31	19	3	8	chr17:82314865-82320829	-	4543	protein-coding	hsa:924	CD7 molecule
FBN2	1.94806	0.221943	0.363897	12	2	2	1	chr5:128257908-128538358	-	10888	protein-coding	hsa:2201	fibrillin 2
ARHGAP23P1	1.94721	0.0309947	0.0758375	27	14	4	5	chr16:33905444-33936913	-	31470	pseudo		Rho GTPase activating protein 23 pseudogene 1
ASAP3	1.9472	0.0516093	0.115769	29	8	5	3	chr1:23428563-23484631	-	4132	protein-coding	hsa:55616	ArfGAP with SH3 domain, ankyrin repeat and PH domain 3
FAM178B	1.94661	0.311591	1	5	4	0	2	chr2:96875882-96986600	-	2850	protein-coding	hsa:51252	family with sequence similarity 178, member B
KRT88P	1.94661	0.311591	1	5	4	0	2	chr12:52263781-52268497	+	4717	pseudo		keratin 88 pseudogene
TAT	1.94653	0.292971	1	5	4	1	1	chr16:71566851-71577095	-	2757	protein-coding	hsa:6898	tyrosine aminotransferase
POPDC2	1.94634	0.0822699	0.16743	15	12	5	1	chr3:119642052-119660590	-	1823	protein-coding	hsa:64091	popeye domain containing 2
TYRO3P	1.9463	0.31165	1	5	4	2	0	chr15:76259289-76260152	-	864	pseudo	hsa:7302	TYRO3P protein tyrosine kinase pseudogene
ACHE	1.94606	1.21374e-06	8.45056e-06	102	112	21	27	chr7:100889994-100896133	-	3364	protein-coding	hsa:43	acetylcholinesterase (Yt blood group)
LOC107984010	1.94524	0.11313	0.216269	8	14	4	1	chr3:195839192-195847117	-	1007	ncRNA
PRDX1P1	1.94524	0.11313	0.216269	8	14	4	1	chr9:12972560-12973506	-	947	pseudo		thioredoxin-dependent peroxide reductase 2
SNORD95	1.94524	0.237176	0.381511	3	10	3	0	chr5:181243314-181243376	-	63	snoRNA	hsa:619570	small nucleolar RNA, C/D box 95
LOC107987139	1.94504	0.106195	0.205572	8	14	3	2	chr9:135782166-135784137	-	1456	ncRNA
LOC400499	1.94169	2.0816e-20	6.71669e-19	524	397	93	112	chr16:11372015-11523825	-	10967	protein-coding	hsa:400499	uncharacterized LOC400499
CFLAR-AS1	1.94011	0.115773	0.219892	18	5	3	2	chr2:201140289-201157792	-	1041	ncRNA	hsa:65072	CFLAR antisense RNA 1
MYO16	1.93184	0.213795	0.354011	4	9	2	1	NW_013171811.1:25090-116873	+	1043	protein-coding	hsa:23026	myosin XVI
SUSD6	1.93117	5.69419e-28	2.80381e-26	692	584	140	147	chr14:69611593-69715144	+	5580	protein-coding	hsa:9766	KIAA0247
GCOM1	1.93034	0.00508745	0.0162525	47	25	7	9	chr15:57591904-57717557	+	6097	protein-coding	hsa:145781	GRINL1A complex locus 1
LOC105373158	1.92834	0.149286	0.269256	12	6	2	2	chr1:229087100-229184463	-	12763	ncRNA		uncharacterized LOC105373158
GPA33	1.9282	0.320275	1	6	3	0	2	chr1:167052836-167090631	-	2802	protein-coding	hsa:10223	glycoprotein A33 (transmembrane)
LOC105375124	1.9282	0.320275	1	6	3	0	2	chr7:1712725-1725395	-	10596	ncRNA		uncharacterized LOC105375124
SERPING1	1.92812	0.154421	0.275844	12	6	3	1	chr11:57597554-57614853	+	1966	protein-coding	hsa:710	serpin peptidase inhibitor, clade G (C1 inhibitor), member 1
WFDC10B	1.92812	0.154421	0.275844	12	6	3	1	chr20:45684651-45708899	-	955	protein-coding	hsa:280664	WAP four-disulfide core domain 10B
CYP4F23P	1.92648	0.0441712	0.101599	15	20	3	5	chr19:15564070-15584741	+	1447	pseudo		cytochrome P450, family 4, subfamily F, polypeptide 23, pseudogene
LOC105377446	1.92303	0.107075	0.206899	11	11	3	2	chr4:138271182-138414563	-	1685	lncRNA		uncharacterized LOC105377446
C2orf61	1.92184	0.0440614	0.101443	16	19	3	5	chr2:47086991-47155378	-	2139	protein-coding	hsa:285051	chromosome 2 open reading frame 61
BTBD8	1.92026	0.276564	0.428576	14	0	2	1	chr1:92080305-92147840	+	1443	protein-coding	hsa:284697	BTB (POZ) domain containing 8
LOC105379752	1.91929	0.069405	0.146289	18	13	1	6	chr7:158777042-158785211	-	8170	protein-coding		uncharacterized LOC105379752
GDF15	1.9192	2.81001e-19	8.31149e-18	27177	26005	5198	6913	chr19:18386158-18389176	+	1200	protein-coding	hsa:9518	growth differentiation factor 15
RPS20P33	1.91904	0.155439	0.277185	13	5	2	2	chr14:105374621-105374971	+	351	pseudo		ribosomal protein S20 pseudogene 33
BATF2	1.91824	2.8916e-06	1.87888e-05	93	112	22	25	chr11:64987945-64997045	-	2140	protein-coding	hsa:116071	basic leucine zipper transcription factor, ATF-like 2
PMS2P9	1.91796	0.18244	0.313772	13	5	4	0	chr7:77039480-77053038	+	2332	pseudo	hsa:100132832	postmeiotic segregation increased 2 pseudogene 9
LOC105372486	1.91766	0.00470596	0.0151773	51	25	10	7	chr19:58514247-58516426	+	322	ncRNA		uncharacterized LOC105372486
ASTL	1.91722	0.044249	0.101727	17	18	3	5	chr2:96122817-96143059	-	3367	protein-coding	hsa:431705	astacin-like metallo-endopeptidase (M12 family)
THBS2	1.91569	0.108838	0.209902	12	10	3	2	chr6:169215780-169254114	-	5881	protein-coding	hsa:7058	thrombospondin 2
LINC00518	1.91343	0.0812822	0.165785	11	15	3	3	chr6:10427785-10434822	-	3018	ncRNA	hsa:221718	long intergenic non-protein coding RNA 518
CHAC1	1.91277	2.44056e-13	4.14554e-12	264	248	56	61	chr15:40942135-40956519	+	6083	protein-coding	hsa:79094	ChaC, cation transport regulator homolog 1 (E. coli)
TTLL3	1.91097	0.000189448	0.00087446	85	48	15	15	chr3:9809960-9836356	+	4160	protein-coding	hsa:26140	tubulin tyrosine ligase-like family, member 3
CD82	1.91089	7.35791e-30	4.01784e-28	795	657	173	158	chr11:44565591-44620363	+	2328	protein-coding	hsa:3732	CD82 molecule
LOC440896	1.91	0.313337	1	7	2	1	1	chr9:41100985-41107812	-	3182	ncRNA	hsa:440896	uncharacterized LOC440896
PLA2G2F	1.90815	0.118678	0.224459	13	9	4	1	chr1:20139326-20150386	+	2719	protein-coding	hsa:64600	phospholipase A2, group IIF
CYCSP34	1.9073	0.237015	0.381403	6	7	3	0	chr13:40863594-40863906	-	313	pseudo		cytochrome c, somatic pseudogene 34
FAM177B	1.9073	0.237015	0.381403	6	7	3	0	chr1:222737216-222772193	+	4545	protein-coding	hsa:400823	family with sequence similarity 177, member B
OR51B2	1.90658	1.8574e-07	1.47929e-06	210	105	38	33	chr11:5323298-5324352	-	1055	protein-coding	hsa:79345	olfactory receptor, family 51, subfamily B, member 2 (gene/pseudogene)
WDR66	1.90406	0.000109487	0.00053128	70	69	12	20	chr12:121918557-122003927	+	3772	protein-coding	hsa:144406	WD repeat domain 66
HMCN2	1.90232	6.39595e-05	0.00032518	77	79	12	24	chr9:130265742-130434123	+	15684	protein-coding	hsa:256158	hemicentin 2
SPTBN5	1.90126	3.46146e-06	2.22288e-05	103	109	31	18	chr15:41848146-41894077	-	11723	protein-coding	hsa:51332	spectrin, beta, non-erythrocytic 5
LOC105371303	1.90091	0.0204173	0.0533103	27	21	7	4	chr1:145395130-145425602	-	1874	protein-coding
MYL5	1.89923	3.5258e-11	4.72241e-10	223	190	48	47	chr4:674199-682033	+	2344	protein-coding	hsa:4636	myosin, light chain 5, regulatory
NLRP1	1.89863	1.19789e-13	2.08463e-12	323	248	74	57	chr17:5501399-5584512	-	5613	protein-coding	hsa:22861	NLR family, pyrin domain containing 1
CACNG8	1.89841	0.00385741	0.0127783	31	46	10	8	chr19:53963036-53990215	+	8751	protein-coding	hsa:59283	calcium channel, voltage-dependent, gamma subunit 8
EPPK1	1.89841	1.3392e-24	5.55131e-23	897	604	186	157	chr8:143857319-143879043	-	16178	protein-coding	hsa:83481	epiplakin 1
TP53AIP1	1.89774	0.0715835	0.14999	22	9	2	5	chr11:128934732-128944233	-	5327	protein-coding	hsa:63970	tumor protein p53 regulated apoptosis inducing protein 1
LOC105373471	1.89763	0.18683	0.319388	6	11	0	4	chr1:162419510-162447290	+	1778	ncRNA		uncharacterized LOC105373471
BCL2L15	1.89559	4.463e-05	0.000234246	74	81	15	21	chr1:113876814-113887547	-	4973	protein-coding	hsa:440603	BCL2-like 15
TGFBI	1.89497	0.240738	0.386201	7	6	0	3	chr5:136028895-136063818	+	2805	protein-coding	hsa:7045	transforming growth factor, beta-induced, 68kDa
LOC105374353	1.89478	0.219009	0.360647	7	6	2	1	chr4:2463015-2466198	+	1984	ncRNA		uncharacterized LOC105374353
LOC107986476	1.89478	0.219009	0.360647	7	6	2	1	chr5:171841115-171851903	-	6862	ncRNA
PARD6G-AS1	1.89478	0.219009	0.360647	7	6	2	1	chr18:80147924-80178432	+	3334	ncRNA	hsa:100130522	PARD6G antisense RNA 1
PLXNA2	1.89159	2.47279e-05	0.000136738	95	70	21	17	chr1:208022242-208244384	-	11684	protein-coding	hsa:5362	plexin A2
SNORD19	1.89087	0.133374	0.246319	6	15	4	1	chr3:52689240-52689315	+	76	snoRNA	hsa:692089	small nucleolar RNA, C/D box 19
STPG2	1.89071	0.331365	1	8	1	1	1	chr4:97441450-98143473	-	2144	protein-coding	hsa:285555	sperm-tail PG-rich repeat containing 2
SNORA92	1.88975	0.351231	1	8	1	0	2	chr22:38224479-38224720	-	242	snoRNA
LOC105371532	1.88942	0.351296	1	8	1	2	0	chr17:9237155-9239707	-	2398	ncRNA		uncharacterized LOC105371532
LOC105377325	1.88942	0.351296	1	8	1	2	0	chr4:88000245-88006131	-	3454	lncRNA		uncharacterized LOC105377325
UTAT33	1.88735	0.165191	0.29089	7	10	1	3	chr2:105097052-105102944	-	573	ncRNA	hsa:101927492	uncharacterized LOC101927492
GATS	1.88706	2.62152e-34	1.70469e-32	958	818	198	214	chr7:100187988-100272274	-	4906	protein-coding	hsa:352954	GATS, stromal antigen 3 opposite strand
TMEM51-AS1	1.88319	4.75744e-08	4.17152e-07	155	133	39	28	chr1:15111815-15152464	-	6979	ncRNA	hsa:200197	TMEM51 antisense RNA 1
HIST1H2BC	1.88275	0.00340597	0.0114633	56	31	6	14	chr6:26123467-26123904	-	438	protein-coding	hsa:8347	histone cluster 1, H2bc
LOC105378094	1.88261	0.0547708	0.121248	15	19	6	2	chr6:161336193-161339384	+	2357	ncRNA		uncharacterized LOC105378094
CA1	1.8822	0.246362	0.392523	8	5	0	3	chr8:85328229-85378154	-	1327	protein-coding	hsa:759	carbonic anhydrase I
LINC00663	1.88061	3.77047e-05	0.000201245	78	84	23	15	chr19:19756371-19776413	-	2372	ncRNA	hsa:284440	long intergenic non-protein coding RNA 663
CEL	1.88013	2.84384e-08	2.58817e-07	160	132	37	31	chr9:133061978-133071863	+	2386	protein-coding	hsa:1056	carboxyl ester lipase
LOC100134368	1.87983	0.0770726	0.159046	16	14	1	6	chr16:382241-392960	+	1571	ncRNA	hsa:100134368	uncharacterized LOC100134368
LOC107984140	1.87974	0.00161651	0.00592778	48	42	9	12	chr19:48391675-48397023	-	4408	ncRNA
ALB	1.8787	0.00456798	0.0147986	31	45	11	7	chr4:73404255-73421412	+	2247	protein-coding	hsa:213	albumin
MEGF6	1.87567	1.71536e-81	5.21867e-79	5147	4287	1069	1135	chr1:3487942-3624757	-	7725	protein-coding	hsa:1953	multiple EGF-like-domains 6
SEPT14P18	1.87209	0.0409872	0.0957623	17	21	6	3	chr1:126646-129225	-	2580	pseudo
FAM219A	1.87058	1.14768e-08	1.10719e-07	238	141	36	52	chr9:34398184-34458610	-	3852	protein-coding	hsa:203259	family with sequence similarity 219, member A
LOC105376463	1.86974	0.231704	0.375491	9	4	1	2	chr10:27542835-27584001	+	2817	ncRNA		uncharacterized LOC105376463
SNORD133	1.86925	0.254062	0.40175	9	4	0	3	chr12:50456571-50456786	+	216	snoRNA
ANKRD33B	1.86855	1.70188e-34	1.12821e-32	1289	935	266	254	chr5:10564323-10657816	+	9333	protein-coding	hsa:651746	ankyrin repeat domain 33B
KLK9	1.86824	0.0517657	0.116028	18	16	5	3	chr19:51002513-51009634	-	1438	protein-coding	hsa:284366	kallikrein-related peptidase 9
CYSRT1	1.86807	1.17391e-08	1.13122e-07	153	164	37	38	chr9:137224635-137226311	+	1297	protein-coding	hsa:375791	cysteine-rich tail protein 1
KLHL2P1	1.85877	0.167099	0.293492	10	7	2	2	chr4:119334313-119378233	+	534	pseudo		kelch-like family member 2 pseudogene 1
AQP7P1	1.85817	0.00559799	0.017616	31	40	9	8	chr9:63315243-63334520	-	3180	pseudo	hsa:375719	aquaporin 7 pseudogene 1
LOC107986298	1.85724	0.0651628	0.139347	11	22	6	2	chr4:107907730-107989722	-	3350	ncRNA
LINC01615	1.8568	0.0116549	0.0332124	31	28	5	9	chr6:169158092-169162989	-	772	ncRNA	hsa:101929484	uncharacterized LOC101929484
LOC102723750	1.85603	0.264194	0.414005	10	3	0	3	chr15:74601853-74611502	-	2814	protein-coding	hsa:102723750	uncharacterized LOC102723750
SLC28A1	1.85409	0.0966656	0.190699	11	14	4	2	chr15:84884351-84975649	+	2970	protein-coding	hsa:9154	solute carrier family 28 (concentrative nucleoside transporter), member 1
MICALL1	1.85392	2.23425e-57	3.76881e-55	2225	2010	488	519	chr22:37906148-37942458	+	4495	protein-coding	hsa:85377	MICAL-like 1
KRT15	1.85218	6.21846e-45	6.62149e-43	1894	1844	405	487	chr17:41513745-41522413	-	3442	protein-coding	hsa:3866	keratin 15, type I
CD79B	1.85112	0.00224767	0.00794638	36	55	12	10	chr17:63928738-63932344	-	1264	protein-coding	hsa:974	CD79b molecule, immunoglobulin-associated beta
ILDR2	1.85091	1.88711e-06	1.27229e-05	132	100	21	34	chr1:166913204-166975324	-	8986	protein-coding	hsa:387597	immunoglobulin-like domain containing receptor 2
LOC100506253	1.84876	0.2003	0.337105	11	6	0	4	chr4:75178628-75181238	-	753	ncRNA	hsa:100506253	uncharacterized LOC100506253
LOC100509620	1.84677	0.366373	1	1	7	0	2	chr2:94587240-94613324	+	1880	protein-coding	hsa:100509620	putative aquaporin-7-like protein 3-like
LOC729870	1.84677	0.366373	1	1	7	0	2	chr4:152934516-152936837	-	1124	ncRNA	hsa:729870	uncharacterized LOC729870
ANKRD2	1.84639	0.000948523	0.00366939	78	37	15	12	chr10:97572441-97583884	+	1509	protein-coding	hsa:26287	ankyrin repeat domain 2 (stretch responsive muscle)
LRRK2	1.8454	0.347137	1	1	7	1	1	chr12:40224895-40369285	+	9314	protein-coding	hsa:120892	leucine-rich repeat kinase 2
LOC101927505	1.84425	0.135867	0.249732	12	9	4	1	chr15:101602786-101614339	-	3880	ncRNA	hsa:101927505	uncharacterized LOC101927505
LOC105374493	1.84332	0.254713	1	11	2	2	1	chr4:12876577-12973030	-	4605	ncRNA		uncharacterized LOC105374493
LOC100289279	1.84299	0.0373757	0.0886867	15	26	6	4	chr9:61330592-61461349	+	4354	protein-coding		contactin associated protein-like 3-like
POMK	1.84296	0.000517078	0.00213666	62	51	15	12	chr8:43093506-43123180	+	1623	protein-coding	hsa:84197	protein-O-mannose kinase
TSPAN1	1.84088	2.13546e-34	1.39394e-32	1110	1144	257	286	chr1:46175077-46196489	+	1629	protein-coding	hsa:10103	tetraspanin 1
BTBD17	1.83929	0.257958	0.406139	2	10	1	2	chr17:74356416-74363655	-	2584	protein-coding	hsa:388419	BTB (POZ) domain containing 17
GOLGA8O	1.83915	0.183893	0.315538	12	5	3	1	chr15:32441914-32456323	-	5189	protein-coding	hsa:728047	golgin A8 family, member O
LOC101060159	1.83901	0.0866074	0.174557	14	15	6	1	chr3:127221189-127223539	-	709	pseudo		putative uncharacterized protein C3orf56-like
PGBD4	1.8326	0.000148406	0.000700386	95	56	22	14	chr15:34102073-34104390	+	2318	protein-coding	hsa:161779	piggyBac transposable element derived 4
SNTB1	1.82955	1.60394e-18	4.47973e-17	474	373	101	103	chr8:120535745-120812069	-	4975	protein-coding	hsa:6641	syntrophin, beta 1 (dystrophin-associated protein A1, 59kDa, basic component 1)
ASLP1	1.82832	0.00663991	0.0204454	44	27	8	9	chr22:23648788-23653359	-	1115	pseudo		argininosuccinate lyase pseudogene 1
TLR9	1.82766	0.0889541	0.178316	16	13	6	1	chr3:52221080-52226163	-	3870	protein-coding	hsa:54106	toll-like receptor 9
LOC414300	1.82622	0.361662	1	2	6	0	2	chr12:105102472-105107642	-	1104	ncRNA		uncharacterized LOC414300
SNORD103A	1.82622	0.361662	1	2	6	0	2	chr1:30935689-30935776	-	88	snoRNA	hsa:692234	small nucleolar RNA, C/D box 103A
TFAMP1	1.82622	0.361662	1	2	6	0	2	chr7:1614470-1616692	+	2223	pseudo	hsa:260341	transcription factor A, mitochondrial pseudogene 1
ALS2CL	1.82615	1.60157e-50	2.09892e-48	1823	1569	408	413	chr3:46668995-46693713	-	6609	protein-coding	hsa:259173	ALS2 C-terminal like
LINC00494	1.8259	0.361729	1	2	6	2	0	chr20:48359911-48370638	+	3592	ncRNA	hsa:284749	long intergenic non-protein coding RNA 494
GVINP1	1.82516	0.342507	1	2	6	1	1	chr11:6713139-6721879	-	8741	pseudo	hsa:387751	GTPase, very large interferon inducible pseudogene 1
LOC100419799	1.82516	0.342507	1	2	6	1	1	chr1:155649501-155650268	-	768	pseudo		gon-4-like (C. elegans) pseudogene
SERPINA1	1.82349	0.000732925	0.00292295	66	46	11	16	NT_187601.1:1493319-1507264	-	3532	protein-coding	hsa:5265	serpin peptidase inhibitor, clade A (alpha-1 antiproteinase, antitrypsin), member 1
LOC100419773	1.82337	0.0289186	0.0717231	21	24	7	4	chr7:6673225-6675293	+	2069	pseudo		zinc finger protein 33B pseudogene
SH3GL1P1	1.82302	0.013857	0.0383872	44	19	6	9	chr17:32040336-32042832	+	2497	pseudo	hsa:6458	SH3-domain GRB2-like 1 pseudogene 1
LOC101927610	1.82154	0.114865	0.218581	16	9	1	5	chr7:99919647-99925310	+	4420	ncRNA	hsa:101927610	uncharacterized LOC101927610
TMC4	1.82098	0.00131597	0.00493077	55	44	10	14	NW_003571054.1:134945-148022	-	2483	protein-coding	hsa:147798	transmembrane channel-like 4
ABCA9	1.81921	0.197005	0.332875	14	3	2	2	chr17:68974632-69078978	-	6301	protein-coding	hsa:10350	ATP-binding cassette, sub-family A (ABC1), member 9
GPRASP1	1.81751	0.00506478	0.0162045	51	28	8	11	chrX:102651366-102659083	+	5983	protein-coding	hsa:9737	G protein-coupled receptor associated sorting protein 1
ALOX15B	1.81657	0.0799247	0.16372	18	11	4	3	chr17:8039040-8049134	+	2716	protein-coding	hsa:247	arachidonate 15-lipoxygenase, type B
SELPLG	1.81641	0.0170255	0.0457946	36	22	4	10	chr12:108621895-108633894	-	2638	protein-coding	hsa:6404	selectin P ligand
LOC105379241	1.81621	0.0123864	0.0349905	28	33	5	10	chr8:11553052-11555802	-	688	ncRNA		uncharacterized LOC105379241
PDE4C	1.81342	1.77249e-07	1.41708e-06	152	119	32	34	chr19:18207961-18248200	-	5351	protein-coding	hsa:5143	phosphodiesterase 4C, cAMP-specific
RPLP0P2	1.81333	0.00386247	0.0127925	45	37	7	13	chr11:61615036-61639449	+	3525	pseudo	hsa:113157	ribosomal protein, large, P0 pseudogene 2
TMEM27	1.81306	0.274785	1	4	8	0	3	chrX:15627316-15675624	-	1580	protein-coding	hsa:57393	transmembrane protein 27
LOC105374059	1.81276	0.0615452	0.132997	20	13	4	4	chr3:118771707-118773198	-	386	ncRNA		uncharacterized LOC105374059
LOC101929523	1.81246	0.113108	0.216269	8	16	4	2	chr6:169213212-169239565	+	1022	ncRNA	hsa:101929523	uncharacterized LOC101929523
SNORD15A	1.81221	0.252161	1	4	8	1	2	chr11:75400391-75400538	+	148	snoRNA	hsa:6079	small nucleolar RNA, C/D box 15A
ANO7	1.81084	0.0868445	0.174911	19	10	2	5	chr2:241188509-241239602	+	4128	protein-coding	hsa:50636	anoctamin 7
NEU3	1.81066	6.69741e-10	7.69412e-09	292	194	73	45	chr11:74988905-75007698	+	2748	protein-coding	hsa:10825	sialidase 3 (membrane sialidase)
CWC25	1.80946	0.0412149	0.0961756	34	12	8	3	NT_187614.1:2835753-2860669	-	3220	protein-coding	hsa:54883	CWC25 spliceosome-associated protein homolog (S. cerevisiae)
ZNF205-AS1	1.80863	0.0858253	0.173247	10	18	3	4	chr16:3110460-3115598	-	1219	ncRNA	hsa:81854	ZNF205 antisense RNA 1
PCAT6	1.80834	0.00656547	0.0202748	46	32	5	14	chr1:202810946-202811913	+	764	ncRNA	hsa:100506696	prostate cancer associated transcript 6 (non-protein coding)
BDP1	1.80714	0.0600217	0.130407	33	9	8	2	chr5:71455615-71578288	+	11173	protein-coding	hsa:55814	B double prime 1, subunit of RNA polymerase III transcription initiation factor IIIB
LOC107983998	1.80708	3.67096e-06	2.34504e-05	126	95	32	22	chr19:55634995-55640898	+	1563	protein-coding
LOC105372571	1.80599	0.363049	1	3	5	0	2	chr20:23320992-23333628	-	1854	ncRNA		uncharacterized LOC105372571
RPEL1	1.80599	0.363049	1	3	5	0	2	chr10:103245887-103248016	+	2130	protein-coding	hsa:729020	ribulose-5-phosphate-3-epimerase-like 1
LINC00898	1.80575	0.192596	0.327178	6	10	1	3	chr22:47621043-47631569	-	4185	ncRNA	hsa:400932	long intergenic non-protein coding RNA 898
MEF2C-AS1	1.80568	0.363116	1	3	5	2	0	chr5:88883330-89467581	+	2423	ncRNA	hsa:101929423	MEF2C antisense RNA 1
RIMS4	1.80568	0.363116	1	3	5	2	0	chr20:44751804-44810338	-	5210	protein-coding	hsa:140730	regulating synaptic membrane exocytosis 4
IL17C	1.8053	0.343751	1	3	5	1	1	chr16:88638593-88640474	+	1045	protein-coding	hsa:27189	interleukin 17C
LOC100132287	1.8053	0.343751	1	3	5	1	1	chr1:490756-495445	-	4370	ncRNA	hsa:100132287	uncharacterized LOC100132287
LOC101929045	1.8053	0.343751	1	3	5	1	1	NW_003315952.3:137853-146268	-	5506	ncRNA	hsa:101929045	uncharacterized LOC101929045
LOC101929054	1.80359	0.012746	0.0358516	25	39	11	5	chr3:52239238-52241097	+	1121	ncRNA	hsa:101929054	uncharacterized LOC101929054
LRG1	1.80002	0.00916905	0.026924	39	34	4	14	chr19:4537215-4540024	-	1780	protein-coding	hsa:116844	leucine-rich alpha-2-glycoprotein 1
LINC01589	1.79982	0.00196179	0.00706857	49	48	8	16	chr22:45604432-45605647	-	574	ncRNA	hsa:100506737	uncharacterized LOC100506737
UPK2	1.79904	0.111563	0.214066	10	14	2	4	chr11:118956298-118958559	+	934	protein-coding	hsa:7379	uroplakin 2
LOC107986449	1.79888	0.253182	1	5	7	1	2	chr5:130798530-130871427	-	507	ncRNA
ATP6V1E1P1	1.79878	0.253204	1	5	7	2	1	chr1:42903114-42904112	+	999	pseudo		ATPase, H+ transporting, lysosomal 31kDa, V1 subunit E1 pseudogene 1
RGAG1	1.79878	0.253204	1	5	7	2	1	chrX:110358101-110456334	+	6418	protein-coding	hsa:57529	retrotransposon gag domain containing 1
LOC102724571	1.79878	0.000213287	0.000972638	85	54	17	17	chr1:9182204-9192086	+	982	protein-coding	hsa:102724571	uncharacterized LOC102724571
SUGCT	1.79838	2.30716e-14	4.41653e-13	331	285	77	75	chr7:40134887-40860767	+	4613	protein-coding	hsa:79783	succinyl-CoA:glutarate-CoA transferase
EBLN2	1.79832	0.00914012	0.0268576	38	31	12	5	chr3:73061659-73063337	+	1679	protein-coding	hsa:55096	endogenous Bornavirus-like nucleoprotein 2
LOC100130673	1.79708	0.0886962	0.177862	12	16	5	2	chr7:32456897-32458494	-	1598	pseudo	hsa:100130673	phosphoribosyl pyrophosphate synthetase 2 pseudogene
PKD1P6	1.79641	0.0284265	0.0707527	41	13	5	8	chr16:15125139-15154873	-	29735	pseudo		polycystic kidney disease 1 (autosomal dominant) pseudogene 6
GTF2IP18	1.79617	0.216845	0.357983	7	9	0	4	chr3:198185965-198189923	+	252	miscRNA
MACROD2	1.79569	0.193385	0.328289	7	9	1	3	chr20:13995476-16053197	+	4956	protein-coding	hsa:140733	MACRO domain containing 2
LOC107983976	1.79551	0.187799	0.32082	7	9	2	2	chr11:11475188-11484356	-	9016	ncRNA
GRIK4	1.79444	0.124842	0.233652	20	5	3	3	chr11:120511746-120988805	+	6666	protein-coding	hsa:2900	glutamate receptor, ionotropic, kainate 4
ADGRF3	1.79352	0.143396	0.260953	9	11	3	2	chr2:26308173-26346817	-	4703	protein-coding	hsa:165082	G protein-coupled receptor 113
ACTBP13	1.79131	0.0847547	0.171615	13	15	3	4	chr3:49873345-49877306	-	3962	pseudo		actin, beta pseudogene 13
LOC100130705	1.7878	0.0056014	0.0176235	37	39	7	12	chr7:128866410-128872047	+	3803	protein-coding	hsa:100130705	uncharacterized LOC100130705
C10orf10	1.78665	2.011e-12	3.12319e-11	278	301	81	64	chr10:44976261-44978882	-	2060	protein-coding	hsa:11067	chromosome 10 open reading frame 10
SNORD97	1.78553	0.219277	0.360915	8	8	4	0	chr11:10801467-10801608	-	142	snoRNA	hsa:692223	small nucleolar RNA, C/D box 97
RGPD3	1.78552	0.0854347	0.172663	14	14	4	3	chr2:106404680-106470935	-	5893	protein-coding	hsa:653489	RANBP2-like and GRIP domain containing 3
CYP4F26P	1.78552	0.0896434	0.179339	14	14	5	2	chr9:33580695-33605293	+	24599	pseudo		cytochrome P450, family 4, subfamily F, polypeptide 26, pseudogene
GRK5-IT1	1.78549	0.279473	1	6	6	3	0	chr10:119207983-119213992	+	3180	ncRNA	hsa:101927868	GRK5 intronic transcript 1 (non-protein coding)
ADM2	1.78296	0.000453972	0.00190924	64	60	19	12	chr22:50481724-50486440	+	4053	protein-coding	hsa:79924	adrenomedullin 2
NDUFS1	1.78134	1.23233e-07	1.01328e-06	165	132	43	31	chr2:206121971-206159519	-	4540	protein-coding	hsa:4719	NADH dehydrogenase (ubiquinone) Fe-S protein 1, 75kDa (NADH-coenzyme Q reductase)
PLA2G4B	1.77967	0.100725	0.196976	15	13	6	1	chr15:41838813-41848148	+	2735	protein-coding	hsa:100137049	phospholipase A2, group IVB (cytosolic)
MIR1204	1.77888	0.114566	0.218249	13	11	2	4	chr8:127795962-127796028	+	67	ncRNA	hsa:100302185	microRNA 1204
DUSP10	1.7782	1.65211e-08	1.56025e-07	185	170	35	54	chr1:221701420-221742176	-	2680	protein-coding	hsa:11221	dual specificity phosphatase 10
CREB5	1.77781	0.00148868	0.00551001	57	47	9	17	chr7:28299321-28825894	+	9385	protein-coding	hsa:9586	cAMP responsive element binding protein 5
LOC105373148	1.77771	0.020826	0.0543026	40	17	6	8	chrX:23750290-23783012	-	3954	ncRNA		uncharacterized LOC105373148
RIC3	1.77746	0.147225	0.266469	11	9	3	2	chr11:8092965-8169088	-	7060	protein-coding	hsa:79608	RIC3 acetylcholine receptor chaperone
LOC105369219	1.77723	0.17901	0.30956	11	9	5	0	chr20:1692888-1727569	-	3108	ncRNA		uncharacterized LOC105369219
RN7SL3	1.77456	0.0346913	0.08335	25	19	4	7	chr14:49853616-49853914	-	299	scRNA		RNA, 7SL, cytoplasmic 3
ZNF426	1.77405	0.0883717	0.17742	16	12	3	4	chr19:9523224-9538673	-	7240	protein-coding	hsa:79088	zinc finger protein 426
LRP1	1.77278	2.45447e-18	6.75553e-17	739	489	132	174	chr12:57128401-57213377	+	15072	protein-coding	hsa:4035	low density lipoprotein receptor-related protein 1
CALCR	1.77218	0.261608	1	7	5	1	2	chr7:93424487-93574730	-	3696	protein-coding	hsa:799	calcitonin receptor
PKNOX2	1.77218	0.261608	1	7	5	1	2	chr11:125111997-125433389	+	6335	protein-coding	hsa:63876	PBX/knotted 1 homeobox 2
B3GALT5-AS1	1.77209	0.284886	1	7	5	0	3	chr21:39597147-39612822	-	1452	ncRNA	hsa:114041	B3GALT5 antisense RNA 1
SMA4	1.77209	0.284886	1	7	5	0	3	chr5:70127462-70290177	-	1943	pseudo	hsa:11039	glucuronidase, beta pseudogene
ALOX15	1.77207	0.261631	1	7	5	2	1	chr17:4630919-4641665	-	2684	protein-coding	hsa:246	arachidonate 15-lipoxygenase
LOC100505728	1.77069	0.0295824	0.0730322	19	28	7	5	chr1:155745112-155746166	-	672	unknown		uncharacterized LOC100505728
LOC105374020	1.77059	7.13835e-05	0.000359811	97	67	23	18	chr3:104357510-104456674	-	3987	ncRNA		uncharacterized LOC105374020
DOC2B	1.77026	0.0863906	0.174264	19	13	1	7	chr17:86805-181630	-	4052	protein-coding	hsa:8447	double C2-like domains, beta
SULF2	1.76992	1.76862e-38	1.34517e-36	1273	1155	315	297	chr20:47654584-47786629	-	6708	protein-coding	hsa:55959	sulfatase 2
GAS6-AS2	1.7697	1.50297e-05	8.6303e-05	117	79	24	25	chr13:113864177-113866832	+	1942	ncRNA	hsa:100506394	GAS6 antisense RNA 2 (head to head)
TMPPE	1.76942	0.00775182	0.0233212	41	42	17	4	chr3:33090416-33096801	-	3971	protein-coding	hsa:643853	transmembrane protein with metallophosphoesterase domain
LOC105375513	1.76819	0.0907053	0.181187	17	11	4	3	chr7:134070481-134102418	+	4552	ncRNA		uncharacterized LOC105375513
CYP1B1	1.76794	2.9288e-08	2.66406e-07	184	176	57	34	chr2:38067603-38076181	-	5154	protein-coding	hsa:1545	cytochrome P450, family 1, subfamily B, polypeptide 1
ALOX12-AS1	1.76603	0.00960065	0.0280223	26	44	8	10	chr17:6985123-7012334	-	651	ncRNA	hsa:100506713	ALOX12 antisense RNA 1
LOC100419920	1.76546	0.357088	1	5	3	1	1	chr2:95525215-95527379	+	1706	pseudo		ankyrin repeat domain 33B pseudogene
LOC107986165	1.76546	0.357088	1	5	3	1	1	chr3:186476281-186479975	+	2741	lncRNA
LOC100506207	1.76537	0.198283	0.334669	10	6	2	2	chr6:8435623-8785445	+	2369	ncRNA	hsa:100506207	uncharacterized LOC100506207
LOC105379355	1.76534	0.204045	0.341502	10	6	1	3	chr8:30740783-30743145	-	593	ncRNA		uncharacterized LOC105379355
SAMD12-AS1	1.7653	0.376828	1	5	3	0	2	chr8:118621001-118726067	+	701	ncRNA	hsa:552860	SAMD12 antisense RNA 1
SAP30L-AS1	1.7653	0.376828	1	5	3	0	2	chr5:154389769-154445822	-	3450	ncRNA	hsa:386627	SAP30L antisense RNA 1 (head to head)
EPB41L4A-AS2	1.76498	0.376896	1	5	3	2	0	chr5:112419583-112420978	+	1396	ncRNA	hsa:54508	EPB41L4A antisense RNA 2 (head to head)
LOC107986655	1.76498	0.376896	1	5	3	2	0	chr6:142946149-142956864	+	4689	ncRNA
AFAP1L2	1.76112	0.163623	0.288725	13	7	1	4	chr10:114280730-114405143	-	4157	protein-coding	hsa:84632	actin filament associated protein 1-like 2
LOC105371932	1.76075	0.0391268	0.0921486	22	25	2	10	chr17:35240043-35247472	-	2452	protein-coding		uncharacterized LOC105371932
CFAP65	1.76012	0.0745349	0.15486	21	11	4	4	chr2:219002846-219043142	-	7671	protein-coding
ZNF853	1.7585	0.269116	1	8	4	2	1	chr7:6615621-6624290	+	3858	protein-coding	hsa:54753	zinc finger protein 853
ERVFRD-3	1.75786	0.292701	1	8	4	3	0	chr9:21929257-21931273	+	2017	other		endogenous retrovirus group FRD, member 3
ZNF852	1.75786	0.292701	1	8	4	3	0	chr3:44498970-44510640	-	1970	protein-coding	hsa:285346	zinc finger protein 852
FAM189A1	1.75737	0.157558	0.280229	16	8	6	0	NW_011332701.1:1282397-1742420	-	4707	protein-coding	hsa:23359	family with sequence similarity 189, member A1
GRM2	1.75573	0.131315	0.243202	7	16	4	2	chr3:51707033-51718616	+	4937	protein-coding	hsa:2912	glutamate receptor, metabotropic 2
PLCB4	1.75429	1.17329e-14	2.31895e-13	456	308	93	100	chr20:9068710-9480816	+	7935	protein-coding	hsa:5332	phospholipase C, beta 4
CALML6	1.75234	0.000401646	0.00171328	73	68	25	11	chr1:1913751-1917294	+	2223	protein-coding	hsa:163688	calmodulin-like 6
LOC105379483	1.75063	0.0410911	0.0959703	22	21	3	8	chr20:30610098-30617040	-	5065	lncRNA		uncharacterized LOC105379483
NR4A1	1.75021	1.03283e-41	8.97768e-40	1510	1293	349	366	chr12:52022832-52059507	+	4172	protein-coding	hsa:3164	nuclear receptor subfamily 4, group A, member 1
SLC5A5	1.75014	0.00101718	0.00390923	52	57	14	14	chr19:17871394-17895175	+	4189	protein-coding	hsa:6528	solute carrier family 5 (sodium/iodide cotransporter), member 5
UCKL1-AS1	1.74992	0.11673	0.221462	20	8	1	6	chr20:63953384-63956985	+	3571	ncRNA	hsa:100113386	UCKL1 antisense RNA 1
CDHR4	1.74896	0.0509908	0.114548	46	7	8	5	chr3:49790732-49802741	-	2852	protein-coding	hsa:389118	cadherin-related family member 4
FTH1P23	1.74798	0.000198682	0.000912875	64	83	19	19	chr3:72928843-72929707	+	865	pseudo		ferritin, heavy polypeptide 1 pseudogene 23
LOC105372431	1.74793	0.121031	0.227998	23	9	8	0	chr19:48673174-48677069	-	2410	ncRNA		uncharacterized LOC105372431
BCAN	1.74498	0.369292	1	6	2	1	1	chr1:156641948-156659532	+	3470	protein-coding	hsa:63827	brevican
LOC102723534	1.74498	0.369292	1	6	2	1	1	chr15:23288014-23303510	-	2365	protein-coding	hsa:102723534	E3 ubiquitin-protein ligase HERC2-like
LOC102723759	1.74498	0.369292	1	6	2	1	1	chr3:128031339-128052287	-	3404	ncRNA	hsa:102723759	uncharacterized LOC102723759
LOC105372352	1.74498	0.369292	1	6	2	1	1	chr19:29213235-29223137	+	3519	ncRNA		uncharacterized LOC105372352
ADAMTS17	1.74465	2.67776e-11	3.64968e-10	292	214	62	67	chr15:99971438-100342924	-	11543	protein-coding	hsa:170691	ADAM metallopeptidase with thrombospondin type 1 motif, 17
LOC105370519	1.74439	0.389319	1	6	2	0	2	chr14:57491974-57578311	+	2941	ncRNA		uncharacterized LOC105370519
LOC105379406	1.74406	0.38939	1	6	2	2	0	chr11:67779601-67784428	-	394	ncRNA		uncharacterized LOC105379406
MMP21	1.74406	0.38939	1	6	2	2	0	chr10:125766453-125775821	-	1919	protein-coding	hsa:118856	matrix metallopeptidase 21
SCARNA10	1.74406	0.38939	1	6	2	2	0	chr12:6510222-6510551	+	330	ncRNA	hsa:692148	small Cajal body-specific RNA 10
SLC35F4	1.74406	0.38939	1	6	2	2	0	chr14:57563922-57982329	-	5496	protein-coding	hsa:341880	solute carrier family 35, member F4
FAM71F2	1.74347	0.0132443	0.0370028	39	24	8	8	chr7:128671628-128702262	+	5816	protein-coding	hsa:346653	family with sequence similarity 71, member F2
CCDC187	1.74286	0.00478407	0.0154047	78	26	10	16	chr9:136267437-136306901	-	4206	protein-coding	hsa:399693	uncharacterized MGC50722
GPRIN2	1.74285	0.000709257	0.0028352	63	54	13	17	chr10:46543963-46556637	-	9838	protein-coding	hsa:9721	G protein regulated inducer of neurite outgrowth 2
GAPLINC	1.74107	0.167084	0.293492	6	13	3	2	chr18:3466250-3478978	+	501	ncRNA	hsa:100505592	long intergenic non-protein coding RNA 1540
LOC102725121	1.74105	0.230187	0.373714	3	12	1	3	chr1:181049-184258	+	1014	pseudo	hsa:102725121	putative ATP-dependent RNA helicase DDX12-like
LOC729603	1.73922	0.0384896	0.0908993	25	18	6	5	chr6:160093082-160096212	+	3131	pseudo	hsa:729603	calcineurin-like EF-hand protein 1 pseudogene
ND5	1.7384	1.24176e-112	1.00742e-109	205494	172993	48648	48629	chrMT:12337-14148	+	1812	protein-coding	hsa:4540	NADH dehydrogenase, subunit 5 (complex I)
LINC00565	1.73828	0.0148928	0.0408582	44	23	5	12	chr13:113926514-113928991	-	2478	ncRNA	hsa:100861555	long intergenic non-protein coding RNA 565
FTH1P3	1.73548	0.028552	0.0710133	23	27	9	4	chr2:27392623-27393576	-	954	pseudo	hsa:2498	ferritin, heavy polypeptide 1 pseudogene 3
VMAC	1.73469	0.00247651	0.00868154	62	36	12	13	chr19:5904841-5910252	+	1670	protein-coding	hsa:400673	vimentin-type intermediate filament associated coiled-coil protein
NPEPL1	1.73366	0.229925	0.373661	13	3	1	3	chr20:58689131-58715844	+	2185	protein-coding	hsa:79716	aminopeptidase-like 1
LOC100287934	1.73337	0.0616488	0.13317	20	15	5	4	chr1:785927-787186	+	1260	unknown	hsa:100287934	uncharacterized LOC100287934
CASC11	1.73198	0.0790076	0.162197	17	14	3	5	chr8:127700608-127733967	-	872	ncRNA	hsa:100270680	cancer susceptibility candidate 11 (non-protein coding)
LOC105372279	1.73195	0.0773195	0.159478	17	14	4	4	chr19:12634072-12640700	-	1218	ncRNA		uncharacterized LOC105372279
NXF3	1.731	0.0104156	0.0300814	41	29	6	12	chrX:103075821-103093094	-	1896	protein-coding	hsa:56000	nuclear RNA export factor 3
C1GALT1P1	1.73034	0.292733	1	10	2	2	1	chr12:69284217-69285684	+	1468	pseudo		core 1 synthase, glycoprotein-N-acetylgalactosamine 3-beta-galactosyltransferase 1 pseudogene 1
LTBP2	1.72989	7.87257e-09	7.77987e-08	221	156	50	47	chr14:74498183-74612331	-	8554	protein-coding	hsa:4053	latent transforming growth factor beta binding protein 2
NEK5	1.72951	0.0047018	0.0151685	55	31	12	10	chr13:52064762-52129092	-	3113	protein-coding	hsa:341676	NIMA-related kinase 5
DIP2A-IT1	1.72909	0.316963	1	10	2	3	0	chr21:46462471-46469306	+	428	ncRNA	hsa:100862692	DIP2A intronic transcript 1 (non-protein coding)
LOC107984214	1.72909	0.316963	1	10	2	3	0	chr10:21726682-21751449	-	1392	ncRNA
ZNF70	1.72594	1.79918e-08	1.68607e-07	233	148	51	47	chr22:23741584-23751092	-	4018	protein-coding	hsa:7621	zinc finger protein 70
FXYD3	1.72541	1.23179e-27	5.9789e-26	1011	956	224	288	chr19:35115821-35124324	+	1579	protein-coding	hsa:5349	FXYD domain containing ion transport regulator 3
FTH1P15	1.72366	0.387649	1	7	1	1	1	chr6:57004347-57004802	+	456	pseudo		ferritin, heavy polypeptide 1 pseudogene 15
UNC93B2	1.72366	0.387649	1	7	1	1	1	chr7:6855043-6859830	-	4788	pseudo		unc-93 homolog B2 pseudogene (C. elegans)
SAXO2	1.72357	0.000168353	0.000785387	80	70	23	16	chr15:82262811-82284927	+	3131	protein-coding	hsa:283726	family with sequence similarity 154, member B
MAP3K7CL	1.72267	0.408073	1	7	1	0	2	chr21:29077471-29175889	+	2255	protein-coding	hsa:56911	MAP3K7 C-terminal like
ACCSL	1.72233	0.408147	1	7	1	2	0	chr11:43920987-44060667	+	2883	protein-coding	hsa:390110	1-aminocyclopropane-1-carboxylate synthase homolog (Arabidopsis)(non-functional)-like
RGPD6	1.7219	0.16331	0.288293	21	3	2	4	chr2:110513802-110610903	-	7987	protein-coding	hsa:729540	RANBP2-like and GRIP domain containing 6
LOC105376781	1.72113	0.0218139	0.056395	31	23	6	8	chr16:90144209-90163811	+	3797	ncRNA		uncharacterized LOC105376781
CXCR2	1.72063	0.121331	0.228361	19	12	8	0	chr2:218125290-218137253	+	2870	protein-coding	hsa:3579	chemokine (C-X-C motif) receptor 2
MTNR1A	1.71975	0.048621	0.110051	30	13	7	4	chr4:186532994-186555567	-	2031	protein-coding	hsa:4543	melatonin receptor 1A
PLEC	1.71944	6.00371e-80	1.76354e-77	24368	18738	5534	5658	chr8:143915147-143976800	-	15291	protein-coding	hsa:5339	plectin
GPR37L1	1.71544	0.00713128	0.0216921	58	42	22	4	chr1:202118669-202133588	+	6057	protein-coding	hsa:9283	G protein-coupled receptor 37 like 1
HRAT92	1.71453	0.0529787	0.118064	22	20	9	2	chr7:520391-525232	+	3506	ncRNA	hsa:441307	uncharacterized LOC441307
SERPINB5	1.7143	2.67406e-47	3.16374e-45	3016	2790	836	686	chr18:63476911-63505085	+	2633	protein-coding	hsa:5268	serpin peptidase inhibitor, clade B (ovalbumin), member 5
RDH12	1.71325	0.167889	0.294636	13	10	6	0	chr14:67701886-67734451	+	1878	protein-coding	hsa:145226	retinol dehydrogenase 12 (all-trans/9-cis/11-cis)
LOC107986649	1.71211	0.105984	0.205238	17	10	3	4	chr6:137848304-137863962	-	10919	ncRNA
ITPR1-AS1	1.71205	0.110644	0.212696	17	10	2	5	chr3:4490317-4493163	-	1432	ncRNA	hsa:100996539	ITPR1 antisense RNA 1 (head to head)
SNORD37	1.71197	0.324818	1	2	9	3	0	chr19:3982507-3982572	-	66	snoRNA	hsa:26812	small nucleolar RNA, C/D box 37
AATF	1.71093	0.0240536	0.0613749	337	100	50	61	NT_187614.1:1185240-1293236	+	2141	protein-coding	hsa:26574	apoptosis antagonizing transcription factor
FTH1P16	1.70839	0.224808	0.367428	6	9	3	1	chr11:77734315-77735232	-	918	pseudo		ferritin, heavy polypeptide 1 pseudogene 16
EEF1A1P30	1.70833	0.218906	0.360582	6	9	2	2	chrX:120210456-120220034	-	9579	pseudo		eukaryotic translation elongation factor 1 alpha 1 pseudogene 30
NDRG4	1.7081	5.88236e-18	1.54896e-16	561	500	117	162	chr16:58463645-58515403	+	3561	protein-coding	hsa:65009	NDRG family member 4
NEK10	1.70624	0.00103064	0.00395723	74	45	14	17	chr3:27107336-27369460	-	11908	protein-coding	hsa:152110	NIMA-related kinase 10
KLK6	1.70582	2.15627e-52	3.06136e-50	3465	3362	842	961	chr19:50958631-50969673	-	1708	protein-coding	hsa:5653	kallikrein-related peptidase 6
TMEM229B	1.70481	2.74349e-06	1.78947e-05	122	113	31	31	chr14:67470266-67534350	-	4438	protein-coding	hsa:161145	transmembrane protein 229B
LGALS9	1.70109	2.61515e-06	1.71494e-05	122	116	33	30	chr17:27631148-27649560	+	2125	protein-coding	hsa:3965	lectin, galactoside-binding, soluble, 9
VTCN1	1.70104	0.00160489	0.00589279	51	58	18	11	chr1:117143587-117210992	-	2948	protein-coding	hsa:79679	V-set domain containing T cell activation inhibitor 1
MAK	1.70007	0.426926	1	8	0	1	1	chr6:10762723-10838954	-	4831	protein-coding	hsa:4117	male germ cell-associated kinase
CYP3A5	1.69887	0.172713	0.300962	11	8	2	3	chr7:99648189-99680026	-	4017	protein-coding	hsa:1577	cytochrome P450, family 3, subfamily A, polypeptide 5
LOC105369827	1.69823	0.00247458	0.00867836	87	40	24	9	chr12:70468088-70516501	+	3737	ncRNA		uncharacterized LOC105369827
ALPK2	1.69796	2.20247e-05	0.000122746	139	79	31	26	chr18:58481247-58629192	-	11036	protein-coding	hsa:115701	alpha-kinase 2
LOC105371929	1.6977	0.226575	0.369676	7	8	3	1	chr17:81733569-81739548	+	2783	ncRNA		uncharacterized LOC105371929
CERS1	1.69697	0.321434	1	3	8	3	0	chr19:18877909-18896727	-	2103	protein-coding	hsa:10715	ceramide synthase 1
LOC105378248	1.69612	0.297891	1	3	8	2	1	chr12:46269071-46278613	+	3884	ncRNA		uncharacterized LOC105378248
LOC101927181	1.69544	8.84956e-05	0.000438923	93	77	27	18	chr7:2437763-2447850	+	2067	ncRNA	hsa:101927181	uncharacterized LOC101927181
ACTG1P20	1.69532	0.0281914	0.0702903	30	23	10	4	chr1:27323874-27326525	+	2652	pseudo	hsa:644961	actin, gamma 1 pseudogene
PLEKHG4B	1.69467	0.0596987	0.129957	27	15	9	2	chr5:54065-189972	+	12653	protein-coding	hsa:153478	pleckstrin homology domain containing, family G (with RhoGef domain) member 4B
LOC107985229	1.69251	0.0384783	0.0908977	36	14	5	8	chr1:179820139-179836588	-	2522	ncRNA
LOC105375785	1.69243	0.0173453	0.0464859	30	30	10	6	chr8:141194868-141202541	-	4621	ncRNA		uncharacterized LOC105375785
LOC107985021	1.69002	0.186279	0.318766	12	7	4	1	chr17:80720259-80730101	+	9843	protein-coding
KLF14	1.68956	0.0467522	0.106526	19	22	5	6	chr7:130732554-130734033	-	1480	protein-coding	hsa:136259	Kruppel-like factor 14
SRGAP2D	1.68743	0.000282423	0.00125288	71	71	17	21	chr1:143972639-144069704	+	3046	pseudo	hsa:100996712	SLIT-ROBO Rho GTPase activating protein 2D (pseudogene)
IGSF9B	1.68734	3.14181e-05	0.000170306	95	92	24	26	chr11:133908564-133956960	-	5524	protein-coding	hsa:22997	immunoglobulin superfamily, member 9B
LOC107986982	1.68715	0.22986	0.373641	8	7	1	3	chr8:140620807-140625255	-	4419	protein-coding
PIWIL2	1.68707	0.223878	0.366144	8	7	2	2	chr8:22275297-22356866	+	4304	protein-coding	hsa:55124	piwi-like RNA-mediated gene silencing 2
SVOP	1.68707	0.223878	0.366144	8	7	2	2	chr12:108908129-109021240	-	6425	protein-coding	hsa:55530	SV2 related protein homolog (rat)
S100A3	1.68378	3.04318e-13	5.11699e-12	339	385	90	105	chr1:153547333-153549258	-	738	protein-coding	hsa:6274	S100 calcium binding protein A3
KRT18P38	1.68214	0.321657	1	4	7	3	0	chr6:19612739-19614090	+	1352	pseudo		keratin 18 pseudogene 38
WDR63	1.68196	6.22978e-07	4.53531e-06	152	125	34	40	chr1:85062298-85133138	+	3019	protein-coding	hsa:126820	WD repeat domain 63
RILP	1.6817	0.297859	1	4	7	1	2	chr17:1646150-1650098	-	1792	protein-coding	hsa:83547	Rab interacting lysosomal protein
SDK1	1.6817	0.297859	1	4	7	1	2	chr7:3301448-4269000	+	10397	protein-coding	hsa:221935	sidekick cell adhesion molecule 1
LOC105379257	1.68159	0.297885	1	4	7	2	1	chr9:64603835-64618296	-	527	ncRNA		uncharacterized LOC105379257
LOC728145	1.68159	0.297885	1	4	7	2	1	chr5:171305987-171309221	-	3235	ncRNA		uncharacterized LOC728145
NAP1L4P1	1.68157	0.000484965	0.00201964	81	58	14	23	chr1:116531756-116534111	-	2356	pseudo		nucleosome assembly protein 1-like 4 pseudogene 1
TMEM50B	1.68052	0.00204603	0.0073247	104	34	18	18	NW_003315970.2:27058-84138	-	3127	protein-coding	hsa:757	transmembrane protein 50B
LOC283140	1.67863	0.113061	0.21621	13	13	3	4	chr11:112270749-112362534	+	2749	ncRNA	hsa:283140	uncharacterized LOC283140
CSF2RBP1	1.67718	2.13233e-07	1.6811e-06	191	135	50	37	chr22:36950530-36953724	-	3195	pseudo		colony stimulating factor 2 receptor, beta, low-affinity (granulocyte-macrophage) pseudogene 1
LOC102724064	1.67623	0.0936118	0.185622	18	12	5	3	chr11:66347991-66363764	+	576	ncRNA	hsa:102724064	uncharacterized LOC102724064
ADAM28	1.6762	0.234819	0.379061	9	6	3	1	chr8:24294040-24359018	+	7118	protein-coding	hsa:10863	ADAM metallopeptidase domain 28
DLEU2L	1.6762	0.234819	0.379061	9	6	3	1	chr1:63548980-63550636	+	1657	ncRNA	hsa:79469	deleted in lymphocytic leukemia 2-like
PPIP5K1P1	1.6762	0.234819	0.379061	9	6	3	1	chr15:43664417-43684727	-	3295	pseudo		diphosphoinositol pentakisphosphate kinase 1 pseudogene 1
KIAA1211L	1.67382	0.00889012	0.026227	32	45	13	8	chr2:98793846-98936221	-	8952	protein-coding	hsa:343990	KIAA1211-like
LOC101928152	1.67257	0.0618345	0.133537	14	26	8	3	chr2:87470096-87485191	-	3379	ncRNA	hsa:101928152	uncharacterized LOC101928152
LOC105379345	1.67256	0.199714	0.336321	14	5	1	4	chr8:28637102-28644464	+	589	lncRNA		uncharacterized LOC105379345
RPS6KA1	1.67242	0.284364	0.437107	156	9	15	27	NW_009646195.1:17376-62647	+	3199	protein-coding	hsa:6195	ribosomal protein S6 kinase, 90kDa, polypeptide 1
BMS1P6	1.67237	0.012608	0.0355458	42	29	13	6	chr10:47535574-47553523	-	4704	pseudo	hsa:642826	BMS1 pseudogene 6
RALGAPA1P1	1.66946	0.000778486	0.00308515	77	50	16	18	chr9:105519824-105527319	+	7496	pseudo
LOC643562	1.66934	0.0269365	0.0675475	29	23	7	7	chr6:80063496-80070583	-	7011	pseudo		Rho GTPase activating protein 21 pseudogene
LOC101928722	1.66926	0.0856703	0.172975	24	10	3	6	chr9:136252469-136266514	-	4246	protein-coding	hsa:101928722	flocculation protein FLO11-like
CTD-2194D22.4	1.66768	0.324361	1	5	6	0	3	chr5:1887331-1900493	+	1636	ncRNA	hsa:101929081	uncharacterized LOC101929081
LOC105373289	1.66627	0.116958	0.221797	15	11	3	4	chr1:227786801-227790470	+	2300	protein-coding		collagen alpha-1(III) chain-like
CPXM1	1.66404	0.0242332	0.0617452	31	28	12	4	chr20:2794069-2800646	-	2400	protein-coding	hsa:56265	carboxypeptidase X (M14 family), member 1
SVEP1	1.66221	0.0634113	0.136286	21	16	4	6	chr9:110365248-110579880	-	12344	protein-coding	hsa:79987	sushi, von Willebrand factor type A, EGF and pentraxin domain containing 1
LINC01510	1.66013	0.192714	0.327313	6	12	3	2	chr7:116563594-116614820	-	1358	ncRNA	hsa:100996266	long intergenic non-protein coding RNA 1510
LOC100996643	1.66013	0.192714	0.327313	6	12	3	2	chr9:63333302-63434724	+	2280	protein-coding	hsa:100996643	monofunctional C1-tetrahydrofolate synthase, mitochondrial-like
DUOX1	1.65871	1.65099e-22	6.06207e-21	821	685	179	230	chr15:45129994-45165578	+	5679	protein-coding	hsa:53905	dual oxidase 1
LOC101929567	1.65771	0.0120329	0.0340936	39	31	7	12	chr2:8559833-8583792	-	8839	lncRNA	hsa:101929567	uncharacterized LOC101929567
FAM86HP	1.65673	4.25151e-05	0.000224459	93	97	29	23	chr3:130097782-130111433	-	2116	pseudo	hsa:729375	family with sequence similarity 86, member A pseudogene
LOC107986363	1.65663	0.0352479	0.0844493	28	20	6	7	chr5:96708700-96720440	+	9574	ncRNA
HERC2P3	1.65514	1.99349e-18	5.52115e-17	1080	680	270	205	chr15:20408396-20506180	-	4279	pseudo	hsa:283755	hect domain and RLD 2 pseudogene 3
CNGA4	1.65366	0.123844	0.232192	17	9	4	3	chr11:6234774-6245924	+	3364	protein-coding	hsa:1262	cyclic nucleotide gated channel alpha 4
LINC00921	1.65366	0.123844	0.232192	17	9	4	3	chr16:3263768-3267567	+	2443	ncRNA	hsa:283876	long intergenic non-protein coding RNA 921
LOC105372295	1.65363	0.128856	0.239611	17	9	2	5	chr19:16572506-16578892	+	1117	ncRNA		uncharacterized LOC105372295
LHX5-AS1	1.65276	0.305444	1	6	5	1	2	chr12:113472003-113480481	+	379	ncRNA		LHX5 antisense RNA 1 (head to head)
LOC105374254	1.65275	0.152336	0.273344	12	10	2	4	chr3:185499142-185504492	+	999	ncRNA		uncharacterized LOC105374254
COL24A1	1.6525	0.100541	0.196683	18	15	8	1	chr1:85728507-86156987	-	7557	protein-coding	hsa:255631	collagen, type XXIV, alpha 1
CHMP3	1.65249	0.329653	1	6	5	3	0	chr2:86503430-86563497	-	3192	protein-coding	hsa:51652	charged multivesicular body protein 3
ZNF587	1.64944	1.75525e-20	5.70692e-19	875	714	255	179	chr19:57849813-57865123	+	6937	protein-coding	hsa:84914	zinc finger protein 587
PLAG1	1.64902	0.0299126	0.0736765	26	25	8	6	chr8:56160909-56211327	-	7338	protein-coding	hsa:5324	pleiomorphic adenoma gene 1
ZNF417	1.64836	9.29434e-06	5.53857e-05	132	99	36	27	chr19:57905496-57916616	-	5574	protein-coding	hsa:147687	zinc finger protein 417
MALAT1	1.6474	1.45963e-46	1.66898e-44	10253	11470	3127	2876	chr11:65497679-65504494	+	6582	ncRNA	hsa:378938	metastasis associated lung adenocarcinoma transcript 1 (non-protein coding)
HEPH	1.64636	0.00833831	0.0248574	45	32	11	10	chrX:66162526-66267389	+	4535	protein-coding	hsa:9843	hephaestin
TP53I3	1.64597	2.31047e-26	1.05532e-24	1081	1195	300	329	chr2:24077428-24085215	-	2034	protein-coding	hsa:9540	tumor protein p53 inducible protein 3
LOC100272217	1.64591	0.030234	0.0742536	27	24	6	8	chr9:130577350-130579494	-	2145	ncRNA	hsa:100272217	uncharacterized LOC100272217
LOC105369887	1.64272	0.228039	0.371367	8	10	5	0	chr12:88781957-88784284	-	630	ncRNA		uncharacterized LOC105369887
MIR4712	1.64194	0.0295457	0.0729523	44	19	13	4	chr15:50360329-50360410	+	82	ncRNA	hsa:100616396	microRNA 4712
LOC105370774	1.64158	0.287657	0.441236	12	3	4	0	chr15:38502436-38515895	+	2835	ncRNA		uncharacterized LOC105370774
VSIG1	1.64081	0.134225	0.247436	19	7	3	4	chrX:108018886-108079184	+	3236	protein-coding	hsa:340547	V-set and immunoglobulin domain containing 1
KCNQ1OT1	1.63967	1.57481e-06	1.07311e-05	169	116	44	34	chr11:2608328-2699998	-	91671	ncRNA	hsa:10984	KCNQ1 opposite strand/antisense transcript 1 (non-protein coding)
FPR1	1.63897	0.0133137	0.0371661	43	30	6	14	chr19:51745770-51751897	-	1371	protein-coding	hsa:2357	formyl peptide receptor 1
CLDN11	1.63747	0.337274	1	7	4	3	0	chr3:170418865-170434691	+	2761	protein-coding	hsa:5010	claudin 11
CYP51A1P1	1.63747	0.337274	1	7	4	3	0	chr3:82805011-82808156	-	3146	pseudo		cytochrome P450, family 51, subfamily A, polypeptide 1 pseudogene 1
SHC4	1.63521	0.101583	0.198335	16	13	4	4	chr15:48823737-48963444	-	4556	protein-coding	hsa:399694	SHC (Src homology 2 domain containing) family, member 4
SNORA12	1.6345	0.0419603	0.0975676	25	22	9	4	chr10:100237156-100237302	-	147	snoRNA	hsa:677800	small nucleolar RNA, H/ACA box 12
LOC105372753	1.63354	0.194859	0.330099	9	9	2	3	chr21:25493529-25519477	-	2420	ncRNA		uncharacterized LOC105372753
MUC12	1.6319	0.0596078	0.129814	24	16	4	7	chr7:100969623-101018949	+	16321	protein-coding	hsa:10071	mucin 12, cell surface associated
PLEKHB1	1.63148	4.37959e-38	3.28701e-36	1648	1610	445	461	chr11:73646178-73662819	+	2954	protein-coding	hsa:58473	pleckstrin homology domain containing, family B (evectins) member 1
LOC105377023	1.63133	1.35711e-05	7.87505e-05	111	105	31	29	chr3:33783819-33798582	-	2742	ncRNA		uncharacterized LOC105377023
LHX4	1.63131	0.000595845	0.00242857	76	58	20	17	chr1:180228372-180278982	+	6160	protein-coding	hsa:89884	LIM homeobox 4
LRRC69	1.63034	0.0251104	0.0636806	41	28	16	3	chr8:91102619-91219236	+	1323	protein-coding	hsa:100130742	leucine rich repeat containing 69
ALDH1A3	1.63031	1.1184e-69	2.61015e-67	61182	50822	16650	14362	chr15:100879692-100916626	+	3608	protein-coding	hsa:220	aldehyde dehydrogenase 1 family, member A3
MAPK15	1.62946	0.112048	0.214805	17	12	6	2	NT_187571.1:193384-199510	+	1888	protein-coding	hsa:225689	mitogen-activated protein kinase 15
MUC5B	1.62919	0.0812573	0.165774	19	17	2	8	chr11:1223065-1262176	+	17916	protein-coding	hsa:727897	mucin 5B, oligomeric mucus/gel-forming
LOC101928489	1.62807	0.0892292	0.178742	10	25	3	7	chr6:73693903-73696131	-	1973	ncRNA	hsa:101928489	uncharacterized LOC101928489
RC3H2	1.62701	4.88508e-11	6.43176e-10	537	298	130	99	chr9:122849453-122905283	-	3991	protein-coding	hsa:54542	ring finger and CCCH-type domains 2
CRYBB2	1.62574	0.0906136	0.181047	14	18	3	6	chr22:25211660-25231869	+	2287	protein-coding	hsa:1415	crystallin, beta B2
LOC107987161	1.62522	2.09863e-05	0.000117296	104	107	32	27	chr11:64176761-64186058	-	3519	lncRNA
RRH	1.62448	0.207461	0.346046	10	8	4	1	chr4:109827994-109844707	+	1558	protein-coding	hsa:10692	retinal pigment epithelium-derived rhodopsin homolog
LOC102723465	1.6234	1.82725e-06	1.23584e-05	139	133	33	43	chr1:202000095-202010046	-	480	ncRNA	hsa:102723465	uncharacterized LOC102723465
ADORA2A	1.62318	0.323004	1	8	3	1	2	chr22:24432119-24442360	+	2740	protein-coding	hsa:135	adenosine A2a receptor
ENG	1.62308	0.323031	1	8	3	2	1	chr9:127815012-127854773	-	3201	protein-coding	hsa:2022	endoglin
LOC105376444	1.62308	0.323031	1	8	3	2	1	chr10:21368015-21372977	-	851	ncRNA		uncharacterized LOC105376444
TNFSF18	1.62308	0.323031	1	8	3	2	1	chr1:173041220-173050963	-	748	protein-coding	hsa:8995	tumor necrosis factor (ligand) superfamily, member 18
SPNS3	1.62149	0.000276678	0.00122979	72	81	22	21	chr17:4433924-4488204	+	1893	protein-coding	hsa:201305	spinster homolog 3 (Drosophila)
FER1L5	1.62067	0.0432039	0.0999274	29	18	8	5	chr2:96642719-96704887	+	6513	protein-coding	hsa:90342	fer-1-like family member 5
LOC101928512	1.62067	0.0977724	0.192518	15	17	7	2	chr1:167450887-167458652	+	2022	ncRNA	hsa:101928512	uncharacterized LOC101928512
OSMR-AS1	1.62014	0.182514	0.313868	7	14	1	5	chr5:38693213-38845829	-	657	ncRNA	hsa:101929768	OSMR antisense RNA 1 (head to head)
DNAH2	1.61838	0.110166	0.211982	19	10	4	4	chr17:7717354-7833744	+	14955	protein-coding	hsa:146754	dynein, axonemal, heavy chain 2
LOC107985345	1.61563	0.261311	0.410546	5	9	3	1	chr19:29724133-29736102	+	963	ncRNA
RNF224	1.61561	0.0749908	0.155655	22	14	4	6	chr9:137227566-137229640	+	1503	protein-coding	hsa:643596	ring finger protein 224
LOC101928131	1.61502	0.0140648	0.0388555	50	26	14	7	chr4:165730779-165743071	-	1555	ncRNA	hsa:101928131	uncharacterized LOC101928131
HS6ST3	1.61371	0.0451898	0.103495	31	16	6	7	chr13:96090634-96839562	+	7804	protein-coding	hsa:266722	heparan sulfate 6-O-sulfotransferase 3
LOC107984492	1.6114	0.0244022	0.0620785	31	26	7	9	chr12:12836326-12859470	+	3027	ncRNA
KRT18P10	1.61057	0.0893235	0.178889	17	15	5	4	chrY:5573113-5574488	+	1376	pseudo		keratin 18 pseudogene 10
APOD	1.60935	0.000493794	0.00205213	90	57	19	22	chr3:195568702-195584205	-	1130	protein-coding	hsa:347	apolipoprotein D
CARNS1	1.60762	0.00144806	0.00537251	61	66	24	12	chr11:67415678-67425607	+	6617	protein-coding	hsa:57571	carnosine synthase 1
LOC107987093	1.60735	0.0153342	0.0419139	32	35	8	11	chr9:88384828-88389304	-	3483	lncRNA
LOC107985712	1.60645	0.361708	1	9	2	3	0	chrX:54635049-54643620	+	2084	ncRNA
GPR173	1.60613	4.15155e-17	1.01916e-15	511	463	147	128	chrX:53049324-53080615	+	4269	protein-coding	hsa:54328	G protein-coupled receptor 173
LOC102724511	1.60594	0.14117	0.257866	15	10	2	5	chr6:170160642-170163027	+	530	ncRNA	hsa:102724511	uncharacterized LOC102724511
LINC01133	1.60559	0.0909023	0.181474	18	14	4	5	chr1:159961224-159979086	+	1138	ncRNA	hsa:100505633	long intergenic non-protein coding RNA 1133
PIRC43	1.60457	3.18016e-07	2.42853e-06	203	136	44	51	chr9:64441000-64469265	+	28266	other		piwi-interacting RNA cluster 43
LOC101927094	1.60423	0.000945692	0.00366176	73	55	20	16	chr18:3445792-3448073	-	1484	ncRNA	hsa:101927094	uncharacterized LOC101927094
ATP5HP4	1.60421	0.262513	0.411979	6	8	3	1	chr12:68642443-68643038	-	532	pseudo		ATP synthase, H+ transporting, mitochondrial Fo complex, subunit d, pseudogene 4
HIC1	1.60276	0.0540464	0.119957	34	13	5	8	chr17:2055099-2059687	+	3157	protein-coding	hsa:3090	hypermethylated in cancer 1
KLK7	1.60037	1.20313e-44	1.27315e-42	2429	2156	612	687	chr19:50976479-50984064	-	2091	protein-coding	hsa:5650	kallikrein-related peptidase 7
FBXW4P1	1.59973	0.0771127	0.15911	16	19	5	5	chr22:23262767-23265005	+	2239	pseudo	hsa:26226	F-box and WD repeat domain containing 4 pseudogene 1
LOC107986764	1.59694	0.225808	0.368719	13	5	4	1	chr7:7269815-7377823	+	2660	ncRNA
DDX50P1	1.59692	0.183057	0.314548	10	11	1	5	chr2:32201498-32204218	+	2307	pseudo		DEAD/H (Asp-Glu-Ala-Asp/His) box polypeptide 50 pseudogene 1
GATA6-AS1	1.59665	0.16844	0.295299	10	11	3	3	chr18:22166898-22168968	-	1788	ncRNA	hsa:100128893	GATA6 antisense RNA 1 (head to head)
LOC101927415	1.59544	0.0956815	0.189089	20	12	4	5	chr12:123581066-123584327	-	2316	ncRNA	hsa:101927415	uncharacterized LOC101927415
PRKCG	1.59521	5.6396e-08	4.88469e-07	205	162	56	48	chr19:53882184-53907647	+	3157	protein-coding	hsa:5582	protein kinase C, gamma
VWF	1.59516	0.0828081	0.168333	17	18	7	3	chr12:5948874-6124675	-	8838	protein-coding	hsa:7450	von Willebrand factor
LOC101929400	1.59296	0.265467	0.415465	7	7	1	3	chr8:7676596-7687862	-	2495	protein-coding		skin secretory protein xP2-like
ZNF101P2	1.59296	0.265467	0.415465	7	7	1	3	chr1:192993423-192994806	-	1384	pseudo		zinc finger protein 101 pseudogene 2
LOC105372724	1.59279	0.265509	0.415494	7	7	3	1	chr20:63411265-63413397	+	1733	ncRNA		uncharacterized LOC105372724
EFCAB5	1.59157	0.356775	1	10	1	2	1	chr17:29929856-30108452	+	5243	protein-coding	hsa:374786	EF-hand calcium binding domain 5
LOC107984110	1.59104	0.000902992	0.00352123	71	59	16	21	chr2:96012665-96019643	+	1747	protein-coding
HBEGF	1.59068	5.40519e-19	1.57147e-17	645	575	193	155	chr5:140332843-140346603	-	2358	protein-coding	hsa:1839	heparin-binding EGF-like growth factor
DUXAP8	1.59023	2.7259e-05	0.000149233	115	99	35	26	chr22:15784954-15827434	+	2107	pseudo		double homeobox A pseudogene 8
FAM83A	1.58868	0.000733142	0.00292313	70	63	18	20	chr8:123179047-123210079	+	4625	protein-coding	hsa:84985	family with sequence similarity 83, member A
SLC2A1	1.58864	6.20315e-55	9.87692e-53	15140	13595	3705	4506	chr1:42925375-42959176	-	3670	protein-coding	hsa:6513	solute carrier family 2 (facilitated glucose transporter), member 1
GPR135	1.58845	1.73964e-10	2.12766e-09	343	242	93	73	chr14:59452773-59465356	-	8258	protein-coding	hsa:64582	G protein-coupled receptor 135
ABHD11-AS1	1.58816	0.0230547	0.0592076	24	38	8	10	chr7:73735069-73736000	+	473	ncRNA	hsa:171022	ABHD11 antisense RNA 1 (tail to tail)
DNAH5	1.58695	0.0198778	0.0521896	31	35	13	6	chr5:13690328-14011829	-	16459	protein-coding	hsa:1767	dynein, axonemal, heavy chain 5
SMCO2	1.58667	0.0688769	0.1455	16	22	6	5	chr12:27446482-27506911	+	6176	protein-coding	hsa:341346	single-pass membrane protein with coiled-coil domains 2
SERPINB9P1	1.58608	0.150532	0.270801	18	7	4	3	chr6:2854657-2876510	-	1252	pseudo	hsa:221756	serpin peptidase inhibitor, clade B (ovalbumin), member 9, pseudogene 1
AQP3	1.58563	7.02002e-38	5.22271e-36	1717	1476	474	439	chr9:33441154-33447633	-	1976	protein-coding	hsa:360	aquaporin 3 (Gill blood group)
LOC101930275	1.5856	0.000203462	0.000932826	85	79	21	26	chr8:17801344-17822430	+	5342	ncRNA	hsa:101930275	uncharacterized LOC101930275
RSAD2	1.58307	0.147576	0.266962	9	15	4	3	chr2:6865733-6898239	+	4604	protein-coding	hsa:91543	radical S-adenosyl methionine domain containing 2
TLR3	1.5816	2.20799e-09	2.38086e-08	263	199	65	67	chr4:186069155-186086724	+	4357	protein-coding	hsa:7098	toll-like receptor 3
LOC107984258	1.58145	0.263994	0.413807	8	6	2	2	chr10:95103532-95128908	-	5585	ncRNA
CACNA1S	1.58144	0.188514	0.321847	12	9	1	5	chr1:201039509-201112566	-	6168	protein-coding	hsa:779	calcium channel, voltage-dependent, L type, alpha 1S subunit
LOC105376508	1.58136	0.0127879	0.0359578	44	33	7	15	chr11:697607-706658	-	723	ncRNA		uncharacterized LOC105376508
KRT80	1.58118	9.63665e-17	2.29622e-15	544	431	137	142	chr12:52168996-52192000	-	3954	protein-coding	hsa:144501	keratin 80, type II
MYH16	1.57848	0.000183822	0.000851721	111	78	35	19	chr7:99273301-99297972	+	2268	pseudo	hsa:84176	myosin, heavy chain 16 pseudogene
MFSD4A	1.57799	0.0430596	0.0996612	29	20	9	5	chr1:205568984-205602918	+	4088	protein-coding
C3orf20	1.57626	0.0175841	0.0470076	62	20	10	13	chr3:14673532-14773036	+	5087	protein-coding	hsa:84077	chromosome 3 open reading frame 20
PLCD3	1.57561	1.57336e-59	2.79223e-57	5670	4988	1456	1615	chr17:45111640-45132533	-	3469	protein-coding	hsa:113026	phospholipase C, delta 3
SNORD2	1.57518	0.142325	0.259492	17	11	7	1	chr3:186784796-186784865	+	70	snoRNA	hsa:619567	small nucleolar RNA, C/D box 2
SLC4A5	1.57492	4.64729e-05	0.000243244	112	93	25	34	chr2:74216242-74343407	-	6348	protein-coding	hsa:57835	solute carrier family 4 (sodium bicarbonate cotransporter), member 5
LOC107987098	1.57484	0.231812	0.375595	6	11	1	4	chr9:93667249-93673578	+	6224	protein-coding
MPL	1.57484	0.231812	0.375595	6	11	1	4	chr1:43336875-43354464	+	3645	protein-coding	hsa:4352	MPL proto-oncogene, thrombopoietin receptor
RP1L1	1.57455	0.0531706	0.11846	30	19	3	11	chr8:10606349-10655107	-	7978	protein-coding	hsa:94137	retinitis pigmentosa 1-like 1
SMG1P6	1.57339	0.192922	0.327633	13	8	5	1	chr16:29425411-29447026	-	3132	pseudo		SMG1 pseudogene 6
PPP1R15A	1.57193	8.13186e-47	9.42466e-45	2864	2652	760	836	chr19:48872392-48876062	+	2383	protein-coding	hsa:23645	protein phosphatase 1, regulatory subunit 15A
LOC105378119	1.5713	0.0301065	0.0740364	26	29	7	9	chr6:166945051-166946675	-	1625	pseudo		protein GVQW1-like
LOC105376323	1.57071	0.00347385	0.0116619	48	55	13	17	chr9:136107829-136109424	-	1051	ncRNA		uncharacterized LOC105376323
CILP	1.56993	0.270604	0.421492	9	5	2	2	chr15:65195999-65211608	-	4468	protein-coding	hsa:8483	cartilage intermediate layer protein, nucleotide pyrophosphohydrolase
LOC107985139	1.56993	0.270604	0.421492	9	5	2	2	chr18:35322071-35340667	+	1723	ncRNA
MIR181A2HG	1.56973	0.276928	0.428989	9	5	3	1	chr9:124658436-124698628	+	617	ncRNA	hsa:100379345	MIR181A2 host gene (non-protein coding)
BANF1P2	1.56814	0.253188	0.400691	16	2	2	3	chr10:133344278-133344999	-	722	pseudo		barrier to autointegration factor 1 pseudogene 2
L1CAM	1.56781	4.33426e-22	1.54483e-20	854	670	232	208	chrX:153861514-153886174	-	5141	protein-coding	hsa:3897	L1 cell adhesion molecule
LOC105371024	1.5663	0.000709125	0.0028352	81	61	24	17	chr15:100716052-100832737	+	4915	ncRNA		uncharacterized LOC105371024
LOC107986160	1.56551	0.00901469	0.0265485	65	33	20	8	chr3:183284676-183301014	+	6664	ncRNA
KRT16	1.56542	0.0156053	0.0425796	42	34	16	6	chr17:41609778-41612827	-	1718	protein-coding	hsa:3868	keratin 16, type I
LOC105376845	1.56537	0.232102	0.375921	7	10	1	4	chr1:22140953-22157385	+	1435	ncRNA		uncharacterized LOC105376845
LOC105376204	1.56516	0.232157	0.375939	7	10	4	1	chr9:106852964-106863015	-	10052	protein-coding		uncharacterized LOC105376204
TRNW	1.56509	0.222583	0.364805	7	10	2	3	chrMT:5512-5579	+	68	tRNA	hsa:4578	tRNA
OPRL1	1.56445	0.0521129	0.116607	26	19	5	8	NT_187624.1:2723-5589	+	2745	protein-coding	hsa:4987	opiate receptor-like 1
LOC105373018	1.56365	0.0265451	0.0667033	24	37	11	7	chr22:36461083-36462804	-	957	ncRNA		uncharacterized LOC105373018
YPEL2	1.56209	2.92251e-12	4.44958e-11	373	296	103	91	chr17:59331692-59401734	+	5248	protein-coding	hsa:388403	yippee-like 2 (Drosophila)
KCNN1	1.56158	0.0266041	0.0668121	27	31	9	8	chr19:17951302-17999121	+	2657	protein-coding	hsa:3780	potassium intermediate/small conductance calcium-activated channel, subfamily N, member 1
LOC105372580	1.56083	0.0534971	0.118986	27	18	5	8	chr20:25238999-25247970	-	3983	ncRNA		uncharacterized LOC105372580
ZNF573	1.5601	0.0616269	0.133139	20	21	5	7	chr19:37738274-37779626	-	3192	protein-coding	hsa:126231	zinc finger protein 573
LOC105371638	1.55821	0.27944	0.431782	10	4	2	2	chr1:180906463-180909621	+	2514	ncRNA		uncharacterized LOC105371638
LOC105377763	1.55771	0.0701878	0.14772	30	12	6	6	chr5:179657762-179674295	+	881	ncRNA		uncharacterized LOC105377763
LOC107985246	1.55756	0.135325	0.248978	27	5	5	4	chr1:201506515-201516769	+	3331	protein-coding
ZNF26	1.55682	0.0083954	0.0249969	61	36	8	20	chr12:132986348-133027102	+	5462	protein-coding	hsa:7574	zinc finger protein 26
TMIE	1.5565	0.0321743	0.0782517	36	26	14	4	chr3:46693800-46710923	+	2395	protein-coding	hsa:259236	transmembrane inner ear
LOC105371692	1.55646	0.0016094	0.00590681	65	55	16	19	chr1:204559683-204628442	+	10498	ncRNA		uncharacterized LOC105371692
MAPKBP1	1.5558	1.19389e-29	6.39632e-28	1394	1077	351	368	chr15:41774434-41827855	+	7645	protein-coding	hsa:23005	mitogen-activated protein kinase binding protein 1
C15orf56	1.55574	0.0877562	0.176571	16	18	5	5	chr15:40250664-40252909	-	2128	protein-coding	hsa:644809	chromosome 15 open reading frame 56
SLC22A20	1.55478	0.00638901	0.0197872	53	43	9	19	chr11:65213840-65243108	+	3378	protein-coding	hsa:440044	solute carrier family 22, member 20
LOC105378269	1.55403	0.350582	1	3	7	2	1	chr10:42755142-42769621	+	627	ncRNA		uncharacterized LOC105378269
TIPARP-AS1	1.55183	0.0055414	0.0174669	54	58	8	25	chr3:156673171-156675713	-	2543	ncRNA	hsa:100287227	TIPARP antisense RNA 1
FRMD4A	1.55115	0.0076823	0.0231611	55	41	20	8	chr10:13643706-14330952	-	7121	protein-coding	hsa:55691	FERM domain containing 4A
PRDM1	1.54876	0.000829838	0.00326512	92	56	25	18	chr6:106046729-106109939	+	6313	protein-coding	hsa:639	PR domain containing 1, with ZNF domain
CASZ1	1.54783	2.24437e-11	3.09614e-10	357	272	86	98	chr1:10636602-10796676	-	8302	protein-coding	hsa:54897	castor zinc finger 1
ITGAM	1.54775	0.0344649	0.0829114	34	21	9	7	chr16:31259967-31332892	+	4745	protein-coding	hsa:3684	integrin, alpha M (complement component 3 receptor 3 subunit)
MIG7	1.54759	6.3335e-06	3.87725e-05	169	138	31	59	chr1:93749885-93776375	-	5641	ncRNA		mig-7
RGCC	1.54605	1.49872e-05	8.61099e-05	119	115	33	36	chr13:41457406-41470877	+	2340	protein-coding	hsa:28984	regulator of cell cycle
PARN	1.54404	0.149018	0.268915	133	23	25	19	chr16:14435700-14630277	-	3083	protein-coding	hsa:5073	poly(A)-specific ribonuclease
LOC102723575	1.5434	0.131441	0.243409	13	14	3	5	chr11:59537532-59560746	+	1009	ncRNA	hsa:102723575	uncharacterized LOC102723575
CYP46A1	1.54298	0.16348	0.288518	15	9	2	5	chr14:99684262-99727321	+	2378	protein-coding	hsa:10858	cytochrome P450, family 46, subfamily A, polypeptide 1
MCAM	1.54219	8.09593e-29	4.12965e-27	1145	986	319	309	chr11:119308524-119317132	-	3332	protein-coding	hsa:4162	melanoma cell adhesion molecule
SDR42E2	1.5417	0.208383	0.347279	17	4	3	3	chr16:22162531-22190444	+	3680	protein-coding	hsa:100288072	short chain dehydrogenase/reductase family 42E, member 2
LOC105377806	1.54159	0.211922	0.351539	17	4	2	4	chr13:113936588-113944427	-	7840	ncRNA		uncharacterized LOC105377806
LOC100270804	1.54	0.110959	0.21322	10	23	7	3	chr20:18794049-18796065	+	2017	ncRNA	hsa:100270804	uncharacterized LOC100270804
PHC1P1	1.53993	0.04324	0.0999836	29	22	10	5	chr12:55409686-55414943	-	5207	pseudo		polyhomeotic homolog 1 (Drosophila) pseudogene 1
MEI1	1.5399	0.0523459	0.116944	24	36	2	16	chr22:41699503-41799456	+	4619	protein-coding	hsa:150365	meiosis inhibitor 1
NUTM2D	1.53921	0.156109	0.278174	23	5	4	4	chr10:87357720-87370695	+	5543	protein-coding	hsa:728130	NUT family member 2D
ANKRD24	1.53905	1.38981e-10	1.72582e-09	305	251	86	78	chr19:4182618-4224814	+	4201	protein-coding	hsa:170961	ankyrin repeat domain 24
LOC101929762	1.53897	0.376623	1	4	6	0	3	chr4:119192773-119212644	-	1913	ncRNA	hsa:101929762	uncharacterized LOC101929762
PRR3	1.53862	0.376714	1	4	6	3	0	chr6:30556709-30564696	+	3404	protein-coding	hsa:80742	proline rich 3
SLC34A1	1.5386	0.207527	0.346122	8	12	5	1	chr5:177384431-177412021	+	3915	protein-coding	hsa:6569	solute carrier family 34 (type II sodium/phosphate contransporter), member 1
OAS2	1.53838	0.19582	0.331234	8	12	4	2	chr12:112978395-113011723	+	5205	protein-coding	hsa:4939	2'-5'-oligoadenylate synthetase 2, 69/71kDa
SEPT4-AS1	1.53835	0.192373	0.327014	8	12	3	3	chr17:58519837-58556925	+	653	ncRNA	hsa:101927688	SEPT4 antisense RNA 1
C2orf66	1.53833	0.00322967	0.01095	63	49	21	12	chr2:196804415-196810276	-	2256	protein-coding	hsa:401027	chromosome 2 open reading frame 66
LOC100287046	1.5383	0.352228	1	4	6	1	2	NT_187651.1:135377-145871	+	677	pseudo		glucuronidase, beta pseudogene
SCARNA27	1.53819	0.352257	1	4	6	2	1	chr6:8086408-8086533	-	126	ncRNA	hsa:100124533	small Cajal body-specific RNA 27
CD59	1.53744	1.33925e-67	2.88821e-65	8946	8201	2596	2484	chr11:33703010-33736479	-	7785	protein-coding	hsa:966	CD59 molecule, complement regulatory protein
LOC101060398	1.53707	6.58421e-05	0.000334054	112	88	29	30	chr1:149090901-149105923	-	4989	ncRNA	hsa:101060398	uncharacterized LOC101060398
CTNNA1P1	1.5364	0.269262	0.419863	10	7	5	0	chr5:115389024-115392441	-	3418	pseudo		catenin (cadherin-associated protein), alpha 1 pseudogene 1
CLN8	1.53625	0.017069	0.0458892	61	22	11	13	NT_187680.1:176362-199228	+	7169	protein-coding	hsa:2055	ceroid-lipofuscinosis, neuronal 8 (epilepsy, progressive with mental retardation)
SLC2A1-AS1	1.53542	0.0119335	0.0338626	43	38	16	8	chr1:42959049-42983358	+	1124	ncRNA	hsa:440584	SLC2A1 antisense RNA 1
RGP1	1.53332	6.49735e-09	6.51916e-08	296	203	81	66	chr9:35749280-35753267	+	1717	protein-coding	hsa:9827	RGP1 retrograde golgi transport homolog (S. cerevisiae)
FAM102A	1.53239	6.40939e-41	5.35278e-39	2115	1850	573	604	chr9:127940582-127980533	-	4161	protein-coding	hsa:399665	family with sequence similarity 102, member A
ZNF600	1.53148	5.56187e-15	1.13618e-13	560	408	149	137	chr19:52764813-52786825	-	3989	protein-coding	hsa:162966	zinc finger protein 600
LURAP1L	1.53144	1.57531e-06	1.07311e-05	165	132	45	43	chr9:12774990-12823060	+	2690	protein-coding	hsa:286343	leucine rich adaptor protein 1-like
SRD5A2	1.53001	0.33223	0.491634	3	10	4	0	chr2:31522486-31665651	-	5261	protein-coding	hsa:6716	steroid-5-alpha-reductase, alpha polypeptide 2 (3-oxo-5 alpha-steroid delta 4-dehydrogenase alpha 2)
LOC105371990	1.52995	0.10384	0.201932	29	9	8	3	chr18:10595846-10601177	+	1427	ncRNA		uncharacterized LOC105371990
UNC93B5	1.52873	0.299857	0.455439	3	10	2	2	chr11:67711255-67716006	-	4752	pseudo	hsa:729196	unc-93 homolog B5 pseudogene (C. elegans)
HIST1H1C	1.52849	9.20356e-20	2.83546e-18	720	760	229	214	chr6:26055740-26056471	-	732	protein-coding	hsa:3006	histone cluster 1, H1c
MCF2L-AS1	1.52781	0.113668	0.217	14	16	4	5	chr13:112967484-112968638	-	1155	ncRNA	hsa:100289410	MCF2L antisense RNA 1
MASP2	1.52777	0.113677	0.217	14	16	5	4	chr1:11026523-11047239	-	2455	protein-coding	hsa:10747	mannan-binding lectin serine peptidase 2
ALPK3	1.52774	2.0507e-10	2.492e-09	309	256	76	92	chr15:84816631-84873482	+	10917	protein-coding	hsa:57538	alpha-kinase 3
ACER2	1.52727	1.50478e-13	2.59746e-12	485	352	126	122	chr9:19408927-19455173	+	5659	protein-coding	hsa:340485	alkaline ceramidase 2
LOC107984562	1.52679	0.0328289	0.079594	30	27	6	11	chr13:52036411-52062478	-	1586	protein-coding
LOC151475	1.52613	0.174977	0.30413	8	15	5	2	chr2:230690921-230700529	-	2609	lncRNA	hsa:151475	uncharacterized LOC151475
ABR	1.52524	0.00259178	0.00903544	46	101	21	24	NT_187613.1:42765-231794	-	5604	protein-coding	hsa:29	active BCR-related
MYO1A	1.5234	0.00817794	0.0244513	46	41	15	11	chr12:57028517-57050765	-	3658	protein-coding	hsa:4640	myosin IA
LOC105374314	1.52275	0.38138	1	5	5	0	3	chr3:160032259-160040364	-	851	protein-coding		uncharacterized LOC105374314
LOC105376000	1.52275	0.38138	1	5	5	0	3	chr9:26715419-26724937	-	6424	ncRNA		uncharacterized LOC105376000
LOC105370834	1.52249	0.356751	1	5	5	1	2	chr15:57732411-57783639	+	3183	ncRNA		uncharacterized LOC105370834
RPL21P11	1.52249	0.356751	1	5	5	1	2	chr14:90366635-90367222	-	588	pseudo		ribosomal protein L21 pseudogene 11
TRIM67	1.52249	0.356751	1	5	5	1	2	chr1:231162928-231221568	+	8522	protein-coding	hsa:440730	tripartite motif containing 67
LOC728392	1.52247	0.0396656	0.0931601	33	21	6	10	chr17:5499427-5500999	-	1493	protein-coding	hsa:728392	uncharacterized LOC728392
SMIM6	1.52243	0.210373	0.349823	10	10	5	1	chr17:75644805-75647977	+	2302	protein-coding	hsa:100130933	small integral membrane protein 6
LOC107985343	1.5224	0.381472	1	5	5	3	0	chr19:781845-785237	+	1909	lncRNA
TIGIT	1.52238	0.356779	1	5	5	2	1	chr3:114293986-114310288	+	3243	protein-coding	hsa:201633	T cell immunoreceptor with Ig and ITIM domains
CCDC63	1.52216	0.176169	0.305765	18	6	4	3	chr12:110844489-110907535	+	2236	protein-coding	hsa:160762	coiled-coil domain containing 63
FOSL2	1.52048	2.86829e-36	2.0619e-34	1705	1508	473	489	chr2:28392759-28417312	+	7711	protein-coding	hsa:2355	FOS-like antigen 2
SMIM5	1.51991	0.214941	0.355442	9	14	7	0	chr17:75633434-75641406	+	4350	protein-coding	hsa:643008	small integral membrane protein 5
ZNF808	1.51951	4.7896e-06	3.00443e-05	156	122	46	37	chr19:52527656-52566018	+	5782	protein-coding	hsa:388558	zinc finger protein 808
LOC100996750	1.5194	0.495465	0.648229	29	12	0	12	NW_003871091.1:233671-234813	+	1143	protein-coding	hsa:100996750	keratin-associated protein 4-7-like
CTNND1	1.51824	0.00836576	0.0249261	76	36	24	9	chr11:57761762-57819180	+	6350	protein-coding	hsa:1500	catenin (cadherin-associated protein), delta 1
CYR61	1.51757	6.25156e-52	8.65917e-50	3988	3728	1183	1136	chr1:85580761-85583967	+	2295	protein-coding	hsa:3491	cysteine-rich, angiogenic inducer, 61
ZNF611	1.5174	1.70792e-05	9.69928e-05	129	108	35	36	chr19:52702813-52735054	-	4559	protein-coding	hsa:81856	zinc finger protein 611
CDHR2	1.51686	0.283398	0.436339	12	5	0	5	chr5:176542511-176595768	+	4303	protein-coding	hsa:54825	cadherin-related family member 2
RNVU1-14	1.51651	0.303725	0.459879	4	9	3	1	chr1:145281116-145281279	+	164	snRNA	hsa:101954266	RNA, variant U1 small nuclear 14
ITGB8	1.51585	5.11965e-07	3.78246e-06	220	171	73	44	chr7:20329819-20415759	+	9221	protein-coding	hsa:3696	integrin, beta 8
ZC3H18-AS1	1.51475	0.000484573	0.0020185	89	68	26	21	chr16:88553981-88567106	-	1531	ncRNA		ZC3H18 antisense RNA 1 (head to head)
KCNB1	1.51427	0.000309747	0.0013622	95	72	24	26	chr20:49363877-49484033	-	11967	protein-coding	hsa:3745	potassium voltage-gated channel, Shab-related subfamily, member 1
FGF17	1.51395	2.03777e-05	0.000114165	134	103	37	34	chr8:22039708-22048809	+	2829	protein-coding	hsa:8822	fibroblast growth factor 17
PIK3IP1	1.5131	0.0109266	0.0314029	57	40	7	22	chr22:31281593-31292534	-	2473	protein-coding	hsa:113791	phosphoinositide-3-kinase interacting protein 1
LOC613037	1.51288	0.0443019	0.101817	28	22	7	8	chr16:30222735-30251993	-	4936	miscRNA	hsa:613037	nuclear pore complex interacting protein pseudogene
ARHGAP30	1.51101	0.048724	0.110226	18	34	10	6	chr1:161046942-161069971	-	4425	protein-coding	hsa:257106	Rho GTPase activating protein 30
SATB1	1.50842	3.17295e-09	3.32867e-08	301	228	91	68	chr3:18345388-18445588	-	7905	protein-coding	hsa:6304	SATB homeobox 1
SMIM2-AS1	1.50801	0.0213397	0.0553876	33	33	9	11	chr13:44110549-44154079	+	1196	ncRNA	hsa:101929212	SMIM2 antisense RNA 1
SPOCK1	1.50779	0.255197	0.402611	13	4	3	2	chr5:136975298-137499329	-	4827	protein-coding	hsa:6695	sparc/osteonectin, cwcv and kazal-like domains proteoglycan (testican) 1
ACVRL1	1.50777	0.00360766	0.0120564	72	45	13	22	chr12:51906913-51923361	+	4265	protein-coding	hsa:94	activin A receptor type II-like 1
NKX1-2	1.50755	0.00288241	0.00993012	64	49	18	16	chr10:124447429-124449981	-	971	protein-coding	hsa:390010	NK1 homeobox 2
CFAP54	1.50645	0.36401	1	6	4	2	1	chr12:96489566-96875555	+	11732	protein-coding	hsa:144535	cilia and flagella associated 54
CLEC17A	1.50645	0.36401	1	6	4	2	1	chr19:14580777-14612035	+	3816	protein-coding	hsa:388512	C-type lectin domain family 17, member A
PTPN22	1.50645	0.36401	1	6	4	2	1	chr1:113813811-113871761	-	3811	protein-coding	hsa:26191	protein tyrosine phosphatase, non-receptor type 22 (lymphoid)
GP5	1.50639	0.388794	1	6	4	0	3	chr3:194394821-194399266	-	3493	protein-coding	hsa:2814	glycoprotein V (platelet)
LOC100419668	1.50639	0.388794	1	6	4	0	3	chr14:67610986-67613873	+	2888	pseudo		protein kinase C, eta pseudogene
CNTNAP2	1.50632	0.124393	0.233042	18	12	6	3	chr7:146116035-148420998	+	9894	protein-coding	hsa:26047	contactin associated protein-like 2
SNORA48	1.50613	0.0546155	0.120952	30	20	11	4	chr17:7574713-7574847	+	135	snoRNA	hsa:652965	small nucleolar RNA, H/ACA box 48
LOC101927086	1.50604	0.388887	1	6	4	3	0	chr9:70413824-70602089	+	3981	ncRNA	hsa:101927086	uncharacterized LOC101927086
PROS2P	1.50604	0.388887	1	6	4	3	0	chr3:90201106-90242064	-	2982	pseudo		protein S pseudogene (beta)
SPDEF	1.50604	0.388887	1	6	4	3	0	chr6:34537802-34556333	-	2606	protein-coding	hsa:25803	SAM pointed domain containing ETS transcription factor
ANKRD31	1.50563	0.0828846	0.168449	23	20	11	2	chr5:75068297-75236897	-	6229	protein-coding	hsa:256006	ankyrin repeat domain 31
TPH1	1.50518	0.169561	0.296745	11	12	3	4	chr11:18020537-18040788	-	1815	protein-coding	hsa:7166	tryptophan hydroxylase 1
CLEC18A	1.50422	0.304116	0.460349	5	8	3	1	chr16:69950233-69968478	+	4223	protein-coding	hsa:348174	C-type lectin domain family 18, member A
SHANK1	1.50354	0.00264834	0.00921374	74	46	18	18	chr19:50659257-50719779	-	9635	protein-coding	hsa:50944	SH3 and multiple ankyrin repeat domains 1
LOC202181	1.50305	0.0492978	0.111302	31	19	9	6	chr5:177618500-177672277	-	2857	pseudo	hsa:202181	SUMO-interacting motifs containing 1 pseudogene
MTCO1P2	1.50171	0.113051	0.21621	26	11	9	2	chr14:32484093-32485122	-	1030	pseudo		MT-CO1 pseudogene 2
STX17-AS1	1.50139	0.0202707	0.0530169	43	30	15	7	chr9:99886317-99906601	-	553	ncRNA	hsa:441461	STX17 antisense RNA 1
FAM26E	1.50052	0.0906519	0.181102	17	19	4	7	chr6:116511645-116524792	+	9785	protein-coding	hsa:254228	family with sequence similarity 26, member E
ND4L	1.49982	1.01162e-08	9.82607e-08	25487	20844	8270	5765	chrMT:10470-10766	+	297	protein-coding	hsa:4539	NADH dehydrogenase, subunit 4L (complex I)
SMIM1	1.49968	0.0029857	0.0102246	60	52	18	16	chr1:3772761-3775982	+	547	protein-coding	hsa:388588	small integral membrane protein 1 (Vel blood group)
SEMA3B	1.49335	5.23685e-37	3.81283e-35	1993	1837	561	609	chr3:50267558-50277171	+	3007	protein-coding	hsa:7869	sema domain, immunoglobulin domain (Ig), short basic domain, secreted, (semaphorin) 3B
CNBD2	1.49268	0.0713026	0.149548	17	25	8	5	chr20:35954561-36030700	+	2561	protein-coding	hsa:140894	cyclic nucleotide binding domain containing 2
LOC105377918	1.49255	0.333598	0.493017	6	7	0	4	chr6:104462851-104527477	-	4163	ncRNA		uncharacterized LOC105377918
C1orf56	1.49198	0.306629	0.463166	6	7	3	1	chr1:151047783-151051420	+	2053	protein-coding	hsa:54964	chromosome 1 open reading frame 56
LOC154761	1.49198	0.306629	0.463166	6	7	3	1	chr7:143811968-143836717	-	2527	pseudo	hsa:154761	family with sequence similarity 115, member C pseudogene
LOC101928895	1.49084	0.00614604	0.0191461	60	39	15	15	chr1:1274002-1279447	+	1357	ncRNA	hsa:101928895	uncharacterized LOC101928895
LOC101927045	1.4904	8.48506e-05	0.000422937	118	89	34	29	chr14:24442953-24502197	+	2116	ncRNA	hsa:101927045	uncharacterized LOC101927045
LOC105371267	1.48996	0.217978	0.359505	14	6	4	2	chr16:53035690-53052873	-	464	ncRNA		uncharacterized LOC105371267
C15orf52	1.48856	8.6785e-25	3.65076e-23	980	915	285	296	chr15:40331452-40340967	-	5327	protein-coding	hsa:388115	chromosome 15 open reading frame 52
ABCA4	1.48639	0.0243271	0.0619516	41	28	14	7	chr1:93992837-94121149	-	7326	protein-coding	hsa:24	ATP-binding cassette, sub-family A (ABC1), member 4
SNORD143	1.48522	0.0397979	0.0934254	35	21	7	10	chr4:82895853-82895928	-	76	snoRNA
FLNC	1.48376	5.00727e-43	4.79264e-41	3620	2820	1009	961	chr7:128830429-128859274	+	9138	protein-coding	hsa:2318	filamin C, gamma
RGL1	1.48346	0.000260577	0.00116521	104	76	25	30	chr1:183636047-183928551	+	5181	protein-coding	hsa:23179	ral guanine nucleotide dissociation stimulator-like 1
LOC107984004	1.48256	0.110502	0.212558	21	15	2	9	chr5:172493044-172507710	+	966	ncRNA
ABCG4	1.48071	7.87225e-09	7.77987e-08	240	227	74	70	chr11:119149040-119162666	+	3852	protein-coding	hsa:64137	ATP-binding cassette, sub-family G (WHITE), member 4
COX6CP1	1.4798	0.304732	0.460871	7	6	2	2	chr16:11903753-11904193	-	441	pseudo		cytochrome c oxidase subunit VIc pseudogene 1
PSME2P1	1.4798	0.304732	0.460871	7	6	2	2	chr5:98213373-98214165	+	793	pseudo		proteasome activator subunit 2 pseudogene 1
ADAM20P1	1.4798	0.150162	0.27032	14	12	4	4	chr14:70468876-70483756	-	3039	pseudo	hsa:317760	ADAM metallopeptidase domain 20 pseudogene 1
MIR196A1	1.4796	0.338419	0.498241	7	6	4	0	chr17:48632490-48632559	-	70	ncRNA	hsa:406972	microRNA 196a-1
NPHS1	1.47888	0.0613621	0.132719	20	25	8	6	chr19:35825372-35851993	-	5024	protein-coding	hsa:4868	nephrosis 1, congenital, Finnish type (nephrin)
LOC105378542	1.47864	0.119515	0.225565	13	19	7	3	chr10:125263097-125275272	+	382	ncRNA		uncharacterized LOC105378542
LOC101929378	1.47772	0.0544084	0.12054	38	15	7	9	chr2:156020535-156254931	-	1807	lncRNA	hsa:101929378	uncharacterized LOC101929378
LY6K	1.47736	0.000133372	0.000636132	95	120	39	28	chr8:142699791-142704170	+	1961	protein-coding	hsa:54742	lymphocyte antigen 6 complex, locus K
LRRN4	1.47719	0.183327	0.314873	15	8	4	3	chr20:6040546-6054080	-	2955	protein-coding	hsa:164312	leucine rich repeat neuronal 4
LOC101928236	1.47674	0.0462802	0.105665	29	23	6	10	chr3:157167348-157395749	+	11791	ncRNA	hsa:101928236	uncharacterized LOC101928236
SYNPO2	1.4767	0.1567	0.278965	14	15	1	8	chr4:118850688-119061247	+	9941	protein-coding	hsa:171024	synaptopodin 2
DUSP8P5	1.47579	0.0203894	0.0532538	45	27	11	11	chr10:73731696-73735340	+	3645	pseudo
HIST1H2BF	1.47369	0.388095	1	8	2	1	2	chr6:26199559-26199988	+	430	protein-coding	hsa:8343	histone cluster 1, H2bf
LOC729291	1.47363	0.0715137	0.149905	22	20	5	8	chr12:28185625-28240184	-	5396	ncRNA	hsa:729291	uncharacterized LOC729291
LOC105377275	1.47357	0.388126	1	8	2	2	1	chr4:74038752-74042618	+	3231	ncRNA		uncharacterized LOC105377275
KCNK15-AS1	1.47352	0.0818761	0.166697	22	20	10	3	chr20:44711862-44746227	-	734	ncRNA		KCNK15 antisense RNA 1 (head to head)
S100A1	1.47313	0.000496652	0.00206126	80	81	24	26	chr1:153628397-153632037	+	594	protein-coding	hsa:6271	S100 calcium binding protein A1
LOC105374445	1.47312	0.233357	0.377309	16	4	3	3	chr4:48269972-48288953	+	1281	ncRNA		uncharacterized LOC105374445
CHPF2	1.47308	1.75637e-21	6.00869e-20	845	724	253	232	chr7:151232489-151238827	+	3988	protein-coding	hsa:54480	chondroitin polymerizing factor 2
LOC105372290	1.46973	0.0725533	0.151599	23	19	8	5	chr19:15827045-15835787	-	441	lncRNA		uncharacterized LOC105372290
ZBTB26	1.46936	2.05302e-05	0.000114981	156	107	45	36	chr9:122918029-122931551	-	2118	protein-coding	hsa:57684	zinc finger and BTB domain containing 26
SBSN	1.46908	0.14379	0.261531	15	17	1	9	chr19:35523367-35528371	-	1986	protein-coding	hsa:374897	suprabasin
LAMB3	1.469	9.01932e-27	4.23312e-25	1153	995	326	340	chr1:209614870-209653077	-	4474	protein-coding	hsa:3914	laminin, beta 3
LOC105377359	1.46899	0.10439	0.20277	24	12	4	7	chr4:108668132-108678938	+	3457	ncRNA		uncharacterized LOC105377359
CRACR2A	1.46872	1.93364e-08	1.80216e-07	322	208	73	90	chr12:3613366-3753216	-	4760	protein-coding	hsa:84766	calcium release activated channel regulator 2A
DUSP13	1.46862	0.119831	0.225985	24	12	2	9	chr10:75094432-75109221	-	2223	protein-coding	hsa:51207	dual specificity phosphatase 13
LOC107987280	1.46852	0.0584029	0.127828	32	17	6	9	chr20:30549374-30580097	-	1072	ncRNA
LOC107986069	1.46734	0.31769	0.475447	8	5	3	1	chr3:23592457-23597233	+	4260	ncRNA
SNORA81	1.4672	0.166457	0.292636	16	10	6	2	chr3:186786675-186786852	+	178	snoRNA	hsa:677847	small nucleolar RNA, H/ACA box 81
LOC105370676	1.46664	0.163176	0.288147	25	5	4	5	chr14:101632321-101731343	-	2476	lncRNA		uncharacterized LOC105370676
LOC100129917	1.46596	0.00758859	0.0229069	82	33	20	15	chr4:780149-781848	-	1700	ncRNA	hsa:100129917	uncharacterized LOC100129917
LOC105376626	1.4648	0.477156	0.63275	16	16	0	10	chr11:35016828-35073957	-	3260	ncRNA		uncharacterized LOC105376626
SYNGAP1	1.46417	0.0497934	0.112302	33	19	9	7	NT_167249.2:4868795-4902412	+	6010	protein-coding	hsa:8831	synaptic Ras GTPase activating protein 1
PMAIP1	1.46361	1.40693e-45	1.53653e-43	3256	2925	995	931	chr18:59899960-59904306	+	1936	protein-coding	hsa:5366	phorbol-12-myristate-13-acetate-induced protein 1
IZUMO1	1.46356	0.0553156	0.122264	24	24	9	6	chr19:48740888-48747499	-	2259	protein-coding	hsa:284359	izumo sperm-egg fusion 1
KGFLP1	1.46259	0.202935	0.340162	17	6	2	5	chr9:62376256-62435519	+	2225	miscRNA	hsa:387628	fibroblast growth factor 7 pseudogene
ZMAT3	1.46234	6.43452e-33	3.95758e-31	1830	1468	520	505	chr3:179017223-179072279	-	9527	protein-coding	hsa:64393	zinc finger, matrin-type 3
LOC105377492	1.46137	0.236972	0.381403	8	11	1	5	chr4:152283554-152312835	-	4535	ncRNA		uncharacterized LOC105377492
STX11	1.46109	0.00365839	0.0121989	92	63	11	37	chr6:144140044-144191939	+	5504	protein-coding	hsa:8676	syntaxin 11
LOC105373886	1.46058	0.0191528	0.0505509	42	32	9	14	chr2:219730101-219737928	+	556	ncRNA		uncharacterized LOC105373886
SRRM5	1.4602	0.0786701	0.161696	16	25	7	6	chr19:43612101-43614498	+	2398	protein-coding	hsa:100170229	serine/arginine repetitive matrix 5
AOC1	1.4587	0.130911	0.242638	17	15	2	8	chr7:150824875-150861291	+	2729	protein-coding	hsa:26	amine oxidase, copper containing 1
WDR97	1.45839	0.0249576	0.0633308	52	26	7	17	chr8:144107692-144116392	+	5150	protein-coding
TMEM88	1.45775	0.0356795	0.0853393	25	41	6	15	chr17:7854886-7856099	+	1096	protein-coding	hsa:92162	transmembrane protein 88
SMIM10L2B	1.45692	0.00507735	0.0162355	61	45	15	18	chrX:135094985-135098634	-	2739	protein-coding	hsa:644596	long intergenic non-protein coding RNA 87
CD68	1.45656	1.35984e-19	4.15189e-18	738	664	211	228	chr17:7579487-7582111	+	1856	protein-coding	hsa:968	CD68 molecule
KRT18P17	1.45614	0.00827627	0.024707	43	52	17	13	chr3:12787335-12788673	-	1339	pseudo		keratin 18 pseudogene 17
DPF3	1.45517	0.00441537	0.0143723	62	47	18	16	chr14:72609032-72894116	-	7004	protein-coding	hsa:8110	D4, zinc and double PHD fingers, family 3
CCDC168	1.45495	0.326426	0.485407	9	4	1	3	chr13:102729367-102759072	-	21470	protein-coding	hsa:643677	coiled-coil domain containing 168
LOC105373891	1.45495	0.326426	0.485407	9	4	1	3	chr2:219947820-220035172	+	987	ncRNA		uncharacterized LOC105373891
GCGR	1.45491	0.433411	1	9	1	0	3	chr17:81804078-81814013	+	2175	protein-coding	hsa:2642	glucagon receptor
PAXBP1-AS1	1.45456	0.124719	0.233473	27	9	3	8	chr21:32728114-32743122	+	3548	ncRNA	hsa:100506215	PAXBP1 antisense RNA 1
ZNFX1	1.45444	8.83607e-39	6.84273e-37	2811	2231	811	764	chr20:49245897-49278244	-	7371	protein-coding	hsa:57169	zinc finger, NFX1-type containing 1
LOC105377015	1.45435	0.353915	0.514233	9	4	0	4	chr3:30603886-30606494	-	2022	ncRNA		uncharacterized LOC105377015
KLHDC7A	1.45425	0.0179959	0.047943	54	27	11	14	chr1:18480930-18485999	+	5070	protein-coding	hsa:127707	kelch domain containing 7A
TMCC2	1.45423	1.07624e-07	8.96182e-07	204	215	70	62	chr1:205227910-205273343	+	4004	protein-coding	hsa:9911	transmembrane and coiled-coil domain family 2
LOC107985959	1.45324	0.3036	0.459773	9	7	5	0	chr2:168247752-168267315	+	1225	ncRNA
KRT18P4	1.45259	0.226349	0.369414	9	10	4	2	chr20:49956740-49958087	+	1348	pseudo		keratin 18 pseudogene 4
ACTBP7	1.45048	0.0136234	0.0378757	37	45	13	13	chr15:43988478-43990265	-	1788	pseudo		actin, beta pseudogene 7
NCKAP5	1.44844	0.0926395	0.184097	19	19	8	4	chr2:132671788-133675181	-	11571	protein-coding	hsa:344148	NCK-associated protein 5
DAPP1	1.44741	2.59136e-08	2.37744e-07	269	215	65	87	chr4:99816824-99872290	+	3094	protein-coding	hsa:27071	dual adaptor of phosphotyrosine and 3-phosphoinositides
LOC102724539	1.44479	0.1991	0.335615	10	12	5	2	chr1:8208672-8215210	+	497	ncRNA	hsa:102724539	uncharacterized LOC102724539
PNMA2	1.44469	0.00792123	0.0237888	50	51	11	21	chr8:26504680-26513967	-	4930	protein-coding	hsa:10687	paraneoplastic Ma antigen 2
SEMA7A	1.44448	4.51456e-32	2.70826e-30	1622	1382	477	470	chr15:74409284-74433959	-	3382	protein-coding	hsa:8482	semaphorin 7A, GPI membrane anchor (John Milton Hagen blood group)
LOC101929479	1.44422	0.0935881	0.185622	20	18	8	4	chr15:85208332-85234785	-	1274	protein-coding	hsa:101929479	golgin subfamily A member 2-like protein 3-like
GLIPR1	1.44346	0.0206711	0.0539234	31	44	10	14	chr12:75480733-75501936	+	3907	protein-coding	hsa:11010	GLI pathogenesis-related 1
LHFP	1.44344	0.124327	0.23297	20	12	6	4	chr13:39342892-39603219	-	2158	protein-coding	hsa:10186	lipoma HMGIC fusion partner
LOC102546294	1.4421	0.337996	0.497747	10	3	1	3	chr5:148268307-148383850	-	2100	ncRNA	hsa:102546294	uncharacterized LOC102546294
RNU6-137P	1.4421	0.337996	0.497747	10	3	1	3	chr2:42712740-42712847	+	108	pseudo		RNA, U6 small nuclear 137, pseudogene
LINC00842	1.44106	0.131254	0.243115	11	20	4	6	chr10:46398362-46453306	+	2872	ncRNA	hsa:643650	long intergenic non-protein coding RNA 842
CD300C	1.4409	0.0516326	0.115802	31	23	12	5	chr17:74534359-74546171	-	1588	protein-coding	hsa:10871	CD300c molecule
LOC102724584	1.43967	0.235845	0.380348	20	6	8	0	chr21:34835270-34885052	+	3247	ncRNA	hsa:102724584	uncharacterized LOC102724584
CPEB2	1.43879	8.55094e-06	5.12966e-05	150	131	48	41	NW_013171799.1:74568-89176	+	2129	protein-coding	hsa:132864	cytoplasmic polyadenylation element binding protein 2
MAST4	1.43783	0.00347785	0.011673	65	55	15	23	chr5:66596348-67169595	+	20039	protein-coding	hsa:375449	microtubule associated serine/threonine kinase family member 4
CPXM2	1.43777	0.367516	0.528252	1	11	3	1	chr10:123745636-123944094	-	3724	protein-coding	hsa:119587	carboxypeptidase X (M14 family), member 2
LOC107985767	1.43753	0.19481	0.330068	11	11	4	3	chr2:61744556-61764595	-	1131	ncRNA
LOC100996740	1.43702	0.0728273	0.151998	32	19	3	13	chr1:145214738-145216546	+	1809	ncRNA	hsa:100996740	uncharacterized LOC100996740
LOC152048	1.43586	0.245736	0.391854	11	8	1	5	chr3:37242465-37243574	-	1110	ncRNA
OBSCN	1.43534	2.18648e-20	7.02851e-19	1179	825	321	311	chr1:228208013-228381431	+	28336	protein-coding	hsa:84033	obscurin, cytoskeletal calmodulin and titin-interacting RhoGEF
LOC105376544	1.43522	0.092325	0.183573	13	27	7	6	chr11:10301745-10304751	-	2762	ncRNA		uncharacterized LOC105376544
FUT8-AS1	1.43426	0.14629	0.265227	12	16	5	4	chr14:65410592-65412617	-	2026	ncRNA	hsa:645431	FUT8 antisense RNA 1
ASTN2	1.43423	7.53448e-14	1.33574e-12	479	418	136	149	chr9:116425225-117415039	-	4594	protein-coding	hsa:23245	astrotactin 2
RGS4	1.43336	0.278615	0.43082	11	5	3	2	chr1:163068606-163076802	+	3480	protein-coding	hsa:5999	regulator of G-protein signaling 4
SYNE1	1.43286	3.91472e-07	2.94246e-06	248	164	68	62	chr6:152121684-152637399	-	27888	protein-coding	hsa:23345	spectrin repeat containing, nuclear envelope 1
NOG	1.43273	0.00805068	0.0241181	48	52	12	20	chr17:56593699-56595590	+	1892	protein-coding	hsa:9241	noggin
LOC105369213	1.43262	0.317614	0.475375	11	5	0	5	chr16:81739027-81777351	+	1773	ncRNA		uncharacterized LOC105369213
ECSCR	1.43235	0.41884	1	1	8	1	2	chr5:139448554-139462743	-	1037	protein-coding	hsa:641700	endothelial cell surface expressed chemotaxis and apoptosis regulator
LOC101929574	1.43234	0.113509	0.216823	13	21	5	6	chr10:80529597-80535942	-	598	ncRNA	hsa:101929574	uncharacterized LOC101929574
LOC102724943	1.43222	0.0095539	0.0279002	67	35	13	19	chr5:6765587-6781105	+	8189	ncRNA	hsa:102724943	uncharacterized LOC102724943
CORO6	1.43115	3.6861e-17	9.08829e-16	653	554	185	199	chr17:29614756-29622912	-	2727	protein-coding	hsa:84940	coronin 6
LOC105377599	1.43046	0.00807776	0.0241907	49	48	13	18	chr4:186891259-186892983	+	505	ncRNA		uncharacterized LOC105377599
RNU6-1161P	1.43038	0.203616	0.340998	12	10	2	5	chr22:45624531-45624632	-	102	pseudo		RNA, U6 small nuclear 1161, pseudogene
ERVK13-1	1.43038	3.80413e-08	3.3968e-07	271	199	70	79	chr16:2658389-2673439	-	8336	ncRNA	hsa:100507321	endogenous retrovirus group K13, member 1
NBPF1	1.42951	1.88361e-08	1.75841e-07	287	217	89	71	chr1:16562427-16613605	-	5891	protein-coding	hsa:55672	neuroblastoma breakpoint family, member 1
LOC107984285	1.42932	0.148167	0.267718	23	12	1	10	chr10:942518-988346	-	3091	ncRNA
SMG1P3	1.42883	0.0241385	0.0615549	37	32	10	12	chr16:21446683-21502281	-	5052	pseudo	hsa:100271836	SMG1 pseudogene 3
FITM2	1.42874	3.3095e-05	0.000178487	155	104	39	43	chr20:44306557-44311249	-	958	protein-coding	hsa:128486	fat storage-inducing transmembrane protein 2
A1BG	1.42861	0.146649	0.26568	13	15	4	5	chr19:58346806-58353499	-	1766	protein-coding	hsa:1	alpha-1-B glycoprotein
LOC100379224	1.42818	0.131491	0.243448	14	20	2	9	chr19:44105339-44113183	-	3361	ncRNA	hsa:100379224	uncharacterized LOC100379224
EIF4A2P4	1.42762	0.380699	0.541129	11	2	0	4	chrX:52832643-52833933	-	1291	pseudo		eukaryotic translation initiation factor 4A2 pseudogene 4
SDC4	1.42721	8.49533e-52	1.16722e-49	5993	5704	1862	1883	chr20:45325288-45348424	-	2613	protein-coding	hsa:6385	syndecan 4
LOC105371686	1.42622	0.0564437	0.124306	26	24	6	10	chr1:202591668-202605030	+	4195	ncRNA		uncharacterized LOC105371686
PRSS56	1.42579	0.733593	1	10	0	0	3	chr2:232520463-232525716	+	2158	protein-coding	hsa:646960	protease, serine, 56
SEPT14P3	1.42579	0.733593	1	10	0	0	3	chr3:198228190-198230772	+	2583	pseudo
LINC00311	1.42544	0.127697	0.237793	14	17	5	5	chr16:85282958-85288082	+	1787	ncRNA	hsa:197196	long intergenic non-protein coding RNA 311
DOC2GP	1.42526	0.733708	1	10	0	3	0	chr11:67613524-67615664	-	434	pseudo	hsa:390213	double C2-like domains, gamma, pseudogene
MIR3153	1.42424	0.268912	0.419508	3	15	4	2	chr9:89312225-89312306	+	82	ncRNA	hsa:100422936	microRNA 3153
KRT32	1.42385	2.41265e-06	1.59239e-05	200	172	45	74	chr17:41459513-41469252	-	3734	protein-coding	hsa:3882	keratin 32, type I
SESN2	1.42376	1.11973e-22	4.1292e-21	1034	1003	307	347	chr1:28259452-28282491	+	3528	protein-coding	hsa:83667	sestrin 2
LOC107984834	1.42344	0.351417	0.511674	2	10	2	2	chr16:30183393-30185202	-	1726	ncRNA
IDUA	1.42305	4.16445e-19	1.21282e-17	882	682	236	263	chr4:986997-1004557	+	2630	protein-coding	hsa:3425	iduronidase, alpha-L-
LOC100419515	1.42279	0.0422248	0.0981158	38	22	12	7	chr9:92840955-92841688	-	734	pseudo		zinc finger protein 41 pseudogene
LOC107985934	1.42253	0.298669	0.454146	12	4	4	1	chr2:112624278-112639164	+	751	ncRNA
MAP1B	1.42242	1.05964e-13	1.85351e-12	613	433	175	158	chr5:72107268-72209570	+	12002	protein-coding	hsa:4131	microtubule-associated protein 1B
SERINC5	1.4219	3.23147e-34	2.09333e-32	3231	2443	955	855	chr5:80111227-80256082	-	6482	protein-coding	hsa:256987	serine incorporator 5
MRVI1-AS1	1.42095	0.0235035	0.0601788	32	42	15	9	chr11:10541236-10599932	+	900	ncRNA	hsa:100129827	MRVI1 antisense RNA 1
LOC105378550	1.42086	0.00400588	0.0132136	58	57	20	17	chr10:126903418-126905339	-	1805	ncRNA		uncharacterized LOC105378550
ZNF8	1.42029	1.88646e-06	1.27229e-05	193	148	50	59	chr19:58278952-58295888	+	2210	protein-coding	hsa:7554	zinc finger protein 8
CEMIP	1.42012	1.90085e-11	2.63934e-10	437	321	124	118	chr15:80779343-80951662	+	7271	protein-coding	hsa:57214	cell migration inducing protein, hyaluronan binding
TDGP1	1.41979	0.172507	0.300726	14	11	4	4	chr12:25803193-25806259	+	3067	pseudo		thymine-DNA glycosylase pseudogene 1
RUNDC3A-AS1	1.41953	0.00523807	0.016637	46	91	18	27	chr17:44299574-44308431	-	5081	ncRNA	hsa:101926996	RUNDC3A antisense RNA 1
LOC107984847	1.41953	0.19791	0.334238	14	11	7	1	chr1:735566-738953	-	478	ncRNA
ZNF623	1.4192	0.0141992	0.0391888	54	34	11	17	NT_187571.1:111843-129199	+	4087	protein-coding	hsa:9831	zinc finger protein 623
ACTA1	1.41878	0.147864	0.267342	16	18	1	10	chr1:229431245-229434096	-	1493	protein-coding	hsa:58	actin, alpha 1, skeletal muscle
LINC00680	1.41875	0.000520476	0.0021481	99	76	32	24	chr6:57945834-57961446	-	2477	ncRNA
ANO9	1.41845	1.4653e-32	8.91584e-31	3247	2964	887	1111	chr11:417930-442011	-	4767	protein-coding	hsa:338440	anoctamin 9
LINC00511	1.41772	0.000319755	0.00139971	104	130	25	51	chr17:72598041-72640472	-	2265	ncRNA	hsa:400619	long intergenic non-protein coding RNA 511
GADD45G	1.41729	0.153665	0.275028	15	13	3	6	chr9:89605009-89606555	+	1066	protein-coding	hsa:10912	growth arrest and DNA-damage-inducible, gamma
ALG1L7P	1.41569	0.206432	0.3447	14	8	4	3	chr4:3935446-3945048	+	3298	pseudo		asparagine-linked glycosylation 1-like 7, pseudogene
TMEM86A	1.41526	0.00227021	0.00802105	76	61	27	17	chr11:18698735-18704785	+	3651	protein-coding	hsa:144110	transmembrane protein 86A
PLK3	1.41331	3.81246e-36	2.70637e-34	2403	2162	697	776	chr1:44799952-44805995	+	2640	protein-coding	hsa:1263	polo-like kinase 3
FAM214A	1.41311	4.59054e-08	4.03347e-07	288	202	84	73	chr15:52581321-52709817	-	4698	protein-coding	hsa:56204	family with sequence similarity 214, member A
LINC00894	1.41228	0.000913121	0.00355423	93	66	25	26	chrX:149938548-150016787	+	3182	ncRNA	hsa:100272228	long intergenic non-protein coding RNA 894
ABCA3	1.41187	2.46237e-13	4.17842e-12	466	402	139	141	chr16:2275878-2340746	-	6623	protein-coding	hsa:21	ATP-binding cassette, sub-family A (ABC1), member 3
CFAP206	1.41144	0.156338	0.278458	16	12	6	3	chr6:87407972-87464473	+	2215	protein-coding
CCDC186	1.4113	1.478e-23	5.68413e-22	1525	1119	450	399	chr10:114120862-114174312	-	7857	protein-coding	hsa:55088	coiled-coil domain containing 186
RAD51-AS1	1.41075	0.0715216	0.149905	42	18	3	16	chr15:40693734-40695105	-	1156	ncRNA	hsa:100505648	RAD51 antisense RNA 1 (head to head)
IRAK2	1.40942	7.6157e-12	1.1166e-10	399	370	133	116	chr3:10164879-10243743	+	3469	protein-coding	hsa:3656	interleukin-1 receptor-associated kinase 2
SLC34A3	1.40655	0.206412	0.3447	16	9	1	7	chr9:137230757-137236554	+	2262	protein-coding	hsa:142680	solute carrier family 34 (type II sodium/phosphate contransporter), member 3
DNAH17-AS1	1.40531	7.76364e-08	6.61676e-07	224	213	72	70	chr17:78484910-78503056	+	5163	ncRNA	hsa:100996295	DNAH17 antisense RNA 1
FALEC	1.4048	0.228732	0.372305	6	15	5	2	chr1:150515757-150518032	+	566	ncRNA	hsa:100874054	focally amplified long non-coding RNA in epithelial cancer
GBP2	1.40477	0.0134067	0.0373891	54	39	10	20	chr1:89106132-89126159	-	4133	protein-coding	hsa:2634	guanylate binding protein 2, interferon-inducible
ASIC4	1.40459	0.00787021	0.0236523	50	60	12	24	chr2:219514170-219538772	+	2844	protein-coding	hsa:55515	acid-sensing (proton-gated) ion channel family member 4
IBTK	1.40382	0.041882	0.097452	26	32	10	9	NW_013171802.1:29599-107366	-	6050	protein-coding	hsa:25998	inhibitor of Bruton agammaglobulinemia tyrosine kinase
TCF20	1.40067	0.220353	0.362125	16	6	4	3	NW_009646207.1:62817-118147	-	7311	protein-coding	hsa:6942	transcription factor 20 (AR1)
CCDC183-AS1	1.39996	0.0591076	0.128972	35	18	7	10	chr9:136803927-136808848	-	2386	ncRNA	hsa:100131193	CCDC183 antisense RNA 1
ZNF814	1.39928	0.00210783	0.00751749	81	58	20	25	chr19:57869379-57889074	-	6283	protein-coding	hsa:730051	zinc finger protein 814
ZNF79	1.39903	8.54686e-11	1.09483e-09	354	321	115	105	chr9:127424374-127446289	+	3211	protein-coding	hsa:7633	zinc finger protein 79
LOC107984278	1.3989	0.0154249	0.0421481	45	38	15	12	chr10:127934785-127939816	+	2730	lncRNA
LOC646383	1.39753	0.3792	0.54008	4	8	4	0	chr11:130314993-130446204	+	2483	ncRNA		uncharacterized LOC646383
ALDH7A1P1	1.39724	0.437323	1	3	6	3	0	chr5:77290184-77291997	+	1814	pseudo		aldehyde dehydrogenase 7 family, member A1 pseudogene 1
CECR5-AS1	1.39724	0.437323	1	3	6	3	0	chr22:17159389-17165445	+	626	ncRNA	hsa:100130717	CECR5 antisense RNA 1
NORAD	1.39684	1.07036e-48	1.3711e-46	15073	12104	4698	4139	chr20:36045618-36050960	-	5343	ncRNA
RPL7P11	1.39677	0.352287	0.512545	4	8	3	1	chr1:8750410-8751091	+	682	pseudo		ribosomal protein L7 pseudogene 11
PI16	1.39675	0.296144	0.451128	5	10	3	2	chr6:36948263-36964837	+	2190	protein-coding	hsa:221476	peptidase inhibitor 16
RASSF1-AS1	1.39664	0.413026	1	3	6	1	2	chr3:50337511-50338300	+	790	ncRNA	hsa:102060282	RASSF1 antisense RNA 1
SNORD124	1.39664	0.413026	1	3	6	1	2	chr17:40027542-40027645	-	104	snoRNA	hsa:101340251	small nucleolar RNA, C/D box 124
THAP5P1	1.39664	0.413026	1	3	6	1	2	chr7:158622173-158623381	-	1209	pseudo		THAP domain containing 5 pseudogene 1
CRTC3-AS1	1.39664	0.346042	0.506009	4	8	2	2	chr15:90620009-90717140	-	654	ncRNA	hsa:101926895	uncharacterized LOC101926895
ITGB3	1.39653	0.413058	1	3	6	2	1	chr17:47253842-47312711	+	4894	protein-coding	hsa:3690	integrin, beta 3 (platelet glycoprotein IIIa, antigen CD61)
LPP	1.39618	5.05582e-29	2.61018e-27	2046	1576	619	558	chr3:188153050-188890671	+	18534	protein-coding	hsa:4026	LIM domain containing preferred translocation partner in lipoma
NRXN2	1.39499	0.0913325	0.182226	23	17	7	6	chr11:64606174-64723188	-	6623	protein-coding	hsa:9379	neurexin 2
SFN	1.39456	6.4567e-43	6.14541e-41	17162	17263	5255	6041	chr1:26863142-26864456	+	1315	protein-coding	hsa:2810	stratifin
ZNF648	1.39435	0.148061	0.267556	20	11	3	7	chr1:182053740-182205330	-	8412	protein-coding	hsa:127665	zinc finger protein 648
KMT2C	1.39398	1.07088e-17	2.77274e-16	1362	964	431	324	chr7:152134925-152436642	-	17083	protein-coding	hsa:58508	lysine (K)-specific methyltransferase 2C
MMP19	1.39383	0.0979348	0.192781	15	27	4	10	chr12:55835430-55842983	-	3363	protein-coding	hsa:4327	matrix metallopeptidase 19
LRRC37A17P	1.39211	6.62171e-07	4.80469e-06	314	181	90	70	chr17:47017190-47054412	+	4860	pseudo		leucine rich repeat containing 37, member A17, pseudogene
GATSL2	1.39121	4.33e-16	9.84916e-15	696	640	244	194	chr7:74964693-75031532	+	7991	protein-coding	hsa:729438	GATS protein-like 2
LOC105378616	1.39112	0.125731	0.234903	25	18	1	13	chr1:28643174-28648801	+	1199	lncRNA		uncharacterized LOC105378616
LOC101928004	1.39072	0.0337079	0.0813431	33	31	9	12	chr6:6694799-6801211	-	5460	ncRNA	hsa:101928004	uncharacterized LOC101928004
LOC101930071	1.38988	0.125285	0.234199	22	12	5	6	chr19:42397128-42408452	+	292	ncRNA	hsa:101930071	uncharacterized LOC101930071
BBC3	1.38878	1.09373e-28	5.56235e-27	1489	1310	447	471	chr19:47220822-47232998	-	1843	protein-coding	hsa:27113	BCL2 binding component 3
THRB	1.3887	0.000135925	0.000646857	142	109	53	29	chr3:24117153-24495281	-	7637	protein-coding	hsa:7068	thyroid hormone receptor, beta
LOC107001062	1.38813	0.25696	0.404905	7	11	2	4	chr10:47407165-47414574	+	599	ncRNA
LINC01204	1.38684	0.335306	0.494898	6	9	5	0	chrX:45505388-45527239	+	2924	ncRNA	hsa:101927528	long intergenic non-protein coding RNA 1204
AURKAPS1	1.38665	0.00065985	0.0026608	86	84	26	30	chr1:220266179-220267715	-	1537	pseudo	hsa:6791	aurora kinase A pseudogene 1
HMGN3-AS1	1.3863	0.0184349	0.0489215	42	40	10	17	chr6:79233674-79236800	+	2993	ncRNA	hsa:100288198	HMGN3 antisense RNA 1
PARGP1	1.38623	0.0112551	0.0322491	68	34	17	16	chr10:45854835-45972428	-	1448	pseudo	hsa:728407	poly (ADP-ribose) glycohydrolase pseudogene 1
LPP-AS2	1.38515	0.0383797	0.0907025	34	27	10	10	chr3:188151206-188154088	-	2883	ncRNA	hsa:339929	LPP antisense RNA 2
RPS28P5	1.38493	0.0244199	0.0621095	39	34	10	14	chr2:74754670-74754819	-	150	pseudo		ribosomal protein S28 pseudogene 5
SNX33	1.3842	6.3842e-13	1.04084e-11	495	395	149	143	chr15:75649007-75658627	+	3233	protein-coding	hsa:257364	sorting nexin 33
LOC101928279	1.38408	0.10439	0.20277	28	18	13	2	chr4:4761760-4787374	+	2386	ncRNA	hsa:101928279	uncharacterized LOC101928279
ADCY10	1.38372	0.353966	0.514233	5	7	1	3	chr1:167809080-167915556	-	7210	protein-coding	hsa:55811	adenylate cyclase 10 (soluble)
SH3PXD2A-AS1	1.38372	0.025364	0.0642471	34	47	19	8	chr10:103746779-103755409	+	2023	ncRNA	hsa:100505839	SH3PXD2A antisense RNA 1
NBEAL1	1.3836	0.000101457	0.000497273	1099	686	345	236	chr2:203014624-203225194	+	16371	protein-coding	hsa:65065	neurobeachin-like 1
LOC100505920	1.38355	0.354019	0.514233	5	7	3	1	chr3:194203016-194250153	-	910	ncRNA	hsa:100505920	uncharacterized LOC100505920
LOC101927824	1.38355	0.354019	0.514233	5	7	3	1	chr10:3052510-3069273	-	2718	protein-coding	hsa:101927824	uncharacterized LOC101927824
LOC105377310	1.3835	0.347749	0.507846	5	7	2	2	chr4:82469552-82480384	+	1617	protein-coding		syncytin-1-like
PIPOX	1.3835	0.347749	0.507846	5	7	2	2	chr17:29042900-29057227	+	2412	protein-coding	hsa:51268	pipecolic acid oxidase
LOC105379395	1.38248	0.126772	0.236408	14	19	6	5	chr8:42297818-42301357	+	3327	ncRNA		uncharacterized LOC105379395
CCND1	1.38226	1.2854e-62	2.4606e-60	21697	18532	6820	6421	chr11:69641105-69654474	+	4289	protein-coding	hsa:595	cyclin D1
PDE2A	1.38223	1.53181e-08	1.45471e-07	272	238	78	90	chr11:72576140-72674453	-	4536	protein-coding	hsa:5138	phosphodiesterase 2A, cGMP-stimulated
FGD2	1.38178	0.225976	0.368875	9	12	5	2	chr6:37005647-37029072	+	4304	protein-coding	hsa:221472	FYVE, RhoGEF and PH domain containing 2
ZC3H12D	1.38171	0.219792	0.361553	9	12	4	3	chr6:149447630-149485012	-	4907	protein-coding	hsa:340152	zinc finger CCCH-type containing 12D
SLFNL1-AS1	1.38158	4.4487e-05	0.000233639	149	113	37	49	chr1:41014590-41043890	+	4800	ncRNA	hsa:100507178	SLFNL1 antisense RNA 1
ZNF221	1.3809	0.0514063	0.115375	33	22	9	9	chr19:43951196-43970207	+	3980	protein-coding	hsa:7638	zinc finger protein 221
TAS2R5	1.38052	0.0351086	0.0841865	49	22	10	13	chr7:141790217-141791366	+	1150	protein-coding	hsa:54429	taste receptor, type 2, member 5
NLRC3	1.37969	0.44124	1	4	5	0	3	chr16:3538272-3578373	-	8222	protein-coding	hsa:197358	NLR family, CARD domain containing 3
C6orf163	1.37937	0.00191604	0.00691748	83	63	20	28	chr6:87343080-87365553	+	5540	protein-coding	hsa:206412	chromosome 6 open reading frame 163
C17orf82	1.37934	0.441341	1	4	5	3	0	chr17:61411751-61413280	+	1530	protein-coding	hsa:388407	chromosome 17 open reading frame 82
CNN1	1.37934	0.441341	1	4	5	3	0	chr19:11538717-11550323	+	1908	protein-coding	hsa:1264	calponin 1, basic, smooth muscle
NDUFB4P12	1.37934	0.441341	1	4	5	3	0	chr4:43898915-43899409	+	495	pseudo
TGFB2	1.37934	0.441341	1	4	5	3	0	chr1:218345334-218444619	+	5954	protein-coding	hsa:7042	transforming growth factor, beta 2
VDAC1P2	1.37934	0.441341	1	4	5	3	0	chrX:49631635-49633359	-	1725	pseudo		voltage-dependent anion channel 1 pseudogene 2
TMEM9B-AS1	1.37925	0.000436322	0.0018432	91	93	32	29	chr11:8964675-8976283	+	1053	ncRNA	hsa:493900	TMEM9B antisense RNA 1
LOC101928059	1.37919	0.254365	0.401855	8	10	3	3	chr1:153923347-153935240	+	1257	ncRNA	hsa:101928059	uncharacterized LOC101928059
FOXD4L3	1.37919	0.416823	1	4	5	1	2	chr9:68302867-68305084	+	2218	protein-coding	hsa:286380	forkhead box D4-like 3
ZNF709	1.37919	0.416823	1	4	5	1	2	chr19:12461184-12484818	-	4899	protein-coding	hsa:163051	zinc finger protein 709
TTC16	1.37907	0.416856	1	4	5	2	1	chr9:127716064-127731600	+	2899	protein-coding	hsa:158248	tetratricopeptide repeat domain 16
MSNP1	1.37902	0.0222655	0.0574231	43	33	14	11	chr5:25909307-25913278	+	3972	pseudo		moesin pseudogene 1
LOC105379045	1.379	0.000452152	0.00190252	94	96	37	26	chr5:77769539-77776195	-	6657	protein-coding		uncharacterized LOC105379045
STAT4	1.37843	3.31198e-07	2.5224e-06	219	187	71	63	chr2:191029576-191172684	-	2972	protein-coding	hsa:6775	signal transducer and activator of transcription 4
TMEM38A	1.37841	5.21114e-10	6.06022e-09	334	287	102	103	chr19:16661127-16689020	+	1640	protein-coding	hsa:79041	transmembrane protein 38A
LOC107987147	1.37672	0.0624748	0.134664	33	19	10	7	chr10:47529596-47534066	-	4154	ncRNA
PLXNB1	1.37564	1.53186e-26	7.05359e-25	1316	1167	413	409	chr3:48403854-48430324	-	11147	protein-coding	hsa:5364	plexin B1
LOC101928214	1.37422	0.22117	0.362984	10	11	3	4	chr2:87659751-87687161	-	4053	ncRNA	hsa:101928214	uncharacterized LOC101928214
STAT3	1.37336	1.00658e-41	8.7944e-40	3280	2852	1038	994	chr17:42313324-42388505	-	4973	protein-coding	hsa:6774	signal transducer and activator of transcription 3 (acute-phase response factor)
NPIPB9	1.37309	0.0140439	0.0388168	68	36	11	23	chr16:28735500-28772911	+	3710	protein-coding	hsa:100507607	nuclear pore complex interacting protein family, member B9
LOC105373583	1.37286	0.127249	0.237141	16	17	5	6	chr2:120235696-120246067	-	2214	ncRNA		uncharacterized LOC105373583
TMEM253	1.37283	0.130296	0.241721	16	17	7	4	chr14:21098937-21103724	+	2101	protein-coding	hsa:643382	transmembrane protein 253
LYNX1	1.37122	1.56493e-06	1.06861e-05	266	200	56	98	chr8:142764334-142777848	-	4708	protein-coding	hsa:66004	Ly6/neurotoxin 1
MIR3916	1.37077	0.0182336	0.0484628	34	52	15	14	chr1:247201967-247202060	-	94	ncRNA	hsa:100500849	microRNA 3916
RSPH10B	1.37052	0.358084	0.518412	6	6	1	3	chr7:5926136-5970850	-	3618	protein-coding	hsa:222967	radial spoke head 10 homolog B (Chlamydomonas)
LOC100507283	1.37041	0.202517	0.339595	12	12	6	2	chr11:124800428-124834487	+	2908	ncRNA	hsa:100507283	uncharacterized LOC100507283
APLN	1.3704	0.351728	0.511989	6	6	2	2	chrX:129645259-129654956	-	3224	protein-coding	hsa:8862	apelin
DOCK9-AS2	1.3704	0.273396	0.424676	9	9	5	1	chr13:99086723-99088625	+	1903	ncRNA	hsa:100861541	DOCK9 antisense RNA 2 (head to head)
LOC100287825	1.36916	0.00426941	0.0139765	61	59	19	21	chr7:30523144-30532220	-	9077	pseudo		golgin A8 family, member A pseudogene
HMGB2P1	1.36866	0.0782127	0.160931	23	22	9	6	chr19:1203209-1203820	+	612	pseudo		high mobility group box 2 pseudogene 1
SLCO1B7	1.36763	0.182013	0.313228	14	13	2	7	chr12:21015696-21090106	+	1923	protein-coding	hsa:338821	solute carrier organic anion transporter family, member 1B7 (non-functional)
NOCT	1.36723	1.61014e-13	2.77164e-12	509	435	159	155	chr4:139015759-139045939	+	1984	protein-coding	hsa:25819	CCR4 carbon catabolite repression 4-like (S. cerevisiae)
LOC107985374	1.36659	0.230028	0.3737	11	10	5	2	chr1:247338535-247360517	+	2882	lncRNA
SPRED3	1.36649	0.000323174	0.00141214	101	108	28	42	chr19:38390061-38399884	+	5075	protein-coding	hsa:399473	sprouty-related, EVH1 domain containing 3
NPIPB4	1.3655	0.00664281	0.0204506	70	45	16	22	chr16:21834563-21859614	-	6055	protein-coding	hsa:440345	nuclear pore complex interacting protein family, member B4
LOC100499489	1.36525	0.312989	0.470097	8	7	1	4	chr10:22435425-22437929	-	2505	ncRNA	hsa:100499489	uncharacterized LOC100499489
NCCRP1	1.36525	0.312989	0.470097	8	7	1	4	chr19:39196964-39201882	+	1973	protein-coding	hsa:342897	non-specific cytotoxic cell receptor protein 1 homolog (zebrafish)
LOC105371712	1.36517	0.302806	0.458977	8	7	2	3	chr17:28246454-28250825	-	2613	ncRNA		uncharacterized LOC105371712
DOCK8	1.36496	0.34218	0.502173	8	7	5	0	chr9:211297-465260	+	7534	protein-coding	hsa:81704	dedicator of cytokinesis 8
LINC01534	1.36372	0.205139	0.343012	13	11	6	2	chr19:36685439-36687449	-	880	ncRNA	hsa:101927621	long intergenic non-protein coding RNA 1534
DOCK3	1.3627	4.15437e-13	6.91191e-12	566	452	187	152	chr3:50674969-51384198	+	9759	protein-coding	hsa:1795	dedicator of cytokinesis 3
SNPH	1.36207	3.13493e-12	4.76223e-11	485	394	135	158	chr20:1266291-1309327	+	5694	protein-coding	hsa:9751	syntaphilin
LOC400750	1.36171	0.448296	1	5	4	0	3	chr1:38708730-38711089	+	2360	pseudo		heat shock 70kDa protein 5 (glucose-regulated protein, 78kDa) pseudogene
SLCO2B1	1.36171	0.448296	1	5	4	0	3	chr11:75150987-75206400	+	4345	protein-coding	hsa:11309	solute carrier organic anion transporter family, member 2B1
CYP17A1-AS1	1.36168	0.42373	1	5	4	1	2	chr10:102832667-102834512	+	541	ncRNA		CYP17A1 antisense RNA 1
DBIL5P	1.36166	0.264483	0.414421	10	8	2	4	chr17:752333-755336	+	3004	pseudo	hsa:100131454	diazepam binding inhibitor-like 5, pseudogene
LOC105378675	1.36157	0.423762	1	5	4	2	1	chr1:40658008-40666746	+	2803	ncRNA		uncharacterized LOC105378675
MIR6859-1	1.36135	0.448399	1	5	4	3	0	chr1:17369-17436	-	68	ncRNA	hsa:102466751	microRNA 6859-1
UNC5B	1.36062	4.90307e-27	2.33334e-25	1440	1238	458	437	chr10:71212535-71302879	+	7243	protein-coding	hsa:219699	unc-5 homolog B (C. elegans)
ADAMTS10	1.3605	1.69643e-09	1.85389e-08	326	301	94	116	chr19:8580240-8610735	-	4271	protein-coding	hsa:81794	ADAM metallopeptidase with thrombospondin type 1 motif, 10
IRF7	1.36043	0.0990553	0.194506	16	28	4	11	chr11:142448-615999	-	4102	protein-coding	hsa:3665	interferon regulatory factor 7
LOC101929709	1.36012	0.00315259	0.0107207	65	66	24	20	chr8:89717399-89757711	-	1601	ncRNA	hsa:101929709	uncharacterized LOC101929709
CCDC18-AS1	1.35971	1.6996e-11	2.37345e-10	418	351	129	128	chr1:93310109-93345811	-	4033	ncRNA
WNT7B	1.35946	6.11051e-16	1.37523e-14	659	682	224	227	chr22:45920362-45977128	-	3914	protein-coding	hsa:7477	wingless-type MMTV integration site family, member 7B
RN7SL834P	1.3591	0.227453	0.370718	12	9	3	4	chr2:230507101-230507386	+	286	pseudo		RNA, 7SL, cytoplasmic 834, pseudogene
VN1R56P	1.35821	0.142192	0.259373	19	14	8	3	chr11:3349174-3349617	-	444	pseudo		vomeronasal 1 receptor 56 pseudogene
SCAMP3	1.35811	0.145792	0.264494	30	7	6	6	chr1:155255979-155262703	-	1848	protein-coding	hsa:10067	secretory carrier membrane protein 3
LOC105375921	1.35725	0.36443	0.524745	7	5	1	3	chr8:80484246-80485553	-	220	ncRNA		uncharacterized LOC105375921
RPL36P7	1.35725	0.36443	0.524745	7	5	1	3	chr3:197580350-197580629	-	280	pseudo		ribosomal protein L36 pseudogene 7
LOC101928669	1.35708	0.364483	0.524778	7	5	3	1	NT_167215.1:3622-80022	-	1773	ncRNA	hsa:101928669	uncharacterized LOC101928669
ZBTB37	1.35708	0.000176003	0.000817494	149	92	35	45	chr1:173868095-173891122	+	6851	protein-coding	hsa:84614	zinc finger and BTB domain containing 37
MXD1	1.35688	6.20813e-08	5.34182e-07	258	214	78	80	chr2:69915041-69942945	+	5617	protein-coding	hsa:4084	MAX dimerization protein 1
SIRPG	1.35675	0.392129	0.553084	7	5	4	0	chr20:1629152-1686516	-	1763	protein-coding	hsa:55423	signal-regulatory protein gamma
LOC285484	1.35623	0.0676468	0.143396	30	21	11	6	chr4:6200733-6233936	+	1485	lncRNA	hsa:285484	uncharacterized LOC285484
SRRM2-AS1	1.35623	0.0868142	0.174882	17	27	7	8	chr16:2737076-2752600	-	1371	ncRNA	hsa:100128788	SRRM2 antisense RNA 1
MAFA-AS1	1.35521	0.0010369	0.00397785	81	85	25	31	chr8:143417679-143419150	+	417	ncRNA		MAFA antisense RNA 1
DDTL	1.35456	0.308625	0.46547	9	6	2	3	NT_187633.1:203201-208923	+	1635	protein-coding	hsa:100037417	D-dopachrome tautomerase-like
ADAMTS16	1.35453	0.00236394	0.00831946	88	59	21	28	chr5:5140330-5320304	+	4974	protein-coding	hsa:170690	ADAM metallopeptidase with thrombospondin type 1 motif, 16
LOC107984525	1.35452	0.318847	0.476884	9	6	1	4	chr12:53769715-53899052	+	3137	ncRNA
LOC107984280	1.3545	0.308647	0.46547	9	6	3	2	chr10:129780152-129819545	+	22216	ncRNA
FNTB	1.35416	0.170812	0.298505	18	12	8	2	chr14:64986789-65062652	+	2819	protein-coding	hsa:2342	farnesyltransferase, CAAX box, beta
LOC105378732	1.35264	0.269907	0.420714	11	7	4	2	chr1:53328233-53336509	+	567	lncRNA		uncharacterized LOC105378732
DGKA	1.35239	3.82441e-30	2.10862e-28	2192	2068	668	768	chr12:55931076-55954023	+	3468	protein-coding	hsa:1606	diacylglycerol kinase, alpha 80kDa
LOC105369209	1.35147	0.232428	0.376224	13	8	3	4	chr20:62227876-62235050	+	2050	protein-coding		putative uncharacterized protein FLJ44790
LOC105371114	1.35084	0.0860105	0.1736	28	17	6	9	chr16:19241215-19394476	-	2862	ncRNA		uncharacterized LOC105371114
LOC107986161	1.35056	0.2842	0.436996	13	8	7	0	chr3:183305785-183309045	+	2747	ncRNA
ATP6V1B1-AS1	1.34861	0.0228431	0.0587084	57	33	9	21	chr2:70942013-70948611	-	944	ncRNA	hsa:101927750	ATP6V1B1 antisense RNA 1
SRPX2	1.34789	2.64842e-09	2.81655e-08	312	286	95	107	chrX:100644166-100671299	+	2190	protein-coding	hsa:27286	sushi-repeat containing protein, X-linked 2
CYFIP2	1.3478	2.0065e-40	1.62784e-38	3883	3136	1192	1170	chr5:157266080-157395598	+	6625	protein-coding	hsa:26999	cytoplasmic FMR1 interacting protein 2
MYO19	1.34693	0.234222	0.378419	108	16	20	20	NT_187614.1:730659-770361	-	4401	protein-coding	hsa:80179	myosin XIX
C1RL-AS1	1.34646	0.00333898	0.0112691	80	57	19	27	chr12:7108308-7121851	+	5272	ncRNA	hsa:283314	C1RL antisense RNA 1
PKD1P4	1.34618	3.46955e-07	2.63065e-06	307	195	76	92	chr16:18334400-18352283	-	6426	pseudo		polycystic kidney disease 1 (autosomal dominant) pseudogene 4
CLIC5	1.34515	0.00372401	0.0123894	81	56	28	18	chr6:45898451-46129809	-	6216	protein-coding	hsa:53405	chloride intracellular channel 5
CCL26	1.34508	0.0702653	0.14781	24	26	11	6	chr7:75769524-75791583	-	639	protein-coding	hsa:10344	chemokine (C-C motif) ligand 26
KIAA0355	1.34445	3.21135e-05	0.000173688	216	153	82	42	NW_003315963.1:704-155864	+	4339	protein-coding	hsa:9710	KIAA0355
LOC105369313	1.34382	0.433805	1	6	3	2	1	chr11:58493936-58514754	-	4719	ncRNA		uncharacterized LOC105369313
AMN	1.3438	0.373138	0.534162	8	4	1	3	chr14:102922430-102930842	+	2058	protein-coding	hsa:81693	amnion associated transmembrane protein
LOC107986695	1.34377	0.273059	0.424346	12	6	3	3	chr7:6707013-6708589	+	809	lncRNA
ALG1L2	1.34375	0.316387	0.47383	10	5	3	2	chr3:130081831-130098390	+	969	protein-coding	hsa:644974	ALG1, chitobiosyldiphosphodolichol beta-mannosyltransferase-like 2
LOC105371050	1.34344	0.326655	0.485637	10	5	4	1	chr16:2456839-2460020	-	539	ncRNA		uncharacterized LOC105371050
SNORA4	1.34336	0.21918	0.36079	16	8	6	2	chr3:186787613-186787749	+	137	snoRNA	hsa:619568	small nucleolar RNA, H/ACA box 4
LOC100420011	1.34329	0.400748	0.561521	8	4	0	4	chr12:88057800-88058576	-	777	pseudo		transmembrane protein 38A pseudogene
CXorf58	1.34311	0.458497	1	6	3	3	0	chrX:23907932-23939520	+	1547	protein-coding	hsa:254158	chromosome X open reading frame 58
POU2F2	1.34151	0.00490354	0.0157507	54	77	20	25	chr19:42086110-42197931	-	8897	protein-coding	hsa:5452	POU class 2 homeobox 2
PNPLA7	1.34063	0.000235264	0.00106188	114	104	31	43	chr9:137459449-137550666	-	5978	protein-coding	hsa:375775	patatin-like phospholipase domain containing 7
LOC107984754	1.34021	0.013419	0.0374167	49	48	21	12	chr15:64958488-64962604	-	2482	ncRNA
KRBA2	1.33717	0.0175346	0.04689	54	35	13	17	chr17:8368047-8376902	-	3632	protein-coding	hsa:124751	KRAB-A domain containing 2
COL5A3	1.33688	0.137501	0.252274	16	19	3	9	chr19:9959561-10010532	-	6232	protein-coding	hsa:50509	collagen, type V, alpha 3
KLK8	1.33571	1.97749e-18	5.48704e-17	1220	1414	431	473	chr19:50996008-51001702	-	1148	protein-coding	hsa:11202	kallikrein-related peptidase 8
LOC100419838	1.33558	0.0828394	0.168377	27	23	4	13	chr19:52861816-52864159	-	2344	pseudo		zinc finger protein 860 pseudogene
GHRLOS	1.33397	0.0084479	0.0251225	52	56	16	21	chr3:10280952-10293449	+	1948	ncRNA	hsa:100126793	ghrelin opposite strand/antisense RNA
ADAMTS7	1.33381	2.98314e-18	8.13181e-17	959	730	281	292	chr15:78759203-78811464	-	5694	protein-coding	hsa:11173	ADAM metallopeptidase with thrombospondin type 1 motif, 7
SNX31	1.33278	0.326403	0.485407	11	4	3	2	chr8:100572882-100663410	-	2537	protein-coding	hsa:169166	sorting nexin 31
LINC00910	1.3313	0.0503902	0.113423	35	24	9	11	chr17:43369845-43388898	-	3024	ncRNA	hsa:100130581	long intergenic non-protein coding RNA 910
LOC645468	1.32988	0.384762	0.545312	9	3	3	1	chr6:166699361-166703092	-	3732	pseudo		insulin-like growth factor 2 mRNA binding protein 3 pseudogene
EXOC3-AS1	1.32982	0.00366045	0.0122017	91	54	29	20	chr5:441835-443160	-	1326	ncRNA	hsa:116349	chromosome 5 open reading frame 55
AHDC1	1.32917	4.93516e-25	2.08636e-23	1497	1191	458	458	chr1:27534245-27604178	-	7463	protein-coding	hsa:27245	AT hook, DNA binding motif, containing 1
LOC105374584	1.32777	0.0211493	0.0550079	59	30	16	14	chr2:46642069-46656001	+	8023	ncRNA		uncharacterized LOC105374584
CD70	1.32627	0.0390525	0.091999	46	25	9	15	chr19:6581646-6591152	-	2393	protein-coding	hsa:970	CD70 molecule
GAN	1.3262	1.02547e-10	1.29992e-09	412	348	140	120	chr16:81314941-81380198	+	4544	protein-coding	hsa:8139	gigaxonin
CXCL3	1.32531	0.0246506	0.0626356	44	35	11	16	chr4:74036589-74038773	-	1159	protein-coding	hsa:2921	chemokine (C-X-C motif) ligand 3
LINC01619	1.32517	0.296317	0.451309	14	4	2	4	chr12:91984976-92142831	-	2443	ncRNA	hsa:256021	chromosome 12 open reading frame 79
LOC101929439	1.32478	0.472309	1	7	2	0	3	chr15:76174891-76181486	-	2354	ncRNA	hsa:101929439	uncharacterized LOC101929439
LAMB2	1.32478	4.77923e-37	3.49458e-35	4118	3388	1208	1360	chr3:49121114-49133166	-	5808	protein-coding	hsa:3913	laminin, beta 2 (laminin S)
GRIK2	1.32471	0.1993	0.335787	14	15	1	9	chr6:101393708-102070083	+	11624	protein-coding	hsa:2898	glutamate receptor, ionotropic, kainate 2
RTCA-AS1	1.32471	0.1993	0.335787	14	15	1	9	chr1:100264742-100266174	-	780	ncRNA	hsa:100506007	RTCA antisense RNA 1
TAC3	1.32375	0.250263	0.397329	7	13	4	3	chr12:57009997-57016560	-	1113	protein-coding	hsa:6866	tachykinin 3
TMEM236	1.32296	0.129195	0.240136	19	16	7	5	chr10:17752110-17800916	+	5454	protein-coding	hsa:653567	transmembrane protein 236
EPS8L2	1.32161	7.2383e-47	8.4465e-45	5377	4695	1703	1757	chr11:705217-727727	+	3358	protein-coding	hsa:64787	EPS8-like 2
KCNK7	1.32035	0.057709	0.126666	27	28	10	9	chr11:65592855-65595996	-	1563	protein-coding	hsa:10089	potassium channel, subfamily K, member 7
LACC1	1.31992	2.76661e-08	2.52597e-07	326	249	110	87	chr13:43878834-43893932	+	4917	protein-coding	hsa:144811	laccase (multicopper oxidoreductase) domain containing 1
LOC105372824	1.3194	0.2182	0.359701	10	13	3	5	chr21:43737000-43738097	+	1098	protein-coding		uncharacterized protein C21orf124
MIOX	1.3194	0.2182	0.359701	10	13	3	5	chr22:50483988-50490321	+	3549	protein-coding	hsa:55586	myo-inositol oxygenase
LINC01134	1.31932	0.21823	0.359712	10	13	5	3	chr1:3900404-3915447	+	1952	ncRNA	hsa:100133612	long intergenic non-protein coding RNA 1134
SYTL2	1.31862	5.12418e-16	1.15937e-14	697	632	217	241	chr11:85694221-85811182	-	8177	protein-coding	hsa:54843	synaptotagmin-like 2
LOC101927550	1.31839	0.0339697	0.0819043	40	30	13	11	chr7:99013165-99036492	+	3413	ncRNA	hsa:101927550	uncharacterized LOC101927550
LOC101930307	1.31763	0.000406997	0.00173307	116	88	32	38	chr9:137101679-137104976	+	3181	protein-coding	hsa:101930307	uncharacterized LOC101930307
HSPA12A	1.31635	1.44533e-26	6.67318e-25	1983	1561	643	575	chr10:116671192-116851241	-	6816	protein-coding	hsa:259217	heat shock 70kDa protein 12A
LOC100996717	1.31617	0.127628	0.237718	37	8	8	7	chr1:149386823-149475116	+	9666	protein-coding	hsa:100996717	neurogenic locus notch homolog protein 2-like
DENND1C	1.31616	0.203634	0.340998	13	13	2	7	chr19:6467204-6481808	-	2819	protein-coding	hsa:79958	DENN/MADD domain containing 1C
LOC100506127	1.31411	9.39071e-06	5.58818e-05	205	161	76	50	chr11:76381313-76414634	+	5371	protein-coding	hsa:100506127	putative uncharacterized protein FLJ37770-like
GRID2IP	1.31373	0.000162918	0.000762954	123	114	35	47	chr7:6496778-6551436	-	4632	protein-coding	hsa:392862	glutamate receptor, ionotropic, delta 2 (Grid2) interacting protein
IFI16	1.31343	0.352559	0.51281	15	3	6	0	chr1:158999968-159055155	+	3563	protein-coding	hsa:3428	interferon, gamma-inducible protein 16
PLEKHM1P1	1.31335	2.29032e-07	1.79156e-06	342	216	86	105	chr17:64784841-64837184	-	2922	pseudo
SHF	1.31251	0.219506	0.361167	11	12	3	5	chr15:45167214-45201175	-	2500	protein-coding	hsa:90525	Src homology 2 domain containing F
ELN	1.31239	0.445044	0.604113	1	10	0	4	chr7:74027772-74069907	+	3967	protein-coding	hsa:2006	elastin
CD274	1.31194	0.00174381	0.006359	82	74	25	29	chr9:5450503-5470567	+	3686	protein-coding	hsa:29126	CD274 molecule
CCBE1	1.31172	0.0627166	0.135065	30	25	7	12	chr18:59430939-59698181	-	6260	protein-coding	hsa:147372	collagen and calcium binding EGF domains 1
BTG2	1.31148	3.89725e-33	2.42326e-31	2295	1979	740	738	chr1:203305536-203309602	+	2712	protein-coding	hsa:7832	BTG family, member 2
C10orf111	1.31118	0.293542	0.448205	6	11	4	2	chr10:15095385-15097319	-	1714	protein-coding	hsa:221060	chromosome 10 open reading frame 111
HELZ2	1.31042	1.01423e-17	2.64616e-16	1063	778	328	306	chr20:63558086-63574239	-	10002	protein-coding	hsa:85441	helicase with zinc finger 2, transcriptional coactivator
FBLIM1	1.31001	0.00437249	0.0142491	63	69	26	20	chr1:15756171-15786590	+	3662	protein-coding	hsa:54751	filamin binding LIM protein 1
CTB-30L5.1	1.3099	0.19189	0.326392	14	12	4	5	chr7:106569858-106732460	-	1765	ncRNA	hsa:102724339	uncharacterized LOC102724339
ZNF804A	1.30948	0.0519433	0.116365	36	25	8	13	chr2:184598366-184939487	+	4685	protein-coding	hsa:91752	zinc finger protein 804A
C19orf33	1.30895	1.36386e-28	6.91551e-27	2987	2870	922	1114	chr19:38304161-38305006	+	523	protein-coding	hsa:64073	chromosome 19 open reading frame 33
WAS	1.30781	0.178505	0.308821	17	12	3	7	chrX:48683753-48691427	+	2049	protein-coding	hsa:7454	Wiskott-Aldrich syndrome
HTR6	1.30691	0.0237587	0.0607134	42	44	10	20	chr1:19665287-19680966	+	3388	protein-coding	hsa:3362	5-hydroxytryptamine (serotonin) receptor 6, G protein-coupled
LOC100996720	1.30667	0.467558	1	8	1	1	2	chr1:120913320-120914351	-	1032	protein-coding	hsa:100996720	uncharacterized LOC100996720
RNF217-AS1	1.30655	0.467593	1	8	1	2	1	chr6:124908243-124963027	-	5345	ncRNA	hsa:7955	RNF217 antisense RNA 1 (head to head)
SHANK2	1.30618	5.87239e-08	5.06828e-07	460	339	175	101	chr11:70467856-71252724	-	11610	protein-coding	hsa:22941	SH3 and multiple ankyrin repeat domains 2
LOC105375746	1.30613	0.00611187	0.0190501	65	56	18	24	chr8:125522431-125680134	+	2359	ncRNA		uncharacterized LOC105375746
PEAR1	1.30366	5.81913e-13	9.51445e-12	607	480	172	205	chr1:156893697-156916434	+	6119	protein-coding	hsa:375033	platelet endothelial aggregation receptor 1
LOC345051	1.30224	0.298846	0.454268	19	2	3	4	chr4:146214769-146230875	+	2384	unknown	hsa:345051	hCG38984
SLC22A1	1.30185	0.294096	0.44869	7	10	4	2	chr6:160121789-160159201	+	2331	protein-coding	hsa:6580	solute carrier family 22 (organic cation transporter), member 1
LOC107984122	1.30157	0.211217	0.350697	18	11	9	1	chr7:86780296-86794706	-	5478	lncRNA
ZNF774	1.30134	0.000687765	0.00276094	93	101	38	30	chr15:90351440-90362823	+	3860	protein-coding	hsa:342132	zinc finger protein 774
AGPAT4-IT1	1.30029	0.198996	0.335572	21	11	1	10	chr6:161160114-161161982	-	1869	ncRNA	hsa:79992	AGPAT4 intronic transcript 1 (non-protein coding)
LOC101928433	1.30023	0.00244087	0.00857247	81	71	31	22	chr6:16761138-16766883	+	4722	ncRNA	hsa:101928433	uncharacterized LOC101928433
LOC105373414	1.30001	0.274526	0.426159	10	10	6	1	chr2:9102704-9109859	+	6629	ncRNA		uncharacterized LOC105373414
NANOS1	1.29987	0.000333583	0.00145314	117	101	44	32	chr10:119029716-119033732	+	4017	protein-coding	hsa:340719	nanos homolog 1 (Drosophila)
MAML3	1.29915	2.27415e-06	1.51228e-05	199	179	64	68	chr4:139716391-140154079	-	7101	protein-coding	hsa:55534	mastermind-like 3 (Drosophila)
LOC284930	1.29876	0.134351	0.247614	27	11	7	6	chr22:47631674-47855600	+	1815	ncRNA	hsa:284930	uncharacterized LOC284930
TMEM59L	1.29744	1.37434e-17	3.521e-16	881	889	295	326	chr19:18612872-18621039	+	1619	protein-coding	hsa:25789	transmembrane protein 59-like
LOC105377771	1.29666	0.181475	0.312649	19	10	4	6	chr5:181295401-181321699	+	990	ncRNA		uncharacterized LOC105377771
ANO7P1	1.29546	0.000768672	0.00304838	103	94	27	42	chr1:16215438-16227316	-	3436	protein-coding	hsa:101927546	anoctamin 7 pseudogene 1
SLC46A3	1.29524	3.72211e-06	2.37149e-05	198	187	58	77	chr13:28700080-28719013	-	3345	protein-coding	hsa:283537	solute carrier family 46, member 3
LOC107984871	1.29505	0.039479	0.0928497	31	37	11	13	chr16:88934916-88939651	-	4326	ncRNA
MSLN	1.29376	9.6899e-22	3.36912e-20	2221	2161	665	875	chr16:760746-768865	+	2415	protein-coding	hsa:10232	mesothelin
SLCO1B1	1.29374	0.350587	0.51077	5	9	1	4	chr12:21131194-21239796	+	2787	protein-coding	hsa:10599	solute carrier organic anion transporter family, member 1B1
TNFSF9	1.29366	1.48456e-28	7.48298e-27	1786	1587	598	584	chr19:6530999-6535928	+	1665	protein-coding	hsa:8744	tumor necrosis factor (ligand) superfamily, member 9
SRCIN1	1.29266	0.296178	0.451139	8	9	2	4	NT_187614.1:2565325-2641249	-	7050	protein-coding	hsa:80725	SRC kinase signaling inhibitor 1
MARCH8	1.29199	0.0234837	0.0601552	47	36	13	16	NW_003315935.1:295416-305254	-	5234	protein-coding	hsa:220972	membrane-associated ring finger (C3HC4) 8, E3 ubiquitin protein ligase
GDPGP1	1.29173	1.87401e-05	0.000105546	186	135	54	58	chr15:90234255-90242080	+	1470	protein-coding	hsa:390637	GDP-D-glucose phosphorylase 1
FTH1	1.29166	6.96068e-42	6.20885e-40	125373	123797	41036	46719	chr11:61964285-61967660	-	1229	protein-coding	hsa:2495	ferritin, heavy polypeptide 1
PLAU	1.29155	2.04908e-37	1.51126e-35	3784	3453	1216	1326	chr10:73909182-73917501	+	2666	protein-coding	hsa:5328	plasminogen activator, urokinase
MR1	1.29118	1.69775e-09	1.85414e-08	357	302	119	112	chr1:181033379-181061938	+	7860	protein-coding	hsa:3140	major histocompatibility complex, class I-related
EPHA4	1.29118	0.000342481	0.00148734	136	107	54	31	chr2:221418027-221574202	-	6581	protein-coding	hsa:2043	EPH receptor A4
LOC105372840	1.29114	0.000474031	0.00198331	117	89	39	33	chr21:45593664-45603056	+	6711	lncRNA		uncharacterized LOC105372840
AGAP13P	1.29095	0.219124	0.360778	17	9	7	2	chr10:46816582-46835825	+	19244	pseudo
FOLR1	1.29092	9.26635e-06	5.52576e-05	173	176	55	68	chr11:72189558-72196323	+	1196	protein-coding	hsa:2348	folate receptor 1 (adult)
FAM179A	1.29036	0.204154	0.341567	20	9	8	2	chr2:28981298-29052230	+	3597	protein-coding	hsa:165186	family with sequence similarity 179, member A
LOC105371618	1.28958	0.0822753	0.16743	22	26	9	8	chr1:172831149-172837787	-	4845	ncRNA		uncharacterized LOC105371618
IL9RP3	1.28936	0.182969	0.314461	26	9	2	10	chr16:28928-36491	-	1951	pseudo		interleukin 9 receptor pseudogene 3
MYO7A	1.28747	5.33997e-05	0.000275521	140	135	48	49	chr11:77128192-77215241	+	7465	protein-coding	hsa:4647	myosin VIIA
GPR153	1.28737	5.68285e-13	9.31845e-12	552	472	188	172	chr1:6247346-6260975	-	4179	protein-coding	hsa:387509	G protein-coupled receptor 153
TAGLN	1.28657	3.34616e-08	3.01632e-07	289	275	91	108	chr11:117199324-117204792	+	1557	protein-coding	hsa:6876	transgelin
USP35	1.28632	1.19966e-10	1.50839e-09	451	374	131	159	chr11:78188812-78233651	+	5484	protein-coding	hsa:57558	ubiquitin specific peptidase 35
PRKXP1	1.28586	7.3376e-07	5.2881e-06	311	199	97	81	chr15:100547752-100559283	-	11532	pseudo	hsa:441733	protein kinase, X-linked, pseudogene 1
IGF1R	1.28555	8.83743e-12	1.28358e-10	631	438	195	179	chr15:98648539-98964530	+	12235	protein-coding	hsa:3480	insulin-like growth factor 1 receptor
USP32P1	1.28413	0.261693	0.410919	12	8	4	3	chr17:16786892-16804505	+	3901	pseudo	hsa:162632	ubiquitin specific peptidase 32 pseudogene 1
FGB	1.28237	0.352412	0.512641	6	8	1	4	chr4:154562980-154572763	+	3628	protein-coding	hsa:2244	fibrinogen beta chain
KRT8P32	1.28237	0.352412	0.512641	6	8	1	4	chr5:98391816-98393610	-	1795	pseudo		keratin 8 pseudogene 32
DRAXIN	1.2822	0.0419677	0.0975715	52	23	14	12	chr1:11686635-11721766	+	3570	protein-coding	hsa:374946	dorsal inhibitory axon guidance protein
LOC729047	1.28212	0.342341	0.502357	6	8	2	3	chr10:50737567-50740317	-	2751	miscRNA		uncharacterized LOC729047
LOC91450	1.28207	0.434197	0.593978	3	8	0	4	chr15:77993233-77994225	-	993	ncRNA	hsa:91450	uncharacterized LOC91450
FITM1	1.28205	0.342365	0.502357	6	8	3	2	chr14:24131466-24132849	+	1003	protein-coding	hsa:161247	fat storage-inducing transmembrane protein 1
LOC151457	1.2817	0.434317	0.594096	3	8	4	0	chr2:20239664-20241108	-	1390	pseudo		developmentally regulated GTP binding protein 1 pseudogene
UBQLNL	1.28122	0.250914	0.397917	6	16	3	5	chr11:5514393-5516726	-	2334	protein-coding	hsa:143630	ubiquilin-like
LAMC3	1.2809	2.33993e-17	5.87119e-16	945	744	284	311	chr9:131009117-131093059	+	6098	protein-coding	hsa:10319	laminin, gamma 3
ISM1-AS1	1.28068	0.407814	0.568663	3	8	3	1	chr20:13237420-13239687	-	1046	ncRNA	hsa:100505536	ISM1 antisense RNA 1
SLC10A5	1.28058	0.0491677	0.111067	34	31	15	8	chr8:81693656-81694972	-	1317	protein-coding	hsa:347051	solute carrier family 10, member 5
EFCAB10	1.28057	0.10867	0.209625	28	15	7	8	chr7:105565133-105581529	-	764	protein-coding	hsa:100130771	EF-hand calcium binding domain 10
LOC105370380	1.27885	0.000655959	0.00264824	98	107	31	42	chr13:113815698-113820631	+	1481	ncRNA		uncharacterized LOC105370380
LOC105375967	1.27862	0.112018	0.214771	19	23	5	10	chr9:5576699-5606813	-	1183	lncRNA		uncharacterized LOC105375967
SNX29	1.27784	1.46156e-06	1.00365e-05	295	184	86	82	chr16:11976734-12574289	+	10057	protein-coding	hsa:92017	sorting nexin 29
POLR2M	1.27463	0.0749601	0.15561	33	21	7	12	chr15:57706521-57717557	+	4307	protein-coding	hsa:81488	polymerase (RNA) II (DNA directed) polypeptide M
MROH6	1.27427	8.00787e-06	4.82426e-05	219	171	82	56	NT_187571.1:56232-62798	-	3251	protein-coding	hsa:642475	maestro heat-like repeat family member 6
SEPT7-AS1	1.27381	0.153448	0.274783	20	14	8	4	chr7:35754964-35800625	-	806	ncRNA	hsa:101928545	SEPT7 antisense RNA 1 (head to head)
ACVR2B-AS1	1.27376	0.0680018	0.143973	27	29	13	7	chr3:38451027-38454820	-	2517	ncRNA	hsa:100128640	ACVR2B antisense RNA 1
LOC105378077	1.27376	0.348631	0.508494	10	7	0	6	chr6:157548685-157561455	+	10409	ncRNA		uncharacterized LOC105378077
LOC100130520	1.27245	0.37415	0.535259	1	15	5	1	chr17:74557229-74567512	-	1243	protein-coding	hsa:100130520	CD300c molecule-like
RALGDS	1.27184	6.06284e-29	3.12062e-27	1975	1681	650	649	chr9:133097720-133149220	-	3708	protein-coding	hsa:5900	ral guanine nucleotide dissociation stimulator
TIPARP	1.27173	1.71933e-40	1.40828e-38	4960	4189	1678	1572	chr3:156674416-156706770	+	4120	protein-coding	hsa:25976	TCDD-inducible poly(ADP-ribose) polymerase
FAM157B	1.27089	0.346005	0.506009	7	7	2	3	chr9:138215372-138275354	+	3748	ncRNA	hsa:100132403	family with sequence similarity 157, member B
LOC105378085	1.27082	0.346029	0.506009	7	7	3	2	chr6:159586907-159604657	-	3894	ncRNA		uncharacterized LOC105378085
PYCARD-AS1	1.27081	0.356234	0.516656	7	7	4	1	chr16:31201885-31203452	+	1095	ncRNA	hsa:100652740	PYCARD antisense RNA 1
DTX2P1	1.26883	0.212028	0.351666	11	14	5	4	chr7:76959768-77004357	+	2238	pseudo
SNORD21	1.26861	0.0757685	0.156807	35	19	9	10	chr1:92837289-92837383	+	95	snoRNA	hsa:6083	small nucleolar RNA, C/D box 21
TARID	1.2673	0.435277	1	4	7	0	4	chr6:133502252-133889006	-	2984	ncRNA	hsa:100507308	TCF21 antisense RNA inducing promoter demethylation
CACNA1A	1.26725	0.000207338	0.000948808	134	105	40	45	chr19:13206442-13506460	-	8646	protein-coding	hsa:773	calcium channel, voltage-dependent, P/Q type, alpha 1A subunit
C17orf74	1.26627	0.408595	1	4	7	3	1	chr17:7424874-7427568	+	2234	protein-coding	hsa:201243	chromosome 17 open reading frame 74
LOC105373736	1.26617	0.402436	1	4	7	2	2	chr2:170967911-170973523	+	2230	lncRNA		uncharacterized LOC105373736
SLC37A2	1.26534	1.49189e-18	4.20121e-17	934	850	328	310	chr11:125063067-125090516	+	4196	protein-coding	hsa:219855	solute carrier family 37 (glucose-6-phosphate transporter), member 2
SSSCA1-AS1	1.26496	0.098092	0.193045	26	19	8	8	chr11:65569220-65570413	-	1194	ncRNA	hsa:254100	SSSCA1 antisense RNA 1 (head to head)
CMYA5	1.26455	0.0333693	0.0806515	48	31	17	11	chr5:79689339-79800226	+	12998	protein-coding	hsa:202333	cardiomyopathy associated 5
ENTPD1-AS1	1.26436	0.00546071	0.0172381	75	57	26	21	chr10:95753206-96090235	-	4262	ncRNA	hsa:728558	ENTPD1 antisense RNA 1
LOC107984979	1.26268	0.245092	0.391196	12	13	8	1	chr17:43833416-43846505	+	908	ncRNA
LOC102724895	1.26179	0.0406098	0.0950463	39	31	14	11	chr18:70335508-70338180	-	1675	ncRNA	hsa:102724895	uncharacterized LOC102724895
RPL23AP21	1.25962	0.361803	0.522199	8	6	1	4	chr1:258511-259036	-	526	pseudo		ribosomal protein L23a pseudogene 21
LOC107985693	1.25957	0.487729	1	1	7	1	2	chrX:151391301-151397137	-	2647	ncRNA
DNAJC19P5	1.25955	0.285358	0.438302	15	5	4	3	chr2:177229097-177229520	-	424	pseudo		DnaJ (Hsp40) homolog, subfamily C, member 19 pseudogene 5
LOC728417	1.2595	0.0403867	0.0946189	34	38	10	16	chr1:222471774-222477700	-	5927	pseudo		uncharacterized LOC728417
[truncated: 16,092 more rows]

## Sheet: Table.4
Table.4 Genes expression of HCT116 G6 treated with IFN-H (IFNa2b 10ng/ml) or IFN-L (IFNa2b 0.1ng/m)
AccID	G6-1	G6-2	G6-IFN-H-1	G6-IFN-H-2	G6-IFN-L-1	G6-IFN-L-2	Location	Strand	IsoLength	type_of_gene	KeggID	Description
3.8-1.2	0	0	0	0	0	0	chr6:29995956-29996411	-	456	pseudo		HLA complex group 26 (non-protein coding) pseudogene
3.8-1.3	0	0	0	0	0	0	chr6:29910235-29911400	-	1166	pseudo		HLA complex group 26 (non-protein coding) pseudogene
3.8-1.4	0	0	0	0	0	0	chr6:29865915-29867087	-	1173	pseudo		HLA complex group 26 (non-protein coding) pseudogene
3.8-1.5	0	0	0	0	0	0	chr6:29765116-29766296	-	1181	pseudo		HLA complex group 26 (non-protein coding) pseudogene
5-HT3C2	0	0	0	0	0	0	chr3:184083172-184084219	+	471	pseudo		5-hydroxytryptamine (serotonin) receptor 3, family member E pseudogene
A1BG	14	4	10	5	9	4	chr19:58346806-58353499	-	1766	protein-coding	hsa:1	alpha-1-B glycoprotein
A1BG-AS1	1	1	2	1	0	0	chr19:58351970-58355183	+	2130	ncRNA	hsa:503538	A1BG antisense RNA 1
A1CF	0	2	8	7	1	2	chr10:50799409-50885681	-	9529	protein-coding	hsa:29974	APOBEC1 complementation factor
A2M	2	2	6	6	4	4	chr12:9067708-9115962	-	4974	protein-coding	hsa:2	alpha-2-macroglobulin
A2M-AS1	3	6	17	10	3	10	chr12:9065177-9068055	+	2187	ncRNA	hsa:144571	A2M antisense RNA 1 (head to head)
A2ML1	0	2	4	2	1	1	chr12:8822472-8887202	+	5272	protein-coding	hsa:144568	alpha-2-macroglobulin-like 1
A2MP1	0	0	0	0	0	0	chr12:9228533-9234207	-	1201	pseudo	hsa:3	alpha-2-macroglobulin pseudogene 1
A3GALT2	0	3	0	0	2	0	chr1:33306766-33321098	-	1023	protein-coding	hsa:127550	alpha 1,3-galactosyltransferase 2
A4GALT	335	306	361	271	353	297	chr22:42692115-42721301	-	2443	protein-coding	hsa:53947	alpha 1,4-galactosyltransferase
A4GNT	1	0	0	0	1	0	chr3:138123718-138133310	-	1970	protein-coding	hsa:51146	alpha-1,4-N-acetylglucosaminyltransferase
AA06	0	0	0	0	0	0	chr17:33529787-33533760	-	632	pseudo	hsa:100506677	uncharacterized LOC100506677
AAAS	847	772	1462	805	808	746	chr12:53307456-53321628	-	1837	protein-coding	hsa:8086	achalasia, adrenocortical insufficiency, alacrimia
AACS	378	454	463	453	452	415	chr12:125065367-125143333	+	3341	protein-coding	hsa:65985	acetoacetyl-CoA synthetase
AACSP1	89	107	188	115	94	92	chr5:178764861-178818435	-	2825	pseudo	hsa:729522	acetoacetyl-CoA synthetase pseudogene 1
AADAC	30	46	57	25	38	51	chr3:151814008-151828488	+	1620	protein-coding	hsa:13	arylacetamide deacetylase
AADACL2	0	0	0	0	0	0	NW_003315913.1:155089-178941	+	1500	protein-coding	hsa:344752	arylacetamide deacetylase-like 2
AADACL2-AS1	0	0	0	0	0	0	NW_003315913.1:172352-176309	-	398	ncRNA	hsa:101928142	AADACL2 antisense RNA 1
AADACL3	0	0	0	0	1	1	chr1:12716115-12728759	+	4049	protein-coding	hsa:126767	arylacetamide deacetylase-like 3
AADACL4	0	1	0	1	2	0	chr1:12644547-12667086	+	1575	protein-coding	hsa:343066	arylacetamide deacetylase-like 4
AADACP1	12	26	23	34	19	21	chr3:151770456-151784894	+	1289	pseudo	hsa:201651	arylacetamide deacetylase pseudogene 1
AADAT	142	156	253	196	187	167	chr4:170060222-170091699	-	2326	protein-coding	hsa:51166	aminoadipate aminotransferase
AAED1	141	169	191	196	206	180	chr9:96641251-96655331	-	1225	protein-coding	hsa:195827	AhpC/TSA antioxidant enzyme domain containing 1
AAGAB	1530	1407	1466	1566	1518	1454	chr15:67200675-67255198	-	3344	protein-coding	hsa:79719	alpha- and gamma-adaptin binding protein
AAK1	461	450	495	597	459	472	chr2:69457995-69643845	-	21265	protein-coding	hsa:22848	AP2 associated kinase 1
AAMDC	174	104	69	125	131	122	chr11:77821114-77901281	+	1207	protein-coding	hsa:28971	adipogenesis associated, Mth938 domain containing
AAMP	3163	3319	4320	2860	3509	3058	chr2:218264129-218270209	-	1835	protein-coding	hsa:14	angio-associated, migratory cell protein
AANAT	0	6	5	3	1	4	chr17:76453351-76470797	+	4252	protein-coding	hsa:15	aralkylamine N-acetyltransferase
AAR2	674	638	955	716	744	693	chr20:36236136-36256941	+	3195	protein-coding	hsa:25980	AAR2 splicing factor homolog (S. cerevisiae)
AARD	0	0	0	0	0	0	chr8:116937960-116944000	+	1786	protein-coding	hsa:441376	alanine and arginine rich domain containing protein
AARS	1137	1312	2931	1602	1495	1501	chr16:70252295-70289552	-	3344	protein-coding	hsa:16	alanyl-tRNA synthetase
AARS2	280	262	570	240	268	238	chr6:44297850-44313358	-	4782	protein-coding	hsa:57505	alanyl-tRNA synthetase 2, mitochondrial
AARSD1	0	0	3	0	8	1	chr17:42950526-42964498	-	1364	protein-coding	hsa:80755	alanyl-tRNA synthetase domain containing 1
AARSP1	0	0	0	0	0	0	chr4:132592084-132592536	+	453	pseudo		alanyl-tRNA synthetase pseudogene 1
AASDH	190	187	283	278	214	212	chr4:56337687-56387677	-	4030	protein-coding	hsa:132949	aminoadipate-semialdehyde dehydrogenase
AASDHPPT	542	594	1068	904	707	761	chr11:106077565-106098692	+	2861	protein-coding	hsa:60496	aminoadipate-semialdehyde dehydrogenase-phosphopantetheinyl transferase
AASS	32	50	56	60	50	36	chr7:122073544-122144290	-	5985	protein-coding	hsa:10157	aminoadipate-semialdehyde synthase
AATBC	0	1	0	1	1	3	chr21:43805758-43812567	-	4598	ncRNA	hsa:284837	uncharacterized LOC284837
AATF	43	27	188	26	38	152	NT_187614.1:1185240-1293236	+	2141	protein-coding	hsa:26574	apoptosis antagonizing transcription factor
AATK	109	151	68	116	131	123	chr17:81117295-81166072	-	6741	protein-coding	hsa:9625	apoptosis-associated tyrosine kinase
AATK-AS1	0	0	0	0	0	0	chr17:81165507-81183164	+	1577	ncRNA	hsa:388428	AATK antisense RNA 1
ABALON	1	8	2	8	22	9	chr20:31721507-31723409	+	1903	ncRNA		apoptotic BCL2L1-antisense long non-coding RNA
ABAT	67	52	93	90	54	64	chr16:8674587-8784575	+	5586	protein-coding	hsa:18	4-aminobutyrate aminotransferase
ABCA1	90	78	51	167	128	84	chr9:104781002-104928246	-	11083	protein-coding	hsa:19	ATP-binding cassette, sub-family A (ABC1), member 1
ABCA10	7	5	3	3	7	10	chr17:69148007-69244815	-	6331	protein-coding	hsa:10349	ATP-binding cassette, sub-family A (ABC1), member 10
ABCA11P	55	120	124	142	148	149	chr4:425435-474209	-	1895	pseudo	hsa:79963	ATP-binding cassette, sub-family A (ABC1), member 11, pseudogene
ABCA12	88	88	97	95	98	99	chr2:214931542-215138591	-	9272	protein-coding	hsa:26154	ATP-binding cassette, sub-family A (ABC1), member 12
ABCA13	1	4	0	2	6	1	chr7:48171424-48647497	+	17221	protein-coding	hsa:154664	ATP-binding cassette, sub-family A (ABC1), member 13
ABCA17P	5	6	4	3	5	2	chr16:2340922-2426699	+	4188	pseudo	hsa:650655	ATP-binding cassette, sub-family A (ABC1), member 17, pseudogene
ABCA2	1446	1588	2336	1419	1602	1440	chr9:137007234-137028922	-	8154	protein-coding	hsa:20	ATP-binding cassette, sub-family A (ABC1), member 2
ABCA3	203	213	227	236	179	222	chr16:2275878-2340746	-	6623	protein-coding	hsa:21	ATP-binding cassette, sub-family A (ABC1), member 3
ABCA4	12	17	19	18	29	13	chr1:93992837-94121149	-	7326	protein-coding	hsa:24	ATP-binding cassette, sub-family A (ABC1), member 4
ABCA5	47	80	67	93	62	91	chr17:69244435-69327182	-	9249	protein-coding	hsa:23461	ATP-binding cassette, sub-family A (ABC1), member 5
ABCA6	0	4	0	0	1	3	chr17:69062044-69142188	-	6451	protein-coding	hsa:23460	ATP-binding cassette, sub-family A (ABC1), member 6
ABCA7	2171	1907	2677	1400	1764	1423	chr19:1040103-1065572	+	6842	protein-coding	hsa:10347	ATP-binding cassette, sub-family A (ABC1), member 7
ABCA8	0	0	0	0	0	0	chr17:68867285-68955426	-	6004	protein-coding	hsa:10351	ATP-binding cassette, sub-family A (ABC1), member 8
ABCA9	0	2	0	8	1	4	chr17:68974632-69078978	-	6301	protein-coding	hsa:10350	ATP-binding cassette, sub-family A (ABC1), member 9
ABCA9-AS1	0	0	0	0	0	0	chr17:69004714-69018323	+	523	ncRNA		ABCA9 antisense RNA 1
ABCB1	15	24	60	42	24	28	chr7:87503863-87713323	-	4716	protein-coding	hsa:5243	ATP-binding cassette, sub-family B (MDR/TAP), member 1
ABCB10	178	162	318	264	195	191	chr1:229516582-229558987	-	4628	protein-coding	hsa:23456	ATP-binding cassette, sub-family B (MDR/TAP), member 10
ABCB10P1	0	0	0	0	0	0	NT_187603.1:149392-284167	+	7556	pseudo		ATP-binding cassette, sub-family B (MDR/TAP), member 10 pseudogene 1
ABCB10P3	0	0	0	0	0	2	NW_011332701.1:90717-652323	+	7089	pseudo		ATP-binding cassette, sub-family B (MDR/TAP), member 10 pseudogene 3
ABCB10P4	0	0	0	0	0	0	NW_011332701.1:206010-784590	-	7092	pseudo		ATP-binding cassette, sub-family B (MDR/TAP), member 10 pseudogene 4
ABCB11	1	1	0	0	2	0	NW_003315909.1:109566-123061	-	2040	protein-coding	hsa:8647	ATP-binding cassette, sub-family B (MDR/TAP), member 11
ABCB4	0	2	0	3	1	0	chr7:87399461-87475864	-	6446	protein-coding	hsa:5244	ATP-binding cassette, sub-family B (MDR/TAP), member 4
ABCB5	1	1	0	1	1	2	chr7:20615622-20757014	+	5401	protein-coding	hsa:340273	ATP-binding cassette, sub-family B (MDR/TAP), member 5
ABCB6	662	561	972	512	572	526	chr2:219209766-219218990	-	3018	protein-coding	hsa:10058	ATP-binding cassette, sub-family B (MDR/TAP), member 6 (Langereis blood group)
ABCB7	276	268	438	343	271	312	chrX:75053172-75156340	-	2528	protein-coding	hsa:22	ATP-binding cassette, sub-family B (MDR/TAP), member 7
ABCB8	488	410	766	383	392	376	chr7:151028422-151047782	+	4735	protein-coding	hsa:11194	ATP-binding cassette, sub-family B (MDR/TAP), member 8
ABCB9	707	627	567	648	592	493	chr12:122918708-122975160	-	4395	protein-coding	hsa:23457	ATP-binding cassette, sub-family B (MDR/TAP), member 9
ABCC1	312	290	402	278	271	254	chr16:15949577-16143074	+	6564	protein-coding	hsa:4363	ATP-binding cassette, sub-family C (CFTR/MRP), member 1
ABCC10	489	534	700	626	494	591	chr6:43427538-43451994	+	5204	protein-coding	hsa:89845	ATP-binding cassette, sub-family C (CFTR/MRP), member 10
ABCC11	2	8	8	11	1	10	chr16:48164842-48249973	-	7398	protein-coding	hsa:85320	ATP-binding cassette, sub-family C (CFTR/MRP), member 11
ABCC12	0	0	7	7	2	3	chr16:48082973-48146770	-	5168	protein-coding	hsa:94160	ATP-binding cassette, sub-family C (CFTR/MRP), member 12
ABCC13	0	0	0	0	0	0	chr21:14273799-14301386	+	2839	pseudo	hsa:150000	ATP-binding cassette, sub-family C (CFTR/MRP), member 13, pseudogene
ABCC2	1258	1412	2541	1809	1367	1518	chr10:99782598-99853741	+	6303	protein-coding	hsa:1244	ATP-binding cassette, sub-family C (CFTR/MRP), member 2
ABCC3	613	543	543	543	516	431	chr17:50634843-50691704	+	5655	protein-coding	hsa:8714	ATP-binding cassette, sub-family C (CFTR/MRP), member 3
ABCC4	362	480	692	630	539	525	chr13:95019829-95301550	-	5996	protein-coding	hsa:10257	ATP-binding cassette, sub-family C (CFTR/MRP), member 4
ABCC5	523	522	829	611	519	479	chr3:183919934-184018010	-	7434	protein-coding	hsa:10057	ATP-binding cassette, sub-family C (CFTR/MRP), member 5
ABCC5-AS1	0	0	0	1	0	0	chr3:184006338-184011419	+	469	ncRNA	hsa:100873982	ABCC5 antisense RNA 1
ABCC6	1	2	4	6	1	1	chr16:16149565-16223616	-	5264	protein-coding	hsa:368	ATP-binding cassette, sub-family C (CFTR/MRP), member 6
ABCC6P1	0	0	0	3	7	1	chr16:18571248-18598289	+	2728	pseudo	hsa:653190	ATP-binding cassette, sub-family C, member 6 pseudogene 1 (functional)
ABCC6P2	0	0	0	0	0	0	chr16:14822432-14824702	-	706	pseudo	hsa:730013	ATP-binding cassette, sub-family C, member 6 pseudogene 2
ABCC8	2	3	5	2	7	1	chr11:17392885-17476870	-	4989	protein-coding	hsa:6833	ATP-binding cassette, sub-family C (CFTR/MRP), member 8
ABCC9	0	1	0	0	0	2	chr12:21797389-21941869	-	9287	protein-coding	hsa:10060	ATP-binding cassette, sub-family C (CFTR/MRP), member 9
ABCD1	358	344	386	412	353	305	chrX:153724851-153744762	+	3730	protein-coding	hsa:215	ATP-binding cassette, sub-family D (ALD), member 1
ABCD1P1	0	2	0	3	0	2	chr2:89763173-89767368	-	4196	pseudo		ATP-binding cassette, sub-family D (ALD), member 1, pseudogene 1
ABCD1P2	2	0	0	0	1	0	chr10:38601416-38605609	+	1603	pseudo		ATP-binding cassette, sub-family D (ALD), member 1, pseudogene 2
ABCD1P3	0	2	0	0	0	0	chr16:32474823-32475807	-	691	pseudo		ATP-binding cassette, sub-family D (ALD), member 1, pseudogene 3
ABCD1P4	1	0	0	1	0	2	chr22:16387689-16391884	+	1606	pseudo		ATP-binding cassette, sub-family D (ALD), member 1, pseudogene 4
ABCD1P5	1	1	0	0	0	1	chr2:91840607-91844011	+	812	pseudo		ATP-binding cassette, sub-family D (ALD), member 1, pseudogene 5
ABCD2	0	1	0	2	0	0	chr12:39530966-39651333	-	12968	protein-coding	hsa:225	ATP-binding cassette, sub-family D (ALD), member 2
ABCD3	605	740	1038	1096	879	845	chr1:94385106-94518663	+	4157	protein-coding	hsa:5825	ATP-binding cassette, sub-family D (ALD), member 3
ABCD4	518	446	616	534	448	458	chr14:74285277-74303064	-	3157	protein-coding	hsa:5826	ATP-binding cassette, sub-family D (ALD), member 4
ABCE1	1122	1205	1793	1704	1365	1473	chr4:145098004-145129524	+	4194	protein-coding	hsa:6059	ATP-binding cassette, sub-family E (OABP), member 1
ABCF1	0	0	0	0	0	0	chr6:30571393-30591532	+	3464	protein-coding	hsa:23	ATP-binding cassette, sub-family F (GCN20), member 1
ABCF2	2217	2332	3368	2238	2435	2322	chr7:151207837-151227374	-	4696	protein-coding	hsa:10061	ATP-binding cassette, sub-family F (GCN20), member 2
ABCF2P1	0	0	0	0	0	2	chr3:88317091-88319021	+	1931	pseudo		ATP-binding cassette, sub-family F (GCN20), member 2 pseudogene 1
ABCF2P2	0	0	0	0	0	0	chr7:72103172-72104209	+	1038	pseudo		ATP-binding cassette, sub-family F (GCN20), member 2 pseudogene 2
ABCF3	1273	1406	2023	1337	1497	1490	chr3:184186075-184194012	+	2581	protein-coding	hsa:55324	ATP-binding cassette, sub-family F (GCN20), member 3
ABCG1	1	1	1	3	2	0	chr21:42199689-42304389	+	10240	protein-coding	hsa:9619	ATP-binding cassette, sub-family G (WHITE), member 1
ABCG2	23	26	71	62	28	53	chr4:88090264-88231417	-	4540	protein-coding	hsa:9429	ATP-binding cassette, sub-family G (WHITE), member 2 (Junior blood group)
ABCG4	70	79	152	118	89	91	chr11:119149040-119162666	+	3852	protein-coding	hsa:64137	ATP-binding cassette, sub-family G (WHITE), member 4
ABCG5	2	1	0	0	0	2	chr2:43806154-43838840	-	3337	protein-coding	hsa:64240	ATP-binding cassette, sub-family G (WHITE), member 5
ABCG8	0	0	3	0	0	2	chr2:43831942-43880051	+	4817	protein-coding	hsa:64241	ATP-binding cassette, sub-family G (WHITE), member 8
ABHD1	0	2	0	1	0	0	chr2:27123780-27130812	+	1446	protein-coding	hsa:84696	abhydrolase domain containing 1
ABHD10	3549	2986	3745	3561	3375	3178	chr3:111978876-111993368	+	2806	protein-coding	hsa:55347	abhydrolase domain containing 10
ABHD11	1257	1009	942	908	1077	844	chr7:73736094-73738867	-	2000	protein-coding	hsa:83451	abhydrolase domain containing 11
ABHD11-AS1	40	28	6	24	47	30	chr7:73735069-73736000	+	473	ncRNA	hsa:171022	ABHD11 antisense RNA 1 (tail to tail)
ABHD12	1131	1012	832	1028	1137	949	chr20:25294743-25390982	-	2123	protein-coding	hsa:26090	abhydrolase domain containing 12
ABHD12B	0	0	0	1	0	0	chr14:50872090-50904970	+	2229	protein-coding	hsa:145447	abhydrolase domain containing 12B
ABHD13	164	205	271	289	224	243	chr13:108218415-108235440	+	6445	protein-coding	hsa:84945	abhydrolase domain containing 13
ABHD14A	294	195	155	121	171	164	chr3:51975026-51981200	+	1108	protein-coding	hsa:25864	abhydrolase domain containing 14A
ABHD14A-ACY1	0	0	0	0	0	0	chr3:51975026-51989202	+	1879	protein-coding	hsa:100526760	ABHD14A-ACY1 readthrough (NMD candidate)
ABHD14B	1957	1623	1854	1526	1710	1585	chr3:51968510-51974630	-	2437	protein-coding	hsa:84836	abhydrolase domain containing 14B
ABHD15	224	270	437	361	335	323	chr17:29560661-29567024	-	3365	protein-coding	hsa:116236	abhydrolase domain containing 15
ABHD16A	0	0	0	0	0	0	chr6:31686949-31703360	-	2270	protein-coding	hsa:7920	abhydrolase domain containing 16A
ABHD16B	0	2	0	0	2	2	chr20:63861213-63862988	+	1776	protein-coding	hsa:140701	abhydrolase domain containing 16B
ABHD17A	1020	952	1407	662	994	638	chr19:1876965-1885519	-	5692	protein-coding	hsa:81926	abhydrolase domain containing 17A
ABHD17AP1	6	9	11	3	11	3	chr1:148146066-148149788	+	1484	pseudo		abhydrolase domain containing 17A pseudogene 1
ABHD17AP3	1	2	0	0	0	0	chr1:214605457-214609203	-	1513	pseudo		abhydrolase domain containing 17A pseudogene 3
ABHD17AP4	0	0	0	0	0	1	chr22:20667597-20671339	-	1503	pseudo		abhydrolase domain containing 17A pseudogene P4
ABHD17AP5	0	0	0	0	0	0	chr22:22117481-22118005	-	525	pseudo		abhydrolase domain containing 17A pseudogene 5
ABHD17AP6	7	12	10	7	10	2	chr17:20840687-20844479	+	1462	pseudo		abhydrolase domain containing 17A pseudogene 6
ABHD17AP7	0	0	0	0	0	0	chr16:32726611-32729550	-	2940	pseudo		abhydrolase domain containing 17A pseudogene 7
ABHD17AP8	0	0	0	0	0	0	chr16:32199889-32202822	+	2934	pseudo		abhydrolase domain containing 17A pseudogene 8
ABHD17AP9	0	0	0	1	1	0	chr16:33140868-33144023	+	3156	pseudo		abhydrolase domain containing 17A pseudogene 9
ABHD17B	270	265	372	336	289	293	chr9:71859461-71911245	-	4425	protein-coding	hsa:51104	abhydrolase domain containing 17B
ABHD17C	543	484	479	648	543	548	chr15:80695311-80755621	+	2360	protein-coding	hsa:58489	abhydrolase domain containing 17C
ABHD18	99	113	202	151	104	152	chr4:127965256-128039711	+	5623	protein-coding
ABHD2	221	255	471	354	309	283	chr15:89088150-89202360	+	9133	protein-coding	hsa:11057	abhydrolase domain containing 2
ABHD3	552	579	835	827	710	720	chr18:21650897-21704805	-	2476	protein-coding	hsa:171586	abhydrolase domain containing 3
ABHD4	223	248	500	303	228	276	chr14:22598238-22612864	+	3147	protein-coding	hsa:63874	abhydrolase domain containing 4
ABHD5	250	204	420	288	265	293	chr3:43690883-43722725	+	5603	protein-coding	hsa:51099	abhydrolase domain containing 5
ABHD6	247	281	317	293	266	230	chr3:58237502-58294736	+	2490	protein-coding	hsa:57406	abhydrolase domain containing 6
ABHD8	40	70	36	39	61	44	chr19:17292131-17303473	-	2090	protein-coding	hsa:79575	abhydrolase domain containing 8
ABI1	377	432	634	676	502	484	chr10:26746596-26861087	-	3725	protein-coding	hsa:10006	abl-interactor 1
ABI1P1	0	0	0	0	0	0	chr14:55546559-55550363	+	3175	pseudo		abl-interactor 1 pseudogene 1
ABI2	428	427	654	596	473	473	chr2:203327874-203432173	+	6875	protein-coding	hsa:10152	abl-interactor 2
ABI3	0	0	3	1	0	0	chr17:49210227-49223225	+	2109	protein-coding	hsa:51225	ABI family, member 3
ABI3BP	0	3	1	3	1	3	chr3:100749335-100993508	-	6630	protein-coding	hsa:25890	ABI family, member 3 (NESH) binding protein
ABL1	321	376	841	508	466	402	chr9:130713881-130887675	+	5881	protein-coding	hsa:25	ABL proto-oncogene 1, non-receptor tyrosine kinase
ABL2	316	345	535	518	421	376	chr1:179099327-179229693	-	12227	protein-coding	hsa:27	ABL proto-oncogene 2, non-receptor tyrosine kinase
ABLIM1	2524	2274	3370	2797	2557	2404	chr10:114431110-114821643	-	8244	protein-coding	hsa:3983	actin binding LIM protein 1
ABLIM2	90	75	49	75	81	48	chr4:7965310-8158832	-	3883	protein-coding	hsa:84448	actin binding LIM protein family, member 2
ABLIM3	206	176	269	261	204	213	chr5:149141483-149260439	+	4700	protein-coding	hsa:22885	actin binding LIM protein family, member 3
ABO	0	0	0	0	2	0	chr9:133255176-133275214	-	1577	protein-coding	hsa:28	ABO blood group (transferase A, alpha 1-3-N-acetylgalactosaminyltransferase; transferase B, alpha 1-3-galactosyltransferase)
ABR	21	17	49	15	18	13	NT_187613.1:42765-231794	-	5604	protein-coding	hsa:29	active BCR-related
ABRA	0	0	0	0	0	0	chr8:106759483-106770244	-	2754	protein-coding	hsa:137735	actin-binding Rho activating protein
ABRACL	984	780	635	850	839	748	chr6:139028682-139043302	+	845	protein-coding	hsa:58527	ABRA C-terminal like
ABT1	884	900	1064	891	1138	879	chr6:26596943-26600050	+	2264	protein-coding	hsa:29777	activator of basal transcription 1
ABT1P1	0	0	0	0	0	0	chr4:99022314-99023128	-	815	pseudo		activator of basal transcription 1 pseudogene 1
ABTB1	447	397	323	370	388	320	chr3:127672928-127680926	+	3714	protein-coding	hsa:80325	ankyrin repeat and BTB (POZ) domain containing 1
ABTB2	91	131	180	192	171	161	chr11:34150987-34358008	-	4903	protein-coding	hsa:25841	ankyrin repeat and BTB (POZ) domain containing 2
ACAA1	846	944	1162	985	898	835	chr3:38122710-38137242	-	1944	protein-coding	hsa:30	acetyl-CoA acyltransferase 1
ACAA2	50	52	106	81	76	82	chr18:49783504-49813881	-	1934	protein-coding	hsa:10449	acetyl-CoA acyltransferase 2
ACACA	23	32	35	45	40	39	NT_187614.1:1320992-1645967	-	10663	protein-coding	hsa:31	acetyl-CoA carboxylase alpha
ACACB	102	66	133	71	93	74	chr12:109112666-109268226	+	9998	protein-coding	hsa:32	acetyl-CoA carboxylase beta
ACAD10	535	574	605	628	611	538	chr12:111686053-111757107	+	4107	protein-coding	hsa:80724	acyl-CoA dehydrogenase family, member 10
ACAD11	0	2	12	5	1	5	chr3:132558138-132660131	-	4166	protein-coding	hsa:84129	acyl-CoA dehydrogenase family, member 11
ACAD8	337	368	530	453	413	382	chr11:134253532-134265858	+	3507	protein-coding	hsa:27034	acyl-CoA dehydrogenase family, member 8
ACAD9	563	567	1004	574	591	545	chr3:128879490-128916075	+	5756	protein-coding	hsa:28976	acyl-CoA dehydrogenase family, member 9
ACADL	0	0	0	0	0	0	chr2:210187990-210225491	-	2944	protein-coding	hsa:33	acyl-CoA dehydrogenase, long chain
ACADM	409	431	727	681	563	607	chr1:75724347-75763679	+	2722	protein-coding	hsa:34	acyl-CoA dehydrogenase, C-4 to C-12 straight chain
ACADS	424	414	329	289	404	352	chr12:120725738-120740008	+	1947	protein-coding	hsa:35	acyl-CoA dehydrogenase, C-2 to C-3 short chain
ACADSB	337	342	547	481	441	460	chr10:123008913-123058290	+	5941	protein-coding	hsa:36	acyl-CoA dehydrogenase, short/branched chain
ACADVL	7195	7089	8350	6246	6888	6130	chr17:7217125-7225267	+	2367	protein-coding	hsa:37	acyl-CoA dehydrogenase, very long chain
ACAN	0	2	0	2	4	3	chr15:88803442-88875354	+	8954	protein-coding	hsa:176	aggrecan
ACAP1	88	40	28	24	55	39	chr17:7336506-7354944	+	5828	protein-coding	hsa:9744	ArfGAP with coiled-coil, ankyrin repeat and PH domains 1
ACAP2	346	390	639	677	508	507	chr3:195274736-195443176	-	7398	protein-coding	hsa:23527	ArfGAP with coiled-coil, ankyrin repeat and PH domains 2
ACAP3	781	770	1069	573	810	649	chr1:1292384-1307925	-	6232	protein-coding	hsa:116983	ArfGAP with coiled-coil, ankyrin repeat and PH domains 3
ACAT1	1692	1649	1880	1682	1797	1724	chr11:108121531-108148168	+	2138	protein-coding	hsa:38	acetyl-CoA acetyltransferase 1
ACAT2	285	323	497	303	340	333	chr6:159761957-159779112	+	1723	protein-coding	hsa:39	acetyl-CoA acetyltransferase 2
ACBD3	444	561	743	887	697	641	chr1:226144679-226186722	-	3565	protein-coding	hsa:64746	acyl-CoA binding domain containing 3
ACBD4	113	116	127	105	125	88	chr17:45132600-45144181	+	2890	protein-coding	hsa:79777	acyl-CoA binding domain containing 4
ACBD5	274	299	544	484	399	393	chr10:27182624-27248674	-	10418	protein-coding	hsa:91452	acyl-CoA binding domain containing 5
ACBD6	722	665	613	527	587	582	chr1:180269663-180502967	-	7605	protein-coding	hsa:84320	acyl-CoA binding domain containing 6
ACBD7	32	17	30	29	18	19	chr10:15075475-15088776	-	3370	protein-coding	hsa:414149	acyl-CoA binding domain containing 7
ACCS	139	136	116	137	161	113	chr11:44066118-44084237	+	3516	protein-coding	hsa:84680	1-aminocyclopropane-1-carboxylate synthase homolog (Arabidopsis)(non-functional)
ACCSL	1	5	1	6	1	3	chr11:43920987-44060667	+	2883	protein-coding	hsa:390110	1-aminocyclopropane-1-carboxylate synthase homolog (Arabidopsis)(non-functional)-like
ACD	704	629	855	459	667	570	chr16:67657512-67660815	-	2066	protein-coding	hsa:65057	adrenocortical dysplasia homolog (mouse)
ACE	27	35	60	34	38	39	chr17:63477061-63498380	+	4969	protein-coding	hsa:1636	angiotensin I converting enzyme
ACE2	10	2	2	5	4	2	chrX:15494525-15602069	-	3507	protein-coding	hsa:59272	angiotensin I converting enzyme 2
ACE3P	0	0	0	2	2	1	chr17:63507034-63519827	+	12794	pseudo		angiotensin I converting enzyme (peptidyl-dipeptidase A) 3, pseudogene
ACER1	0	1	1	0	0	0	chr19:6306142-6360359	-	1583	protein-coding	hsa:125981	alkaline ceramidase 1
ACER2	195	286	350	384	300	297	chr9:19408927-19455173	+	5659	protein-coding	hsa:340485	alkaline ceramidase 2
ACER3	299	299	492	365	324	345	chr11:76860873-77026797	+	7886	protein-coding	hsa:55331	alkaline ceramidase 3
ACHE	72	74	106	80	82	71	chr7:100889994-100896133	-	3364	protein-coding	hsa:43	acetylcholinesterase (Yt blood group)
ACIN1	2224	2516	4707	2473	2648	2236	chr14:23058564-23095614	-	6064	protein-coding	hsa:22985	apoptotic chromatin condensation inducer 1
ACKR1	0	1	0	0	0	1	chr1:159204013-159206500	+	2008	protein-coding	hsa:2532	atypical chemokine receptor 1 (Duffy blood group)
ACKR2	2	1	6	7	9	3	chr3:42809472-42867283	+	2960	protein-coding	hsa:1238	atypical chemokine receptor 2
ACKR3	0	1	0	1	0	0	chr2:236537131-236582358	+	2245	protein-coding	hsa:57007	atypical chemokine receptor 3
ACKR4	0	2	1	2	0	2	chr3:132597237-132602644	+	2508	protein-coding	hsa:51554	atypical chemokine receptor 4
ACLY	2071	2457	4612	3046	2729	2869	chr17:41866916-41930542	-	4412	protein-coding	hsa:47	ATP citrate lyase
ACMSD	0	1	1	2	1	2	chr2:134838319-134902906	+	3129	protein-coding	hsa:130013	aminocarboxymuconate semialdehyde decarboxylase
ACO1	505	483	403	323	470	484	chr9:32384603-32450836	+	3622	protein-coding	hsa:48	aconitase 1, soluble
ACO2	1891	1825	2669	1850	1967	1810	chr22:41469125-41528989	+	3045	protein-coding	hsa:50	aconitase 2, mitochondrial
ACOD1	1	0	0	0	2	0	chr13:76948559-76958642	+	2103	protein-coding
ACOT1	0	3	0	1	1	1	chr14:73493021-73543799	+	1603	protein-coding	hsa:641371	acyl-CoA thioesterase 1
ACOT11	342	396	553	393	370	382	chr1:54548134-54634744	+	3181	protein-coding	hsa:26027	acyl-CoA thioesterase 11
ACOT12	0	0	0	0	1	1	chr5:81309045-81394174	-	3651	protein-coding	hsa:134526	acyl-CoA thioesterase 12
ACOT13	854	790	773	745	789	716	chr6:24667035-24705069	+	4395	protein-coding	hsa:55856	acyl-CoA thioesterase 13
ACOT2	1	0	1	0	0	0	chr14:73567620-73575658	+	1779	protein-coding	hsa:10965	acyl-CoA thioesterase 2
ACOT4	0	1	0	0	0	0	chr14:73591528-73595766	+	1944	protein-coding	hsa:122970	acyl-CoA thioesterase 4
ACOT6	0	0	0	0	0	0	chr14:73612276-73619929	+	1652	protein-coding	hsa:641372	acyl-CoA thioesterase 6
ACOT7	1913	1953	2428	1581	2084	1719	chr1:6264272-6393766	-	1805	protein-coding	hsa:11332	acyl-CoA thioesterase 7
ACOT8	281	252	227	246	287	208	chr20:45841721-45857409	-	1219	protein-coding	hsa:10005	acyl-CoA thioesterase 8
ACOT9	687	648	831	737	747	758	chrX:23701055-23743290	-	4204	protein-coding	hsa:23597	acyl-CoA thioesterase 9
ACOX1	1079	874	1016	1033	963	933	chr17:75941507-75979434	-	7759	protein-coding	hsa:51	acyl-CoA oxidase 1, palmitoyl
ACOX2	18	15	38	25	21	18	chr3:58505136-58537202	-	2311	protein-coding	hsa:8309	acyl-CoA oxidase 2, branched chain
ACOX3	161	145	199	149	161	138	chr4:8366263-8440725	-	7028	protein-coding	hsa:8310	acyl-CoA oxidase 3, pristanoyl
ACOXL	53	46	84	46	52	51	chr2:110732539-111118571	+	5350	protein-coding	hsa:55289	acyl-CoA oxidase-like
ACP1	1696	1813	2113	2040	2109	2049	chr2:264869-278283	+	1676	protein-coding	hsa:52	acid phosphatase 1, soluble
ACP2	486	502	597	472	498	504	chr11:47239302-47248847	-	2144	protein-coding	hsa:53	acid phosphatase 2, lysosomal
ACP5	0	6	0	2	3	1	chr19:11574660-11579008	-	1733	protein-coding	hsa:54	acid phosphatase 5, tartrate resistant
ACP6	470	478	424	401	531	444	chr1:147629658-147670543	-	2971	protein-coding	hsa:51205	acid phosphatase 6, lysophosphatidic
ACP7	33	33	81	42	42	24	chr19:39083011-39111489	+	3758	protein-coding
ACPP	1	7	1	6	7	7	chr3:132317367-132368765	+	3219	protein-coding	hsa:55	acid phosphatase, prostate
ACPT	2	0	3	0	0	0	chr19:50790415-50795224	+	1347	protein-coding	hsa:93650	acid phosphatase, testicular
ACR	0	0	1	0	1	0	NW_015148969.1:74341-81410	+	1370	protein-coding	hsa:49	acrosin
ACRBP	1	5	9	10	6	3	chr12:6638076-6647414	-	1886	protein-coding	hsa:84519	acrosin binding protein
ACRC	39	28	38	16	16	9	chrX:71578024-71613583	+	3178	protein-coding	hsa:93953	acidic repeat containing
ACRV1	5	1	1	1	0	0	chr11:125672334-125680898	-	1175	protein-coding	hsa:56	acrosomal vesicle protein 1
ACSBG1	4	3	3	2	3	2	chr15:78167468-78234707	-	5034	protein-coding	hsa:23205	acyl-CoA synthetase bubblegum family member 1
ACSBG2	5	5	19	8	2	10	chr19:6135633-6193103	+	2789	protein-coding	hsa:81616	acyl-CoA synthetase bubblegum family member 2
ACSF2	431	321	344	387	332	307	chr17:50426158-50474845	+	2320	protein-coding	hsa:80221	acyl-CoA synthetase family member 2
ACSF3	1355	1127	1256	885	1031	913	chr16:89093809-89160556	+	7979	protein-coding	hsa:197322	acyl-CoA synthetase family member 3
ACSL1	94	121	225	197	153	159	chr4:184755595-184826593	-	4104	protein-coding	hsa:2180	acyl-CoA synthetase long-chain family member 1
ACSL3	509	614	1257	968	742	748	chr2:222860984-222944624	+	5667	protein-coding	hsa:2181	acyl-CoA synthetase long-chain family member 3
ACSL4	409	389	649	683	523	560	chrX:109641330-109733403	-	5335	protein-coding	hsa:2182	acyl-CoA synthetase long-chain family member 4
ACSL5	2468	2432	2756	3692	2895	2856	chr10:112374158-112428380	+	3381	protein-coding	hsa:51703	acyl-CoA synthetase long-chain family member 5
ACSL6	7	8	7	18	13	21	chr5:131949973-132012068	-	6539	protein-coding	hsa:23305	acyl-CoA synthetase long-chain family member 6
ACSM1	2	2	1	7	5	0	chr16:20623235-20697788	-	2880	protein-coding	hsa:116285	acyl-CoA synthetase medium-chain family member 1
ACSM2A	0	1	0	2	0	0	chr16:20451461-20487669	+	3933	protein-coding	hsa:123876	acyl-CoA synthetase medium-chain family member 2A
ACSM2B	0	0	0	0	0	1	chr16:20536261-20576379	-	2727	protein-coding	hsa:348158	acyl-CoA synthetase medium-chain family member 2B
ACSM3	99	77	93	115	93	99	chr16:20763990-20797157	+	2523	protein-coding	hsa:6296	acyl-CoA synthetase medium-chain family member 3
ACSM4	0	1	0	0	0	0	chr12:7304332-7328373	+	1743	protein-coding	hsa:341392	acyl-CoA synthetase medium-chain family member 4
ACSM5	0	0	0	0	1	0	chr16:20409508-20441333	+	2789	protein-coding	hsa:54988	acyl-CoA synthetase medium-chain family member 5
ACSM5P1	0	0	0	0	0	0	chr16:20587965-20607169	-	1511	pseudo		acyl-CoA synthetase medium-chain family member 5 pseudogene 1
ACSM6	1	1	0	0	1	0	chr10:95194200-95228929	+	1713	protein-coding	hsa:142827	acyl-CoA synthetase medium-chain family member 6
ACSS1	4	4	0	0	0	2	chr20:25006230-25058182	-	3682	protein-coding	hsa:84532	acyl-CoA synthetase short-chain family member 1
ACSS2	418	378	630	538	424	434	chr20:34874942-34927966	+	3044	protein-coding	hsa:55902	acyl-CoA synthetase short-chain family member 2
ACSS3	0	0	1	1	0	0	chr12:81078018-81257795	+	4959	protein-coding	hsa:79611	acyl-CoA synthetase short-chain family member 3
ACTA1	16	12	17	12	8	5	chr1:229431245-229434096	-	1493	protein-coding	hsa:58	actin, alpha 1, skeletal muscle
ACTA2	222	211	268	251	242	234	chr10:88935074-88991397	-	1765	protein-coding	hsa:59	actin, alpha 2, smooth muscle, aorta
ACTA2-AS1	0	2	2	1	1	0	chr10:88932684-88939974	+	2043	ncRNA	hsa:100132116	ACTA2 antisense RNA 1
ACTB	16510	14960	25126	14139	15346	13001	chr7:5527148-5530601	-	1812	protein-coding	hsa:60	actin, beta
ACTBL2	12	2	9	13	4	11	chr5:57480016-57482809	-	2794	protein-coding	hsa:345651	actin, beta-like 2
ACTBP1	0	0	1	0	0	1	chrX:46287816-46289206	-	1391	pseudo		actin, beta pseudogene 1
ACTBP10	0	0	0	0	0	0	chr14:18998860-19000587	+	1728	pseudo		actin, beta pseudogene 10
ACTBP11	2	0	2	1	4	1	chr1:223863145-223864935	-	1791	pseudo		actin, beta pseudogene 11
ACTBP12	0	0	0	0	0	0	chr1:92229016-92229456	-	441	pseudo		actin, beta pseudogene 12
ACTBP13	11	16	3	21	12	11	chr3:49873345-49877306	-	3962	pseudo		actin, beta pseudogene 13
ACTBP14	0	0	0	0	0	0	chr10:69022778-69023866	+	1089	pseudo		actin, beta pseudogene 14
ACTBP2	10	29	3	2	27	28	chr5:77784803-77786597	+	1795	pseudo		actin, beta pseudogene 2
ACTBP3	0	0	0	0	0	0	chr18:59693046-59693473	-	428	pseudo		actin, beta pseudogene 3
ACTBP4	1	1	0	0	0	0	chr5:131658440-131660199	-	1760	pseudo		actin, beta pseudogene 4
ACTBP6	0	0	0	0	0	0	chr8:84948509-84950268	+	1760	pseudo		actin, beta pseudogene 6
ACTBP7	17	26	94	45	37	39	chr15:43988478-43990265	-	1788	pseudo		actin, beta pseudogene 7
ACTBP8	0	0	0	0	0	0	chr6:88275305-88277073	-	1769	pseudo		actin, beta pseudogene 8
ACTBP9	6	9	0	1	8	8	chr18:62441924-62443715	+	1792	pseudo		actin, beta pseudogene 9
ACTC1	0	3	1	0	2	2	chr15:34788096-34795726	-	3693	protein-coding	hsa:70	actin, alpha, cardiac muscle 1
ACTG1	34452	31013	41135	27826	32657	29252	chr17:81509971-81512866	-	2105	protein-coding	hsa:71	actin, gamma 1
ACTG1P1	4	11	11	8	8	14	chr3:139493740-139495682	+	1943	pseudo		actin, gamma 1 pseudogene 1
ACTG1P10	0	1	1	0	0	0	chrX:53141688-53143984	-	1910	pseudo		actin, gamma 1 pseudogene 10
ACTG1P11	1	5	0	1	1	5	chrY:18147810-18149718	+	1909	pseudo		actin, gamma 1 pseudogene 11
ACTG1P12	1	1	3	3	1	4	chr3:12070155-12071560	+	1406	pseudo		actin, gamma 1 pseudogene 12
ACTG1P13	0	0	0	0	0	0	chr3:99215226-99216033	-	808	pseudo		actin, gamma 1 pseudogene 13
ACTG1P14	0	7	2	2	4	5	chr9:6834408-6835584	+	1177	pseudo		actin, gamma 1 pseudogene 14
ACTG1P15	3	2	1	5	5	1	chr15:34373534-34374577	-	1044	pseudo		actin, gamma 1 pseudogene
ACTG1P16	0	1	0	0	0	1	chr16:50057956-50059301	-	1346	pseudo		actin, gamma 1 pseudogene
ACTG1P17	26	29	21	18	11	20	chr15:82725880-82739780	-	1670	pseudo	hsa:283693	actin, alpha 2, smooth muscle, aorta pseudogene
ACTG1P18	0	0	0	0	0	0	chr6:101430411-101431319	-	909	pseudo		actin, gamma 1 pseudogene
ACTG1P19	0	2	1	1	2	10	chr9:100731200-100732362	+	1163	pseudo		actin, gamma 1 pseudogene
ACTG1P2	0	4	0	0	2	2	chrY:17756197-17758298	-	2102	pseudo		actin, gamma 1 pseudogene 2
ACTG1P20	8	25	8	14	16	21	chr1:27323874-27326525	+	2652	pseudo	hsa:644961	actin, gamma 1 pseudogene
ACTG1P21	0	0	0	0	0	0	chr1:77773868-77774879	-	1012	pseudo		actin, gamma 1 pseudogene
ACTG1P22	0	0	0	0	0	0	chr2:57764954-57766053	+	1100	pseudo		actin, gamma 1 pseudogene
ACTG1P23	0	0	0	0	0	1	chr3:175977486-175978575	-	1090	pseudo		actin, gamma 1 pseudogene
ACTG1P24	5	0	8	5	1	3	chr17:17242020-17242890	+	871	pseudo		POTE ankyrin domain family, member N, pseudogene
ACTG1P3	11	6	7	2	3	4	chr20:1160509-1162097	+	1589	pseudo		actin, gamma 1 pseudogene 3
ACTG1P4	0	0	0	2	0	1	chr1:103569404-103571391	+	1988	pseudo	hsa:648740	actin, gamma 1 pseudogene 4
ACTG1P9	0	3	0	1	0	0	chr6:46204912-46206561	+	1650	pseudo		actin, gamma 1 pseudogene 9
ACTG2	0	1	1	0	0	1	chr2:73892966-73919653	+	1331	protein-coding	hsa:72	actin, gamma 2, smooth muscle, enteric
ACTL10	3	1	0	3	1	0	chr20:33666498-33668525	+	2028	protein-coding	hsa:170487	actin-like 10
ACTL6A	379	542	968	675	579	587	chr3:179562880-179588405	+	1946	protein-coding	hsa:86	actin-like 6A
ACTL6B	2	0	0	2	0	0	chr7:100643097-100656461	-	1554	protein-coding	hsa:51412	actin-like 6B
ACTL7A	0	1	1	0	0	0	chr9:108862228-108863755	+	1528	protein-coding	hsa:10881	actin-like 7A
ACTL7B	0	4	0	0	2	1	chr9:108854588-108855995	-	1408	protein-coding	hsa:10880	actin-like 7B
ACTL8	2	7	27	5	11	3	chr1:17755313-17827063	+	1861	protein-coding	hsa:81569	actin-like 8
ACTL9	0	0	0	0	0	0	chr19:8697397-8698830	-	1434	protein-coding	hsa:284382	actin-like 9
ACTN1	1978	1814	2420	2115	2072	1920	chr14:68874123-68979366	-	4391	protein-coding	hsa:87	actinin, alpha 1
ACTN1-AS1	0	1	0	0	0	0	chr14:68979682-68987463	+	599	ncRNA	hsa:161159	ACTN1 antisense RNA 1
ACTN2	0	1	10	6	0	4	chr1:236686454-236764631	+	5114	protein-coding	hsa:88	actinin, alpha 2
ACTN3	2	0	2	2	4	1	chr11:66546395-66563329	+	3087	protein-coding	hsa:89	actinin, alpha 3 (gene/pseudogene)
ACTN4	176	126	80	121	114	115	NW_014040929.1:57252-140168	+	3966	protein-coding	hsa:81	actinin, alpha 4
ACTN4P1	2	1	1	0	5	9	chr4:116598160-116599808	+	1649	pseudo		actinin, alpha 4 pseudogene 1
ACTN4P2	0	0	0	0	0	1	chr1:37776640-37779538	+	2053	pseudo		actinin, alpha 4 pseudogene 2
ACTP1	0	0	0	0	0	0	chr2:108099110-108099492	+	383	pseudo		actin family pseudogene 1
ACTR10	858	906	1037	1212	1094	976	chr14:58200115-58235636	+	2442	protein-coding	hsa:55860	actin-related protein 10 homolog (S. cerevisiae)
ACTR1A	3113	2810	3515	2940	3145	2900	chr10:102479229-102502755	-	2873	protein-coding	hsa:10121	ARP1 actin-related protein 1 homolog A, centractin alpha (yeast)
ACTR1B	595	575	643	533	650	514	chr2:97655939-97664098	-	2281	protein-coding	hsa:10120	ARP1 actin-related protein 1 homolog B, centractin beta (yeast)
ACTR2	1895	2038	3084	3407	2628	2541	chr2:65227695-65271253	+	3934	protein-coding	hsa:10097	ARP2 actin-related protein 2 homolog (yeast)
ACTR3	1990	2133	3094	3137	2762	2713	chr2:113889934-113961554	+	5702	protein-coding	hsa:10096	ARP3 actin-related protein 3 homolog (yeast)
ACTR3B	340	384	497	387	440	369	chr7:152759749-153070979	+	7052	protein-coding	hsa:57180	ARP3 actin-related protein 3 homolog B (yeast)
ACTR3BP1	0	0	0	0	0	0	chrY:11395873-11397516	+	1644	pseudo		ACTR3B pseudogene 1
ACTR3BP2	0	0	0	0	0	0	chr2:91941133-91942470	+	1338	pseudo	hsa:440888	ACTR3B pseudogene 2
ACTR3BP3	0	0	0	1	0	0	chr16:32378627-32380268	-	1642	pseudo		ACTR3B pseudogene 3
ACTR3BP4	0	0	0	0	0	0	chr4:102962129-102963771	+	1643	pseudo		ACTR3B pseudogene 4
ACTR3BP5	0	0	0	0	1	0	chr10:38696596-38698241	+	1646	pseudo	hsa:399746	ACTR3B pseudogene 5
ACTR3BP6	0	0	0	0	0	0	chr22:16486693-16488336	+	1644	pseudo		ACTR3B pseudogene 6
ACTR3C	10	15	15	14	21	11	chr7:149881359-150325523	-	7576	protein-coding	hsa:653857	ARP3 actin-related protein 3 homolog C (yeast)
ACTR3P1	0	0	0	0	0	0	chr14:21585289-21586280	-	992	pseudo		ACTR3 pseudogene 1
ACTR3P2	0	0	0	0	0	2	chrX:68771322-68772578	+	1257	pseudo		ACTR3 pseudogene 2
ACTR3P3	0	0	0	0	0	0	chr3:101163094-101164039	+	946	pseudo		ACTR3 pseudogene 3
ACTR5	688	595	633	455	646	555	chr20:38748454-38772446	+	2479	protein-coding	hsa:79913	ARP5 actin-related protein 5 homolog (yeast)
ACTR6	376	430	595	589	498	509	chr12:100200087-100224425	+	2620	protein-coding	hsa:64431	ARP6 actin-related protein 6 homolog (yeast)
ACTR6P1	0	0	0	0	0	0	chr4:106836501-106837571	-	1071	pseudo		ACTR6 pseudogene 1
ACTR8	393	423	651	482	490	527	chr3:53863096-53882202	-	3909	protein-coding	hsa:93973	ARP8 actin-related protein 8 homolog (yeast)
ACTRT1	0	0	0	0	0	0	chrX:128050962-128052403	-	1442	protein-coding	hsa:139741	actin-related protein T1
ACTRT2	1	0	0	0	0	0	chr1:3021482-3022903	+	1422	protein-coding	hsa:140625	actin-related protein T2
ACTRT3	73	70	57	48	48	59	chr3:169766921-169769895	-	2005	protein-coding	hsa:84517	actin-related protein T3
ACVR1	98	125	245	238	160	189	chr2:157736446-157875880	-	4343	protein-coding	hsa:90	activin A receptor, type I
ACVR1B	248	312	522	555	373	375	chr12:51951667-51997079	+	5384	protein-coding	hsa:91	activin A receptor, type IB
ACVR1C	25	23	22	34	18	15	chr2:157526767-157628887	-	8876	protein-coding	hsa:130399	activin A receptor, type IC
ACVR2A	149	142	213	207	183	160	chr2:147844517-147930827	+	5364	protein-coding	hsa:92	activin A receptor, type IIA
ACVR2B	217	178	309	239	240	228	chr3:38454299-38493142	+	14783	protein-coding	hsa:93	activin A receptor, type IIB
ACVR2B-AS1	25	22	11	29	25	19	chr3:38451027-38454820	-	2517	ncRNA	hsa:100128640	ACVR2B antisense RNA 1
ACVRL1	71	55	96	83	75	58	chr12:51906913-51923361	+	4265	protein-coding	hsa:94	activin A receptor type II-like 1
ACY1	9	31	18	6	25	37	chr3:51983284-51989202	+	1678	protein-coding	hsa:95	aminoacylase 1
ACY3	1	2	3	3	9	2	chr11:67642551-67650829	-	1529	protein-coding	hsa:91703	aspartoacylase (aminocyclase) 3
ACYP1	254	227	387	205	283	249	chr14:75053221-75069483	-	805	protein-coding	hsa:97	acylphosphatase 1, erythrocyte (common) type
ACYP2	228	253	107	206	236	224	chr2:53970838-54305300	+	3081	protein-coding	hsa:98	acylphosphatase 2, muscle type
ADA	668	505	561	451	542	500	chr20:44619519-44651758	-	1558	protein-coding	hsa:100	adenosine deaminase
ADAD1	0	0	0	0	0	0	chr4:122378966-122429815	+	2060	protein-coding	hsa:132612	adenosine deaminase domain containing 1 (testis-specific)
ADAD1P1	0	0	0	0	0	0	chr3:39286734-39287898	+	1165	pseudo		adenosine deaminase domain containing 1 (testis-specific) pseudogene 1
ADAD1P2	0	0	0	0	0	0	chr18:50063792-50064486	+	695	pseudo		adenosine deaminase domain containing 1 (testis-specific) pseudogene 2
ADAD2	2	0	3	1	1	0	chr16:84191117-84197166	+	2304	protein-coding	hsa:161931	adenosine deaminase domain containing 2
ADAL	63	62	117	95	92	86	chr15:43330351-43354555	+	4570	protein-coding	hsa:161823	adenosine deaminase-like
ADAM10	973	897	942	1277	1084	1113	chr15:58595204-58749978	-	5034	protein-coding	hsa:102	ADAM metallopeptidase domain 10
ADAM11	54	87	166	85	92	86	chr17:44759037-44781846	+	5064	protein-coding	hsa:4185	ADAM metallopeptidase domain 11
ADAM12	0	2	0	6	0	1	chr10:126012385-126388558	-	8037	protein-coding	hsa:8038	ADAM metallopeptidase domain 12
ADAM15	2493	2599	3963	2306	2566	2289	chr1:155051272-155062776	+	3123	protein-coding	hsa:8751	ADAM metallopeptidase domain 15
ADAM17	568	499	664	643	589	557	chr2:9488486-9555820	-	4381	protein-coding	hsa:6868	ADAM metallopeptidase domain 17
ADAM18	0	0	0	0	0	0	NT_187577.1:335202-480684	+	2399	protein-coding	hsa:8749	ADAM metallopeptidase domain 18
ADAM19	407	486	765	840	645	594	chr5:157477304-157575823	-	7285	protein-coding	hsa:8728	ADAM metallopeptidase domain 19
ADAM1A	0	0	0	0	0	0	chr12:111899063-111901902	+	2840	pseudo	hsa:8759	ADAM metallopeptidase domain 1A, pseudogene
ADAM1B	0	1	0	0	0	0	chr12:111927194-111928934	+	1741	pseudo		ADAM metallopeptidase domain 1B, pseudogene
ADAM2	0	0	0	0	0	0	NT_187577.1:494374-588925	-	2672	protein-coding	hsa:2515	ADAM metallopeptidase domain 2
ADAM20	3	5	0	2	3	3	chr14:70520817-70564742	-	13232	protein-coding	hsa:8748	ADAM metallopeptidase domain 20
ADAM20P1	3	8	6	3	8	4	chr14:70468876-70483756	-	3039	pseudo	hsa:317760	ADAM metallopeptidase domain 20 pseudogene 1
ADAM20P2	0	0	0	0	0	0	chr4:175574602-175576193	+	1592	pseudo		ADAM metallopeptidase domain 20 pseudogene 2
ADAM20P3	0	0	0	0	0	0	chr4:187746134-187748205	-	2072	pseudo		ADAM metallopeptidase domain 20 pseudogene 3
ADAM21	39	38	59	61	69	53	chr14:70452157-70459905	+	2664	protein-coding	hsa:8747	ADAM metallopeptidase domain 21
ADAM21P1	0	1	6	7	0	1	chr14:70245753-70247801	-	2049	pseudo	hsa:145241	ADAM metallopeptidase domain 21 pseudogene 1
ADAM22	78	89	153	91	74	98	chr7:87934143-88202889	+	9703	protein-coding	hsa:53616	ADAM metallopeptidase domain 22
ADAM23	0	0	1	0	2	0	chr2:206443544-206621130	+	6322	protein-coding	hsa:8745	ADAM metallopeptidase domain 23
ADAM24P	0	0	0	0	0	0	chr8:17469518-17471672	+	2155	pseudo		ADAM metallopeptidase domain 24, pseudogene
ADAM28	3	0	3	3	6	2	chr8:24294040-24359018	+	7118	protein-coding	hsa:10863	ADAM metallopeptidase domain 28
ADAM29	1	1	0	0	1	1	chr4:174918358-174978180	+	3626	protein-coding	hsa:11086	ADAM metallopeptidase domain 29
ADAM30	0	0	1	0	0	2	chr1:119893533-119896524	-	2992	protein-coding	hsa:11085	ADAM metallopeptidase domain 30
ADAM32	4	1	7	5	0	0	NT_187577.1:13212-190632	+	2729	protein-coding	hsa:203102	ADAM metallopeptidase domain 32
ADAM33	0	2	0	1	1	0	chr20:3667973-3682131	-	3575	protein-coding	hsa:80332	ADAM metallopeptidase domain 33
ADAM3A	0	0	0	0	0	0	chr8:39451045-39522989	-	2768	pseudo	hsa:1587	ADAM metallopeptidase domain 3A (pseudogene)
ADAM3B	0	0	0	0	0	0	chr16:49517646-49518352	-	707	pseudo		ADAM metallopeptidase domain 3B (pseudogene)
ADAM5	3	0	0	0	0	1	NT_187577.1:220374-267549	+	898	pseudo	hsa:255926	ADAM metallopeptidase domain 5, pseudogene
ADAM6	0	0	0	0	0	0	NT_187600.1:437500-440038	-	1841	pseudo	hsa:8755	ADAM metallopeptidase domain 6, pseudogene
ADAM7	0	0	0	0	3	0	chr8:24440996-24509565	+	3397	protein-coding	hsa:8756	ADAM metallopeptidase domain 7
ADAM8	20	20	38	21	14	16	chr10:133262416-133276903	-	3476	protein-coding	hsa:101	ADAM metallopeptidase domain 8
ADAM9	44	118	794	463	159	321	NT_187577.1:7546-10944	+	1723	protein-coding	hsa:8754	ADAM metallopeptidase domain 9
ADAMDEC1	0	0	0	2	0	0	chr8:24384285-24406013	+	2438	protein-coding	hsa:27299	ADAM-like, decysin 1
ADAMTS1	0	2	1	0	1	2	chr21:26836287-26845409	-	4651	protein-coding	hsa:9510	ADAM metallopeptidase with thrombospondin type 1 motif, 1
ADAMTS10	114	148	176	158	160	155	chr19:8580240-8610735	-	4271	protein-coding	hsa:81794	ADAM metallopeptidase with thrombospondin type 1 motif, 10
ADAMTS12	1	1	0	3	2	1	chr5:33523535-33892180	-	8873	protein-coding	hsa:81792	ADAM metallopeptidase with thrombospondin type 1 motif, 12
ADAMTS13	8	12	5	7	7	4	chr9:133414339-133459403	+	5145	protein-coding	hsa:11093	ADAM metallopeptidase with thrombospondin type 1 motif, 13
ADAMTS14	448	556	791	585	537	521	chr10:70672518-70762441	+	5269	protein-coding	hsa:140766	ADAM metallopeptidase with thrombospondin type 1 motif, 14
ADAMTS15	2	3	14	5	9	13	chr11:130448876-130478215	+	6090	protein-coding	hsa:170689	ADAM metallopeptidase with thrombospondin type 1 motif, 15
ADAMTS16	15	28	28	35	30	33	chr5:5140330-5320304	+	4974	protein-coding	hsa:170690	ADAM metallopeptidase with thrombospondin type 1 motif, 16
ADAMTS17	120	110	151	157	112	102	chr15:99971438-100342924	-	11543	protein-coding	hsa:170691	ADAM metallopeptidase with thrombospondin type 1 motif, 17
ADAMTS18	1	0	1	1	2	0	chr16:77282128-77435114	-	5913	protein-coding	hsa:170692	ADAM metallopeptidase with thrombospondin type 1 motif, 18
ADAMTS19	1	1	0	0	1	0	chr5:129460281-129738683	+	5576	protein-coding	hsa:171019	ADAM metallopeptidase with thrombospondin type 1 motif, 19
ADAMTS19-AS1	0	0	0	0	0	0	chr5:129459559-129460689	-	786	ncRNA		ADAMTS19 antisense RNA 1
ADAMTS2	18	11	17	20	16	16	chr5:179110851-179345430	-	6754	protein-coding	hsa:9509	ADAM metallopeptidase with thrombospondin type 1 motif, 2
ADAMTS20	0	3	0	1	0	0	chr12:43352843-43551971	-	7152	protein-coding	hsa:80070	ADAM metallopeptidase with thrombospondin type 1 motif, 20
ADAMTS3	0	0	0	1	3	1	chr4:72280969-72568799	-	6353	protein-coding	hsa:9508	ADAM metallopeptidase with thrombospondin type 1 motif, 3
ADAMTS4	1	1	2	1	0	1	chr1:161189725-161199080	-	4349	protein-coding	hsa:9507	ADAM metallopeptidase with thrombospondin type 1 motif, 4
ADAMTS5	0	0	0	1	0	0	chr21:26917912-26967120	-	9663	protein-coding	hsa:11096	ADAM metallopeptidase with thrombospondin type 1 motif, 5
ADAMTS6	1	3	13	9	2	3	chr5:65148736-65482014	-	7462	protein-coding	hsa:11174	ADAM metallopeptidase with thrombospondin type 1 motif, 6
ADAMTS7	408	411	523	349	371	307	chr15:78759203-78811464	-	5694	protein-coding	hsa:11173	ADAM metallopeptidase with thrombospondin type 1 motif, 7
ADAMTS7P1	0	0	0	1	0	1	NT_187606.1:3301-44597	+	4983	pseudo	hsa:390660	ADAMTS7 pseudogene 1
ADAMTS7P3	0	7	1	2	1	2	chr15:77976009-77993241	+	3823	pseudo		ADAMTS7 pseudogene 3
ADAMTS7P4	1	0	0	0	1	0	chr15:85255366-85270854	-	3576	pseudo		ADAMTS7 pseudogene 4
ADAMTS8	1	2	2	2	3	0	chr11:130404923-130428993	-	4012	protein-coding	hsa:11095	ADAM metallopeptidase with thrombospondin type 1 motif, 8
ADAMTS9	0	5	0	1	4	1	chr3:64515654-64688000	-	7807	protein-coding	hsa:56999	ADAM metallopeptidase with thrombospondin type 1 motif, 9
ADAMTS9-AS1	0	0	0	0	0	0	chr3:64561346-64590084	+	3930	ncRNA	hsa:101929335	ADAMTS9 antisense RNA 1
ADAMTS9-AS2	0	0	0	0	0	0	chr3:64684870-65011468	+	2228	ncRNA	hsa:100507098	ADAMTS9 antisense RNA 2
ADAMTSL1	0	2	0	0	0	2	chr9:17906574-18910950	+	14618	protein-coding	hsa:92949	ADAMTS-like 1
ADAMTSL2	2	4	5	2	3	1	chr9:133532164-133575519	+	4068	protein-coding	hsa:9719	ADAMTS-like 2
ADAMTSL3	0	2	0	0	2	0	chr15:83654086-84039842	+	7418	protein-coding	hsa:57188	ADAMTS-like 3
ADAMTSL4	14	21	29	39	25	26	chr1:150549369-150560937	+	4691	protein-coding	hsa:54507	ADAMTS-like 4
ADAMTSL4-AS1	0	3	2	3	2	3	chr1:150560895-150574552	-	1036	ncRNA	hsa:574406	ADAMTSL4 antisense RNA 1
ADAMTSL5	478	453	609	468	492	412	chr19:1505018-1513189	-	2857	protein-coding	hsa:339366	ADAMTS-like 5
ADAP1	588	762	795	540	754	582	chr7:897900-955407	-	2352	protein-coding	hsa:11033	ArfGAP with dual PH domains 1
ADAP2	186	212	240	181	195	190	chr17:30921736-30959193	+	2749	protein-coding	hsa:55803	ArfGAP with dual PH domains 2
ADAR	2042	2304	8282	5751	3490	3873	chr1:154582057-154628016	-	6710	protein-coding	hsa:103	adenosine deaminase, RNA-specific
ADARB1	229	298	346	248	251	235	chr21:45074578-45226563	+	12224	protein-coding	hsa:104	adenosine deaminase, RNA-specific, B1
ADARB2	0	0	0	0	0	0	chr10:1177313-1737476	-	8426	protein-coding	hsa:105	adenosine deaminase, RNA-specific, B2 (non-functional)
ADARB2-AS1	0	0	0	0	0	0	chr10:1526630-1556984	+	644	ncRNA	hsa:642394	ADARB2 antisense RNA 1
ADAT1	225	283	428	463	339	291	chr16:75596879-75623323	-	5806	protein-coding	hsa:23536	adenosine deaminase, tRNA-specific 1
ADAT2	287	367	493	483	424	455	chr6:143422832-143450750	-	9667	protein-coding	hsa:134637	adenosine deaminase, tRNA-specific 2
ADAT3	260	225	257	99	218	146	chr19:1905372-1913447	+	1626	protein-coding	hsa:113179	adenosine deaminase, tRNA-specific 3
ADCK1	194	177	186	159	187	176	chr14:77800058-77933954	+	2801	protein-coding	hsa:57143	aarF domain containing kinase 1
ADCK2	228	225	294	244	251	255	chr7:140672928-140695114	+	2499	protein-coding	hsa:90956	aarF domain containing kinase 2
ADCK3	1740	1514	1374	1513	1550	1511	chr1:226939339-226987545	+	3038	protein-coding	hsa:56997	aarF domain containing kinase 3
ADCK4	379	359	564	303	311	319	chr19:40691529-40716885	-	2443	protein-coding	hsa:79934	aarF domain containing kinase 4
ADCK5	519	504	413	344	501	364	chr8:144373762-144393242	+	2705	protein-coding	hsa:203054	aarF domain containing kinase 5
ADCY1	0	1	0	4	1	2	chr7:45574140-45723116	+	12499	protein-coding	hsa:107	adenylate cyclase 1 (brain)
ADCY10	5	2	5	7	2	5	chr1:167809080-167915556	-	7210	protein-coding	hsa:55811	adenylate cyclase 10 (soluble)
ADCY10P1	20	14	45	15	10	21	chr6:41101034-41140835	+	4569	pseudo	hsa:221442	adenylate cyclase 10 (soluble) pseudogene 1
ADCY2	0	1	0	3	1	0	chr5:7396230-7830081	+	6553	protein-coding	hsa:108	adenylate cyclase 2 (brain)
ADCY3	696	772	1268	791	801	682	chr2:24819169-24920017	-	4733	protein-coding	hsa:109	adenylate cyclase 3
ADCY4	0	4	3	0	1	1	chr14:24318349-24335071	-	3720	protein-coding	hsa:196883	adenylate cyclase 4
ADCY5	0	2	0	6	4	2	chr3:123282296-123448632	-	6260	protein-coding	hsa:111	adenylate cyclase 5
ADCY6	360	393	776	531	351	386	chr12:48766191-48789096	-	6362	protein-coding	hsa:112	adenylate cyclase 6
ADCY7	348	386	576	462	444	389	chr16:50246158-50318135	+	6409	protein-coding	hsa:113	adenylate cyclase 7
ADCY8	2	1	0	2	1	0	chr8:130780300-131041604	-	4231	protein-coding	hsa:114	adenylate cyclase 8 (brain)
ADCY9	63	56	102	98	57	65	chr16:3953387-4116185	-	7727	protein-coding	hsa:115	adenylate cyclase 9
ADCYAP1	0	1	0	0	0	0	chr18:904342-912172	+	3586	protein-coding	hsa:116	adenylate cyclase activating polypeptide 1 (pituitary)
ADCYAP1R1	0	0	3	4	0	1	chr7:31052341-31114005	+	9101	protein-coding	hsa:117	adenylate cyclase activating polypeptide 1 (pituitary) receptor type I
ADD1	1243	1236	1787	1571	1460	1414	chr4:2843732-2930076	+	4757	protein-coding	hsa:118	adducin 1 (alpha)
ADD2	0	0	2	3	0	3	chr2:70656784-70768243	-	9074	protein-coding	hsa:119	adducin 2 (beta)
ADD3	260	352	625	681	471	527	chr10:109996350-110135565	+	4515	protein-coding	hsa:120	adducin 3 (gamma)
ADD3-AS1	7	1	0	3	0	4	chr10:109945559-110008381	-	1280	ncRNA	hsa:100505933	ADD3 antisense RNA 1
ADGB	0	0	0	0	1	1	chr6:146598965-146815462	+	6928	protein-coding	hsa:79747	androglobin
ADGRA1	0	0	0	0	1	0	chr10:133070929-133131675	+	6004	protein-coding	hsa:84435	G protein-coupled receptor 123
ADGRA1-AS1	0	0	0	0	0	0	chr10:133085244-133086697	-	475	ncRNA	hsa:100128127	GPR123 antisense RNA 1
ADGRA2	79	89	135	130	115	86	chr8:37796883-37843986	+	6094	protein-coding	hsa:25960	G protein-coupled receptor 124
ADGRA3	787	918	1274	1010	971	951	chr4:22387374-22516058	-	7848	protein-coding	hsa:166647	G protein-coupled receptor 125
ADGRB1	67	99	99	89	60	66	chr8:142449703-142545009	+	6205	protein-coding	hsa:575	brain-specific angiogenesis inhibitor 1
ADGRB2	106	150	299	180	161	128	chr1:31727105-31764063	-	5527	protein-coding	hsa:576	brain-specific angiogenesis inhibitor 2
ADGRB3	0	2	0	2	1	0	chr6:68635282-69389511	+	5960	protein-coding	hsa:577	brain-specific angiogenesis inhibitor 3
ADGRD1	0	0	10	3	1	1	chr12:130953907-131141469	+	6534	protein-coding	hsa:283383	G protein-coupled receptor 133
ADGRD2	2	2	3	0	0	0	chr9:124451087-124477795	+	3644	protein-coding	hsa:347088	G protein-coupled receptor 144
ADGRE1	0	0	2	1	2	3	chr19:6887549-6940453	+	3418	protein-coding	hsa:2015	egf-like module containing, mucin-like, hormone receptor-like 1
ADGRE2	254	240	256	234	245	257	chr19:14732697-14778541	-	6467	protein-coding	hsa:30817	egf-like module containing, mucin-like, hormone receptor-like 2
ADGRE3	0	0	0	0	0	0	chr19:14600175-14674918	-	2423	protein-coding	hsa:84658	egf-like module containing, mucin-like, hormone receptor-like 3
ADGRE4P	0	0	1	0	0	1	chr19:6952500-6990846	-	2732	pseudo	hsa:326342	egf-like module containing, mucin-like, hormone receptor-like 4 pseudogene
ADGRE5	804	849	1096	926	898	822	chr19:14381144-14408725	+	3492	protein-coding	hsa:976	CD97 molecule
ADGRF1	2048	2093	2829	2455	2119	2151	chr6:46997703-47042363	-	5468	protein-coding	hsa:266977	G protein-coupled receptor 110
ADGRF2	0	2	0	3	0	0	chr6:47656590-47697797	+	5126	protein-coding	hsa:222611	G protein-coupled receptor 111
ADGRF3	2	7	7	4	6	11	chr2:26308173-26346817	-	4703	protein-coding	hsa:165082	G protein-coupled receptor 113
ADGRF4	0	4	1	8	2	2	chr6:47698553-47722021	+	3162	protein-coding	hsa:221393	G protein-coupled receptor 115
ADGRF5	0	0	0	2	1	2	chr6:46852505-46954954	-	5919	protein-coding	hsa:221395	G protein-coupled receptor 116
ADGRF5P1	0	0	1	5	0	1	chr9:62860848-62862194	-	1347	pseudo		G protein-coupled receptor 116 pseudogene 1
ADGRF5P2	0	0	0	0	0	0	chr9:42795391-42796789	+	1399	pseudo		G protein-coupled receptor 116 pseudogene 2
ADGRG1	770	790	852	835	870	787	chr16:57619535-57665039	+	4277	protein-coding	hsa:9289	G protein-coupled receptor 56
ADGRG2	0	0	0	0	0	0	chrX:18989307-19122956	-	5406	protein-coding	hsa:10149	G protein-coupled receptor 64
ADGRG3	0	1	1	1	1	4	chr16:57668192-57689378	+	2670	protein-coding	hsa:222487	G protein-coupled receptor 97
ADGRG4	0	2	0	0	2	2	chrX:136300963-136416888	+	9931	protein-coding	hsa:139378	G protein-coupled receptor 112
ADGRG5	54	63	78	63	57	49	chr16:57529339-57578182	+	4376	protein-coding	hsa:221188	G protein-coupled receptor 114
ADGRG6	150	200	444	301	244	247	chr6:142301919-142446266	+	6961	protein-coding	hsa:57211	G protein-coupled receptor 126
ADGRG7	0	0	1	0	0	0	chr3:100609589-100696174	+	3710	protein-coding	hsa:84873	G protein-coupled receptor 128
ADGRL1	1845	1500	1902	1375	1523	1249	chr19:14147737-14206245	-	8119	protein-coding	hsa:22859	latrophilin 1
ADGRL2	0	2	0	3	4	1	chr1:81306155-81992738	+	8535	protein-coding	hsa:23266	latrophilin 2
ADGRL3	1	2	0	3	0	0	chr4:61201256-62078335	+	15248	protein-coding	hsa:23284	latrophilin 3
ADGRL3-AS1	0	0	0	0	0	0	chr4:62071755-62161765	-	467	ncRNA	hsa:101927186	LPHN3 antisense RNA 1
ADGRL4	0	0	1	0	0	3	chr1:78889764-79006810	-	3619	protein-coding	hsa:64123	EGF, latrophilin and seven transmembrane domain containing 1
ADGRV1	14	20	37	28	28	23	chr5:90558681-91164226	+	19480	protein-coding	hsa:84059	G protein-coupled receptor 98
ADH1A	0	0	0	4	0	1	chr4:99276366-99291028	-	1500	protein-coding	hsa:124	alcohol dehydrogenase 1A (class I), alpha polypeptide
ADH1B	0	1	1	13	0	0	chr4:99306387-99321442	-	2814	protein-coding	hsa:125	alcohol dehydrogenase 1B (class I), beta polypeptide
ADH1C	0	0	1	8	0	0	chr4:99336492-99353045	-	1878	protein-coding	hsa:126	alcohol dehydrogenase 1C (class I), gamma polypeptide
ADH4	0	0	0	0	0	0	chr4:99123657-99144330	-	2152	protein-coding	hsa:127	alcohol dehydrogenase 4 (class II), pi polypeptide
ADH5	1459	1520	2447	1894	1737	1643	chr4:99070978-99088788	-	2652	protein-coding	hsa:128	alcohol dehydrogenase 5 (class III), chi polypeptide
ADH5P2	0	0	0	0	1	0	chr1:79521069-79522467	+	1399	pseudo		alcohol dehydrogenase 5 (class III), chi polypeptide, pseudogene 2
ADH5P3	0	0	0	0	2	0	chr1:240170143-240171530	+	1388	pseudo		alcohol dehydrogenase 5 (class III), chi polypeptide, pseudogene 3
ADH5P4	2	5	6	1	1	9	chr6:65835477-65838068	-	2592	pseudo		alcohol dehydrogenase 5 (class III), chi polypeptide, pseudogene 4
ADH6	0	0	0	0	0	0	chr4:99202638-99219246	-	2803	protein-coding	hsa:130	alcohol dehydrogenase 6 (class V)
ADH7	0	0	0	1	0	0	chr4:99412261-99435510	-	2289	protein-coding	hsa:131	alcohol dehydrogenase 7 (class IV), mu or sigma polypeptide
ADHFE1	6	8	9	9	7	7	chr8:66432483-66468809	+	1895	protein-coding	hsa:137872	alcohol dehydrogenase, iron containing, 1
ADI1	114	179	454	200	232	225	NT_187522.1:107389-119593	-	1948	protein-coding	hsa:55256	acireductone dioxygenase 1
ADIG	0	1	0	0	0	0	chr20:38581195-38588463	+	772	protein-coding	hsa:149685	adipogenin
ADIPOQ	0	1	0	0	0	1	chr3:186842674-186858463	+	4629	protein-coding	hsa:9370	adiponectin, C1Q and collagen domain containing
ADIPOQ-AS1	1	0	0	0	0	0	chr3:186851886-186856123	-	3443	ncRNA	hsa:100874095	ADIPOQ antisense RNA 1
ADIPOR1	1700	1669	2476	2076	1816	1750	chr1:202940825-202958572	-	2249	protein-coding	hsa:51094	adiponectin receptor 1
ADIPOR1P1	0	0	0	0	0	0	chr10:22164576-22165424	+	849	pseudo		adiponectin receptor 1 pseudogene 1
ADIPOR1P2	0	0	0	0	0	0	chr14:94633672-94634525	+	854	pseudo		adiponectin receptor 1 pseudogene 2
ADIPOR2	721	821	1670	1173	1040	977	chr12:1690981-1788679	+	4090	protein-coding	hsa:79602	adiponectin receptor 2
ADIRF	24329	17771	5963	12626	17239	12378	chr10:86968431-86970909	+	672	protein-coding	hsa:10974	adipogenesis regulatory factor
ADK	739	647	759	697	711	686	chr10:74151185-74709303	+	2280	protein-coding	hsa:132	adenosine kinase
ADM	1845	2078	2018	3101	2677	2260	chr11:10304980-10307402	+	1590	protein-coding	hsa:133	adrenomedullin
ADM2	9	13	25	29	15	17	chr22:50481724-50486440	+	4053	protein-coding	hsa:79924	adrenomedullin 2
ADM5	64	59	109	32	64	54	chr19:49688685-49690990	+	2112	protein-coding	hsa:199800	adrenomedullin 5 (putative)
ADNP	948	1002	1551	1521	1202	1266	chr20:50888918-50934984	-	9914	protein-coding	hsa:23394	activity-dependent neuroprotector homeobox
ADNP-AS1	2	2	11	5	1	4	chr20:50930984-50945134	+	1028	ncRNA	hsa:101927631	ADNP antisense RNA 1
ADNP2	430	600	839	899	640	700	chr18:80109031-80140346	+	5388	protein-coding	hsa:22850	ADNP homeobox 2
ADO	730	701	896	833	706	780	chr10:62804756-62808479	+	3724	protein-coding	hsa:84890	2-aminoethanethiol (cysteamine) dioxygenase
ADORA1	91	109	114	101	84	80	chr1:203127705-203167405	+	3127	protein-coding	hsa:134	adenosine A1 receptor
ADORA2A	0	0	1	3	1	2	chr22:24432119-24442360	+	2740	protein-coding	hsa:135	adenosine A2a receptor
ADORA2A-AS1	0	0	1	0	0	0	chr22:24429206-24495074	-	2831	ncRNA	hsa:646023	ADORA2A antisense RNA 1
ADORA2B	1481	1554	2108	1872	1724	1689	chr17:15927781-15975896	+	3856	protein-coding	hsa:136	adenosine A2b receptor
ADORA2BP1	0	0	0	0	0	0	chr1:209744350-209745676	+	1327	pseudo		adenosine A2b receptor pseudogene 1
ADORA3	0	0	0	0	0	0	chr1:111499429-111504121	-	2309	protein-coding	hsa:140	adenosine A3 receptor
ADPGK	443	451	841	602	507	473	chr15:72751367-72783785	-	2772	protein-coding	hsa:83440	ADP-dependent glucokinase
ADPGK-AS1	0	1	1	0	1	0	chr15:72782835-72798199	+	2730	ncRNA	hsa:100287559	ADPGK antisense RNA 1
ADPRH	28	35	56	22	28	22	chr3:119579433-119589954	+	3757	protein-coding	hsa:141	ADP-ribosylarginine hydrolase
ADPRHL1	410	351	322	323	428	368	chr13:113421940-113453524	-	2034	protein-coding	hsa:113622	ADP-ribosylhydrolase like 1
ADPRHL2	601	632	762	596	675	632	chr1:36088852-36093932	+	1691	protein-coding	hsa:54936	ADP-ribosylhydrolase like 2
ADPRM	355	322	198	338	310	264	chr17:10697610-10711558	+	1518	protein-coding	hsa:56985	ADP-ribose/CDP-alcohol diphosphatase, manganese-dependent
ADRA1A	1	0	0	0	1	0	chr8:26738113-26870994	-	16509	protein-coding	hsa:148	adrenoceptor alpha 1A
ADRA1B	0	1	0	0	0	0	chr5:159916733-159989205	+	4554	protein-coding	hsa:147	adrenoceptor alpha 1B
ADRA1D	0	3	0	0	0	1	chr20:4220631-4249012	-	2666	protein-coding	hsa:146	adrenoceptor alpha 1D
ADRA2A	1	8	3	2	0	2	chr10:111077032-111080907	+	3876	protein-coding	hsa:150	adrenoceptor alpha 2A
ADRA2B	4	3	10	6	9	9	chr2:96112875-96116245	-	3371	protein-coding	hsa:151	adrenoceptor alpha 2B
ADRA2C	557	495	376	349	544	409	chr4:3766569-3768526	+	1958	protein-coding	hsa:152	adrenoceptor alpha 2C
ADRB1	7	12	10	23	15	10	chr10:114044047-114046908	+	2862	protein-coding	hsa:153	adrenoceptor beta 1
ADRB2	14	4	23	16	6	13	chr5:148826593-148828634	+	2042	protein-coding	hsa:154	adrenoceptor beta 2, surface
ADRB3	0	0	0	0	0	0	chr8:37962995-37966666	-	2647	protein-coding	hsa:155	adrenoceptor beta 3
ADRM1	4682	4084	4786	2879	4204	3180	chr20:62302056-62308862	+	2336	protein-coding	hsa:11047	adhesion regulating molecule 1
ADSL	1922	1720	2462	1692	1936	1804	chr22:40346500-40387408	+	3521	protein-coding	hsa:158	adenylosuccinate lyase
ADSS	626	697	1102	978	889	894	chr1:244408492-244452134	-	3452	protein-coding	hsa:159	adenylosuccinate synthase
ADSSL1	142	114	93	108	139	121	chr14:104724197-104747325	+	1874	protein-coding	hsa:122622	adenylosuccinate synthase like 1
ADTRP	0	0	0	5	1	0	chr6:11713523-11779628	-	4813	protein-coding	hsa:84830	androgen-dependent TFPI-regulating protein
AEBP1	3	3	0	0	2	0	chr7:44104320-44114565	+	4086	protein-coding	hsa:165	AE binding protein 1
AEBP2	356	421	513	593	498	538	chr12:19404101-19522239	+	5660	protein-coding	hsa:121536	AE binding protein 2
AEN	1813	1625	2458	1965	1836	1776	chr15:88604601-88632281	+	4093	protein-coding	hsa:64782	apoptosis enhancing nuclease
AES	3790	3265	3382	2879	3391	2587	chr19:3052910-3063107	-	1881	protein-coding	hsa:166	amino-terminal enhancer of split
AFAP1	197	187	347	277	233	261	chr4:7758713-7939926	-	7822	protein-coding	hsa:60312	actin filament associated protein 1
AFAP1-AS1	13	5	16	12	17	15	chr4:7754090-7778928	+	6795	ncRNA	hsa:84740	AFAP1 antisense RNA 1
AFAP1L1	66	75	122	96	76	61	chr5:149271838-149343637	+	6045	protein-coding	hsa:134265	actin filament associated protein 1-like 1
AFAP1L2	3	4	5	9	7	5	chr10:114280730-114405143	-	4157	protein-coding	hsa:84632	actin filament associated protein 1-like 2
AFF1	328	425	593	743	569	484	chr4:86935002-87141054	+	9409	protein-coding	hsa:4299	AF4/FMR2 family, member 1
AFF2	1	3	0	8	10	6	chrX:148500619-149000663	+	13746	protein-coding	hsa:2334	AF4/FMR2 family, member 2
AFF3	1	4	0	2	4	2	chr2:99545861-100142583	-	9760	protein-coding	hsa:3899	AF4/FMR2 family, member 3
AFF4	512	609	781	904	770	780	chr5:132875379-132963662	-	9580	protein-coding	hsa:27125	AF4/FMR2 family, member 4
AFG3L1P	416	441	604	366	410	408	chr16:89972580-90000787	+	3168	pseudo	hsa:172	AFG3-like AAA ATPase 1, pseudogene
AFG3L2	1611	1452	1981	1508	1563	1445	chr18:12328944-12377309	-	3209	protein-coding	hsa:10939	AFG3-like AAA ATPase 2
AFG3L2P1	0	1	0	0	5	0	chr8:43251413-43272117	-	1998	pseudo		AFG3-like AAA ATPase 2 pseudogene 1
AFM	0	0	0	0	0	0	chr4:73481740-73504001	+	1997	protein-coding	hsa:173	afamin
AFMID	1154	1270	883	1260	1350	1305	chr17:78185102-78207702	+	1932	protein-coding	hsa:125061	arylformamidase
AFP	0	1	0	2	1	0	chr4:73436219-73455785	+	2039	protein-coding	hsa:174	alpha-fetoprotein
AFTPH	352	325	488	477	359	385	chr2:64524305-64593005	+	4124	protein-coding	hsa:54812	aftiphilin
AGA	119	81	122	137	93	112	chr4:177430774-177442503	-	2103	protein-coding	hsa:175	aspartylglucosaminidase
AGAP1	632	658	746	685	679	655	chr2:235494089-236131800	+	11182	protein-coding	hsa:116987	ArfGAP with GTPase domain, ankyrin repeat and PH domain 1
AGAP1-IT1	24	17	14	7	22	9	chr2:235505751-235507566	+	664	ncRNA	hsa:100506749	AGAP1 intronic transcript 1 (non-protein coding)
AGAP10P	0	1	2	3	3	2	chr10:45678692-45700553	+	2508	pseudo		centaurin, gamma-like family, member 10 pseudogene
AGAP11	28	63	56	82	50	46	chr10:86970741-87010203	+	3155	protein-coding	hsa:119385	ankyrin repeat and GTPase domain Arf GTPase activating protein 11
AGAP12P	5	2	7	12	1	8	chr10:48010132-48031640	-	2141	pseudo
AGAP13P	0	1	8	4	3	4	chr10:46816582-46835825	+	19244	pseudo
AGAP14P	1	0	0	3	1	0	chr10:46337224-46359023	+	21800	pseudo
AGAP2	657	721	907	728	721	605	chr12:57723765-57742201	-	6383	protein-coding	hsa:116986	ArfGAP with GTPase domain, ankyrin repeat and PH domain 2
AGAP2-AS1	161	119	197	111	131	106	chr12:57726240-57728356	+	1531	ncRNA	hsa:100130776	AGAP2 antisense RNA 1
AGAP3	1817	1764	1868	1453	1762	1443	chr7:151085831-151144436	+	3549	protein-coding	hsa:116988	ArfGAP with GTPase domain, ankyrin repeat and PH domain 3
AGAP4	64	77	232	139	107	85	chr10:45825592-45858529	-	6238	protein-coding	hsa:119016	ArfGAP with GTPase domain, ankyrin repeat and PH domain 4
AGAP5	32	41	120	48	45	31	chr10:73674275-73697796	-	2426	protein-coding	hsa:729092	ArfGAP with GTPase domain, ankyrin repeat and PH domain 5
AGAP6	166	206	412	232	181	189	chr10:49981196-50010507	+	3126	protein-coding	hsa:414189	ArfGAP with GTPase domain, ankyrin repeat and PH domain 6
AGAP7P	19	38	71	29	53	26	chr10:46109495-46131678	+	2407	pseudo	hsa:653268	ArfGAP with GTPase domain, ankyrin repeat and PH domain 7, pseudogene
AGAP9	79	69	207	134	107	101	chr10:47501854-47523638	-	2387	protein-coding	hsa:642517	ArfGAP with GTPase domain, ankyrin repeat and PH domain 9
AGBL1	0	0	1	0	0	1	chr15:86079635-87031476	+	12566	protein-coding	hsa:123624	ATP/GTP binding protein-like 1
AGBL1-AS1	0	0	0	0	0	0	chr15:86296833-86316968	-	905	ncRNA	hsa:727915	AGBL1 antisense RNA 1
AGBL2	0	1	0	0	0	0	chr11:47659168-47715397	-	3924	protein-coding	hsa:79841	ATP/GTP binding protein-like 2
AGBL3	8	17	23	11	17	14	chr7:134985169-135135782	+	5141	protein-coding	hsa:340351	ATP/GTP binding protein-like 3
AGBL4	1	0	0	1	1	1	chr1:48520157-50024011	-	4115	protein-coding	hsa:84871	ATP/GTP binding protein-like 4
AGBL4-IT1	0	0	0	0	0	0	chr1:49374201-49472085	-	514	ncRNA	hsa:100874313	AGBL4 intronic transcript 1 (non-protein coding)
AGBL5	409	459	565	480	464	424	chr2:27051423-27070622	+	3284	protein-coding	hsa:60509	ATP/GTP binding protein-like 5
AGBL5-AS1	1	6	0	0	0	0	chr2:27049683-27050264	-	407	ncRNA	hsa:100874031	AGBL5 antisense RNA 1
AGER	0	0	0	0	0	0	chr6:32180968-32185247	-	2320	protein-coding	hsa:177	advanced glycosylation end product-specific receptor
AGFG1	716	719	963	956	800	842	chr2:227472169-227561222	+	8732	protein-coding	hsa:3267	ArfGAP with FG repeats 1
AGFG2	200	204	317	199	213	195	chr7:100539211-100568220	+	4830	protein-coding	hsa:3268	ArfGAP with FG repeats 2
AGGF1	248	376	545	477	480	411	chr5:77030385-77065234	+	4509	protein-coding	hsa:55109	angiogenic factor with G patch and FHA domains 1
AGGF1P1	0	1	2	3	1	6	NW_015495300.1:133741-137040	+	3300	pseudo		angiogenic factor with G patch and FHA domains 1 pseudogene 1
AGGF1P10	0	0	0	0	0	0	chr20:29430458-29433778	+	3321	pseudo		angiogenic factor with G patch and FHA domains 1-like
AGGF1P2	0	2	2	0	0	0	chr10:133641889-133643091	+	1203	pseudo		angiogenic factor with G patch and FHA domains 1 pseudogene 2
AGGF1P3	1	0	1	0	0	0	chr3:75653252-75655738	-	2414	pseudo		angiogenic factor with G patch and FHA domains 1 pseudogene 3
AGGF1P4	0	0	0	0	1	0	chr16:35389125-35390034	-	910	pseudo		angiogenic factor with G patch and FHA domains 1 pseudogene 4
AGGF1P5	0	0	0	0	0	0	chr16:35420223-35421382	+	1160	pseudo		angiogenic factor with G patch and FHA domains 1 pseudogene 5
AGGF1P6	0	0	0	0	0	0	chr16:35489237-35490212	+	976	pseudo		angiogenic factor with G patch and FHA domains 1 pseudogene 6
AGGF1P7	0	0	0	0	0	0	chr16:35547854-35548991	+	1138	pseudo		angiogenic factor with G patch and FHA domains 1 pseudogene 7
AGGF1P8	0	0	0	0	0	0	chr16:35258629-35259781	+	1153	pseudo		angiogenic factor with G patch and FHA domains 1 pseudogene 8
AGGF1P9	0	0	0	0	0	0	chr16:35347320-35348351	+	1032	pseudo		angiogenic factor with G patch and FHA domains 1 pseudogene 9
AGK	5	46	172	112	83	78	chr7:141551278-141655244	+	4226	protein-coding	hsa:55750	acylglycerol kinase
AGKP1	0	0	0	0	0	1	chrY:14639044-14641313	+	2270	pseudo		acylglycerol kinase pseudogene 1
AGL	390	361	537	472	464	447	chr1:99850077-99924023	+	7449	protein-coding	hsa:178	amylo-alpha-1, 6-glucosidase, 4-alpha-glucanotransferase
AGMAT	0	0	0	0	1	0	chr1:15571699-15585110	-	3154	protein-coding	hsa:79814	agmatine ureohydrolase (agmatinase)
AGMO	0	1	0	0	1	0	chr7:15117223-15562015	-	5270	protein-coding	hsa:392636	alkylglycerol monooxygenase
AGO1	379	358	780	474	344	435	chr1:35869808-35929610	+	12862	protein-coding	hsa:26523	argonaute RISC catalytic component 1
AGO2	711	807	1383	1069	858	858	chr8:140520158-140642406	-	17583	protein-coding	hsa:27161	argonaute RISC catalytic component 2
AGO3	256	293	459	400	315	304	chr1:35925198-36072037	+	23947	protein-coding	hsa:192669	argonaute RISC catalytic component 3
AGO4	74	85	107	147	110	101	chr1:35807630-35857890	+	7061	protein-coding	hsa:192670	argonaute RISC catalytic component 4
AGPAT1	0	1	0	0	2	0	chr6:32168206-32178111	-	2554	protein-coding	hsa:10554	1-acylglycerol-3-phosphate O-acyltransferase 1
AGPAT2	1141	947	965	683	938	770	chr9:136673143-136687459	-	1548	protein-coding	hsa:10555	1-acylglycerol-3-phosphate O-acyltransferase 2
AGPAT3	638	792	1145	971	886	817	chr21:43865160-43987594	+	7033	protein-coding	hsa:56894	1-acylglycerol-3-phosphate O-acyltransferase 3
AGPAT4	291	233	322	344	250	260	chr6:161129980-161274108	-	8094	protein-coding	hsa:56895	1-acylglycerol-3-phosphate O-acyltransferase 4
AGPAT4-IT1	11	1	1	1	3	4	chr6:161160114-161161982	-	1869	ncRNA	hsa:79992	AGPAT4 intronic transcript 1 (non-protein coding)
AGPAT5	889	870	1234	1041	945	962	chr8:6708357-6761503	+	5522	protein-coding	hsa:55326	1-acylglycerol-3-phosphate O-acyltransferase 5
AGPAT5P1	0	0	0	0	0	0	chrY:3293808-3294809	+	1002	pseudo		1-acylglycerol-3-phosphate O-acyltransferase 5 pseudogene 1
AGPS	390	491	816	662	629	631	chr2:177392743-177543836	+	8249	protein-coding	hsa:8540	alkylglycerone phosphate synthase
AGR2	0	0	0	0	0	0	chr7:16791811-16805114	-	1781	protein-coding	hsa:10551	anterior gradient 2, protein disulphide isomerase family member
AGR3	0	0	0	0	0	0	chr7:16854711-16881989	-	750	protein-coding	hsa:155465	anterior gradient 3, protein disulphide isomerase family member
AGRN	1602	1715	3133	1856	1710	1493	chr1:1020102-1056119	+	7395	protein-coding	hsa:375790	agrin
AGRP	0	0	0	1	0	0	chr16:67482571-67483813	-	764	protein-coding	hsa:181	agouti related neuropeptide
AGT	0	0	0	1	1	3	chr1:230702523-230714590	-	2584	protein-coding	hsa:183	angiotensinogen (serpin peptidase inhibitor, clade A, member 8)
AGTPBP1	185	241	330	451	314	355	chr9:85543799-85742029	-	7738	protein-coding	hsa:23287	ATP/GTP binding protein 1
AGTR1	0	0	0	0	0	1	chr3:148697871-148743003	+	2414	protein-coding	hsa:185	angiotensin II receptor, type 1
AGTR2	0	0	0	2	1	3	chrX:116170705-116174972	+	2899	protein-coding	hsa:186	angiotensin II receptor, type 2
AGTRAP	848	737	854	709	685	623	chr1:11736085-11750771	+	1280	protein-coding	hsa:57085	angiotensin II receptor-associated protein
AGXT	0	1	0	0	0	0	chr2:240868745-240879119	+	1598	protein-coding	hsa:189	alanine-glyoxylate aminotransferase
AGXT2	0	0	0	1	0	0	chr5:34998101-35048188	-	2455	protein-coding	hsa:64902	alanine--glyoxylate aminotransferase 2
AHCTF1	506	589	1264	945	725	738	chr1:246839098-246931978	-	9051	protein-coding	hsa:25909	AT hook containing transcription factor 1
AHCTF1P1	4	9	25	22	19	12	chr2:161499067-161507902	-	8836	pseudo	hsa:285116	AT hook containing transcription factor 1 pseudogene 1
AHCY	7904	7978	10764	8252	8804	8425	chr20:34235012-34311976	-	3725	protein-coding	hsa:191	adenosylhomocysteinase
AHCYL1	652	764	1244	1011	823	805	chr1:109984741-110023742	+	4314	protein-coding	hsa:10768	adenosylhomocysteinase-like 1
AHCYL2	121	154	292	272	189	216	chr7:129225014-129430211	+	6039	protein-coding	hsa:23382	adenosylhomocysteinase-like 2
AHCYP1	1	3	2	0	0	3	chr10:46223058-46224617	+	1560	pseudo		adenosylhomocysteinase pseudogene 1
AHCYP2	0	1	0	0	0	0	chr9:120720573-120722157	+	1585	pseudo		adenosylhomocysteinase pseudogene 2
AHCYP3	0	0	0	0	0	0	chr2:104394814-104396383	-	1570	pseudo		adenosylhomocysteinase pseudogene 3
AHCYP4	0	0	0	0	3	1	chr2:138901242-138902832	-	1591	pseudo		adenosylhomocysteinase pseudogene 4
AHCYP5	0	0	0	0	0	0	chr2:195582597-195584123	-	1527	pseudo		adenosylhomocysteinase pseudogene 5
AHCYP6	0	1	0	0	0	0	chr11:85857001-85859157	+	2157	pseudo		adenosylhomocysteinase pseudogene 6
AHCYP7	0	0	0	0	0	0	chr15:50417289-50418883	+	1595	pseudo		adenosylhomocysteinase pseudogene 7
AHCYP8	0	0	0	0	0	0	chr1:248721993-248722201	-	209	pseudo
AHDC1	303	417	624	460	505	444	chr1:27534245-27604178	-	7463	protein-coding	hsa:27245	AT hook, DNA binding motif, containing 1
AHI1	338	258	444	354	331	263	chr6:135283972-135497775	-	7414	protein-coding	hsa:54806	Abelson helper integration site 1
AHNAK	3179	3820	5621	6616	4834	4925	chr11:62433542-62546860	-	18815	protein-coding	hsa:79026	AHNAK nucleoprotein
AHNAK2	946	1054	1403	1652	1135	1204	chr14:104937253-104978357	-	18317	protein-coding	hsa:113146	AHNAK nucleoprotein 2
AHR	420	465	601	689	578	599	chr7:17298652-17346151	+	6247	protein-coding	hsa:196	aryl hydrocarbon receptor
AHRR	517	649	910	574	579	535	chr5:304176-438291	+	5661	protein-coding	hsa:57491	aryl-hydrocarbon receptor repressor
AHSA1	3475	3592	5517	3279	3699	3379	chr14:77457877-77469472	+	1400	protein-coding	hsa:10598	AHA1, activator of heat shock 90kDa protein ATPase homolog 1 (yeast)
AHSA2	271	367	713	511	430	432	chr2:61177418-61191210	+	6033	protein-coding	hsa:130872	AHA1, activator of heat shock 90kDa protein ATPase homolog 2 (yeast)
AHSG	2	6	3	2	1	4	chr3:186612928-186621318	+	1622	protein-coding	hsa:197	alpha-2-HS-glycoprotein
AHSP	1	0	0	0	0	0	chr16:31527852-31528804	+	537	protein-coding	hsa:51327	alpha hemoglobin stabilizing protein
AICDA	0	0	0	0	0	0	chr12:8602166-8612970	-	2875	protein-coding	hsa:57379	activation-induced cytidine deaminase
AIDA	62	84	302	194	126	107	chr1:222668013-222712522	-	3006	protein-coding	hsa:64853	axin interactor, dorsalization associated
AIF1	0	0	0	0	0	0	chr6:31615209-31617025	+	690	protein-coding	hsa:199	allograft inflammatory factor 1
AIF1L	683	687	1079	709	804	657	chr9:131096476-131123152	+	3515	protein-coding	hsa:83543	allograft inflammatory factor 1-like
AIFM1	1023	1063	1447	1050	1152	1116	chrX:130129362-130165887	-	2471	protein-coding	hsa:9131	apoptosis-inducing factor, mitochondrion-associated, 1
AIFM1P1	0	0	0	0	0	0	chr10:18735675-18738829	+	2090	pseudo		apoptosis-inducing factor, mitochondrion-associated, 1 pseudogene 1
AIFM2	1135	1011	1617	904	1041	881	chr10:70112267-70132934	-	3250	protein-coding	hsa:84883	apoptosis-inducing factor, mitochondrion-associated, 2
AIFM3	163	124	117	135	145	135	chr22:20965130-20981360	+	2429	protein-coding	hsa:150209	apoptosis-inducing factor, mitochondrion-associated, 3
AIG1	505	479	422	541	433	488	chr6:143059363-143343594	+	3698	protein-coding	hsa:51390	androgen-induced 1
AIG1P1	0	0	0	0	0	0	chr5:39022411-39022558	+	148	pseudo		androgen-induced 1 pseudogene 1
AIM1	153	157	261	241	193	216	chr6:106360808-106570449	+	8380	protein-coding	hsa:202	absent in melanoma 1
AIM1L	68	68	108	74	57	57	chr1:26321859-26354130	-	6037	protein-coding	hsa:55057	absent in melanoma 1-like
AIM2	0	1	0	3	0	0	chr1:159059226-159132351	-	3425	protein-coding	hsa:9447	absent in melanoma 2
AIMP1	1680	1377	1633	1566	1547	1439	chr4:106315610-106349225	+	5139	protein-coding	hsa:9255	aminoacyl tRNA synthetase complex-interacting multifunctional protein 1
AIMP1P1	0	0	0	0	0	0	chr20:14127331-14128413	+	1083	pseudo		aminoacyl tRNA synthetase complex-interacting multifunctional protein 1 pseudogene 1
AIMP1P2	1	3	2	3	4	1	chr1:172885947-172886258	-	312	pseudo		aminoacyl tRNA synthetase complex-interacting multifunctional protein 1 pseudogene 2
AIMP2	1218	1054	1136	955	1185	1099	chr7:6009241-6023834	+	1433	protein-coding	hsa:7965	aminoacyl tRNA synthetase complex-interacting multifunctional protein 2
AIP	1052	954	926	671	868	703	chr11:67483029-67491108	+	1238	protein-coding	hsa:9049	aryl hydrocarbon receptor interacting protein
AIPL1	0	0	0	1	0	0	chr17:6423737-6435199	-	2973	protein-coding	hsa:23746	aryl hydrocarbon receptor interacting protein-like 1
AIRE	0	2	0	1	1	0	chr21:44285838-44298219	+	2299	protein-coding	hsa:326	autoimmune regulator
AIRN	0	0	0	0	0	0	chr6:160003291-160007664	-	4374	ncRNA	hsa:100271873	antisense of IGF2R non-protein coding RNA
AJAP1	1	0	0	1	1	0	chr1:4654775-4792518	+	12138	protein-coding	hsa:55966	adherens junctions associated protein 1
AJUBA	474	416	858	480	509	440	chr14:22971174-22982642	-	4262	protein-coding	hsa:84962	ajuba LIM protein
AK1	2792	2200	1378	1568	2151	1787	chr9:127866480-127886749	-	2350	protein-coding	hsa:203	adenylate kinase 1
AK2	2407	2577	3524	3028	2865	2665	chr1:33007940-33036911	-	3954	protein-coding	hsa:204	adenylate kinase 2
AK2P1	36	29	26	27	37	30	chr1:58630846-58631572	-	727	pseudo		adenylate kinase 2 pseudogene 1
AK2P2	0	0	0	1	2	0	chr2:31823410-31823830	-	421	pseudo		adenylate kinase 2 pseudogene 2
AK3	802	814	782	974	1033	1005	chr9:4709556-4742043	-	4326	protein-coding	hsa:50808	adenylate kinase 3
AK3P2	0	0	0	0	0	1	chr8:143057063-143057816	-	754	pseudo		adenylate kinase 3 pseudogene 2
AK3P3	2	0	4	2	3	3	chr7:23129178-23129838	+	661	pseudo		adenylate kinase 3 pseudogene 3
AK3P4	0	0	0	0	0	0	chr5:115402340-115402964	+	625	pseudo		adenylate kinase 3 pseudogene 4
AK3P5	0	0	0	0	0	0	chr10:32944417-32945001	+	585	pseudo		adenylate kinase 3 pseudogene 5
AK3P6	0	0	0	1	0	3	chr12:128942099-128945293	-	3195	pseudo		adenylate kinase 3 pseudogene 6
AK4	1414	1365	1604	2006	1691	1705	chr1:65147342-65232145	+	6998	protein-coding	hsa:205	adenylate kinase 4
AK4P1	54	47	117	99	70	59	chr17:31345314-31347501	+	2188	pseudo		adenylate kinase 4 pseudogene 1
AK4P2	0	0	0	0	0	0	chr5:55551888-55552554	-	667	pseudo		adenylate kinase 4 pseudogene 2
AK4P3	12	14	18	15	14	11	chr12:31614443-31616574	-	2132	pseudo		adenylate kinase 4 pseudogene 3
AK4P4	0	0	0	0	0	0	chr9:5855786-5856426	-	641	pseudo		adenylate kinase 4 pseudogene 4
AK4P5	0	0	0	0	0	0	chr6:80077729-80078362	-	634	pseudo		adenylate kinase 4 pseudogene 5
AK4P6	0	0	0	0	0	0	chr4:151027090-151027617	+	528	pseudo		adenylate kinase 4 pseudogene 6
AK5	7	1	7	3	6	4	chr1:77281908-77559969	+	3936	protein-coding	hsa:26289	adenylate kinase 5
AK6	2	3	3	0	2	3	chr5:69351726-69370013	-	1183	protein-coding	hsa:102157402	adenylate kinase 6
AK6P1	0	0	0	0	0	0	chr12:34230379-34250265	+	584	pseudo		adenylate kinase isoenzyme 6-like
AK6P2	0	1	0	0	0	1	chr12:38078179-38088813	-	651	pseudo		adenylate kinase isoenzyme 6-like
AK7	9	6	20	25	6	9	chr14:96392111-96489427	+	3647	protein-coding	hsa:122481	adenylate kinase 7
AK8	38	24	10	8	15	24	chr9:132725574-132878811	-	4825	protein-coding	hsa:158067	adenylate kinase 8
AK9	30	41	65	73	52	50	chr6:109492855-109691253	-	7207	protein-coding	hsa:221264	adenylate kinase 9
AKAIN1	0	0	1	0	0	0	chr18:5143673-5199997	-	4627	protein-coding
AKAP1	1309	1497	1895	1872	1791	1710	chr17:57085192-57121349	+	4287	protein-coding	hsa:8165	A kinase (PRKA) anchor protein 1
AKAP10	243	310	515	493	381	376	chr17:19904452-19977856	-	3941	protein-coding	hsa:11216	A kinase (PRKA) anchor protein 10
AKAP11	302	305	528	553	372	381	chr13:42271470-42323267	+	10112	protein-coding	hsa:11215	A kinase (PRKA) anchor protein 11
AKAP12	11521	14186	19068	24930	17034	18394	chr6:151239815-151358559	+	9794	protein-coding	hsa:9590	A kinase (PRKA) anchor protein 12
AKAP13	257	379	640	574	469	481	chr15:85380616-85749358	+	13329	protein-coding	hsa:11214	A kinase (PRKA) anchor protein 13
AKAP14	0	0	1	0	0	0	chrX:119895973-119920716	+	841	protein-coding	hsa:158798	A kinase (PRKA) anchor protein 14
AKAP17A	0	0	0	0	0	0	chrX:1591593-1602520	+	3274	protein-coding	hsa:8227	A kinase (PRKA) anchor protein 17A
AKAP17BP	0	0	1	0	0	0	chrX:119256918-119257658	-	741	pseudo		A kinase (PRKA) anchor protein 17B, pseudogene
AKAP2	0	1	0	2	2	0	chr9:110048598-110172512	+	7003	protein-coding	hsa:11217	A kinase (PRKA) anchor protein 2
AKAP3	33	45	78	78	45	40	chr12:4615508-4649047	-	3448	protein-coding	hsa:10566	A kinase (PRKA) anchor protein 3
AKAP4	1	0	0	0	0	1	chrX:50190768-50201013	-	2881	protein-coding	hsa:8852	A kinase (PRKA) anchor protein 4
AKAP5	5	7	22	13	10	7	chr14:64465499-64474503	+	6487	protein-coding	hsa:9495	A kinase (PRKA) anchor protein 5
AKAP6	14	15	7	14	11	15	chr14:32329273-32833999	+	14465	protein-coding	hsa:9472	A kinase (PRKA) anchor protein 6
AKAP7	40	44	58	74	62	51	chr6:131125698-131283535	+	3000	protein-coding	hsa:9465	A kinase (PRKA) anchor protein 7
AKAP8	703	843	950	746	886	764	chr19:15353521-15379815	-	3713	protein-coding	hsa:10270	A kinase (PRKA) anchor protein 8
AKAP8L	2309	2010	1994	1611	2028	1694	chr19:15380048-15419121	-	2552	protein-coding	hsa:26993	A kinase (PRKA) anchor protein 8-like
AKAP8P1	0	0	0	0	0	0	chr9:11011744-11013098	+	1355	pseudo		A kinase (PRKA) anchor protein 8 pseudogene 1
AKAP9	272	418	605	591	477	422	chr7:91940867-92110673	+	14094	protein-coding	hsa:10142	A kinase (PRKA) anchor protein 9
AKIP1	688	660	643	607	775	594	chr11:8911117-8920079	+	3222	protein-coding	hsa:56672	A kinase (PRKA) interacting protein 1
AKIRIN1	1212	1450	1637	1975	1740	1833	chr1:38991244-39006065	+	2726	protein-coding	hsa:79647	akirin 1
AKIRIN1P1	0	0	0	0	0	0	chr12:80561013-80561544	-	532	pseudo		akirin 1 pseudogene 1
AKIRIN1P2	0	1	0	1	0	2	chrX:68132868-68133437	+	570	pseudo		akirin 1 pseudogene 2
AKIRIN2	251	360	513	452	393	393	chr6:87674860-87702267	-	1932	protein-coding	hsa:55122	akirin 2
AKIRIN2P1	1	1	0	0	1	0	chr4:149789958-149790966	+	1009	pseudo		akirin 2 pseudogene 1
AKNA	93	109	221	100	105	104	chr9:114334149-114398498	-	5906	protein-coding	hsa:80709	AT-hook transcription factor
AKNAD1	17	21	12	17	10	9	chr1:108815898-108858242	-	3063	protein-coding	hsa:254268	AKNA domain containing 1
AKR1A1	2534	2437	2348	2041	2439	2222	chr1:45550779-45570051	+	1580	protein-coding	hsa:10327	aldo-keto reductase family 1, member A1 (aldehyde reductase)
AKR1B1	769	674	880	625	689	643	chr7:134442352-134459136	-	1410	protein-coding	hsa:231	aldo-keto reductase family 1, member B1 (aldose reductase)
AKR1B10	64	60	76	65	46	50	chr7:134527592-134541414	+	1766	protein-coding	hsa:57016	aldo-keto reductase family 1, member B10 (aldose reductase)
AKR1B10P1	3	2	0	0	1	1	chr10:67750229-67751429	+	1201	pseudo		aldo-keto reductase family 1, member B10 pseudogene 1
AKR1B10P2	0	0	0	0	0	0	chr18:68455950-68456870	+	921	pseudo		aldo-keto reductase family 1, member B10 pseudogene 2
AKR1B15	1	2	0	0	0	1	chr7:134549097-134579841	+	2027	protein-coding	hsa:441282	aldo-keto reductase family 1, member B15
AKR1B1P1	0	0	0	0	0	0	chr1:224574401-224575588	+	1188	pseudo		aldehyde reductase family 1, member B1 pseudogene 1
AKR1B1P2	0	1	0	0	2	1	chr3:74135927-74137588	+	1345	pseudo		aldo-keto reductase family 1, member B1 pseudogene 2
AKR1B1P3	0	0	0	0	0	0	chr11:16483362-16484709	-	1348	pseudo		aldo-keto reductase family 1, member B1 pseudogene 3
AKR1B1P4	0	0	0	0	0	0	chr13:45687183-45688510	-	1328	pseudo		aldo-keto reductase family 1, member B1 pseudogene 4
AKR1B1P5	0	0	0	0	0	0	chr14:59135122-59136451	-	1330	pseudo		aldo-keto reductase family 1, member B1 pseudogene 5
AKR1B1P6	0	1	0	0	0	0	chr18:8545649-8546759	+	1111	pseudo		aldo-keto reductase family 1, member B1 pseudogene 6
AKR1B1P7	0	0	0	0	0	1	chr19:33360126-33361465	-	1340	pseudo		aldo-keto reductase family 1, member B1 pseudogene 7
AKR1B1P8	0	0	0	0	0	0	chrX:116043451-116044622	+	1172	pseudo		aldo-keto reductase family 1, member B1 pseudogene 8
AKR1C1	17	6	7	10	11	2	chr10:4963262-4979967	+	3172	protein-coding	hsa:1645	aldo-keto reductase family 1, member C1
AKR1C2	13	2	4	3	1	1	chr10:4987775-5018033	-	3606	protein-coding	hsa:1646	aldo-keto reductase family 1, member C2
AKR1C3	27	9	25	23	24	16	chr10:5048766-5107686	+	1224	protein-coding	hsa:8644	aldo-keto reductase family 1, member C3
AKR1C4	0	0	1	1	0	0	chr10:5196835-5218947	+	1192	protein-coding	hsa:1109	aldo-keto reductase family 1, member C4
AKR1C6P	0	0	1	0	0	0	chr10:4871667-4916273	-	1397	pseudo	hsa:389932	aldo-keto reductase family 1, member C6, pseudogene
AKR1C7P	0	1	1	0	0	0	chr10:5275206-5285925	-	10720	pseudo		aldo-keto reductase family 1, member C7, pseudogene
AKR1C8P	0	0	0	0	0	0	chr10:5154460-5185187	-	2182	pseudo	hsa:340811	aldo-keto reductase family 1, member C8, pseudogene
AKR1D1	2	0	0	0	1	0	chr7:138076432-138118304	+	2710	protein-coding	hsa:6718	aldo-keto reductase family 1, member D1
AKR1D1P1	0	0	0	0	0	0	chr1:167519550-167536087	+	16538	pseudo		aldo-keto reductase family 1, member D1 pseudogene 1
AKR1E2	5	15	20	14	16	11	chr10:4824554-4908421	+	2702	protein-coding	hsa:83592	aldo-keto reductase family 1, member E2
AKR7A2	1271	1102	1105	882	1204	965	chr1:19302708-19312146	-	2619	protein-coding	hsa:8574	aldo-keto reductase family 7, member A2 (aflatoxin aldehyde reductase)
AKR7A2P1	0	0	0	0	0	0	chr1:112923350-112924673	+	1324	pseudo	hsa:246182	aldo-keto reductase family 7, member A2 pseudogene 1
AKR7A3	14	33	16	21	30	17	chr1:19274309-19289362	-	1818	protein-coding	hsa:22977	aldo-keto reductase family 7, member A3 (aflatoxin aldehyde reductase)
AKR7L	47	32	17	29	20	32	chr1:19265982-19274074	-	2314	protein-coding	hsa:246181	aldo-keto reductase family 7-like (gene/pseudogene)
AKT1	1940	2083	3688	2231	2262	2078	chr14:104769349-104795743	-	3167	protein-coding	hsa:207	v-akt murine thymoma viral oncogene homolog 1
AKT1S1	2896	2532	3214	1887	2375	1958	chr19:49869033-49878356	-	2447	protein-coding	hsa:84335	AKT1 substrate 1 (proline-rich)
AKT2	1461	1574	2422	1800	1716	1679	chr19:40230317-40285531	-	5300	protein-coding	hsa:208	v-akt murine thymoma viral oncogene homolog 2
AKT3	0	0	1	2	0	0	NT_187519.1:500341-855682	-	7082	protein-coding	hsa:10000	v-akt murine thymoma viral oncogene homolog 3
AKTIP	209	236	294	287	265	257	chr16:53491028-53504411	-	2843	protein-coding	hsa:64400	AKT interacting protein
ALAD	182	271	389	398	328	355	chr9:113386312-113401338	-	3375	protein-coding	hsa:210	aminolevulinate dehydratase
ALAS1	831	1187	1911	1411	1367	1302	chr3:52198083-52214327	+	2452	protein-coding	hsa:211	aminolevulinate, delta-, synthase 1
ALAS2	0	4	5	5	2	6	chrX:55009055-55031064	-	2047	protein-coding	hsa:212	aminolevulinate, delta-, synthase 2
ALB	5	1	8	3	4	0	chr4:73404255-73421412	+	2247	protein-coding	hsa:213	albumin
ALCAM	1728	1533	1556	1790	1734	1495	chr3:105366713-105576913	+	4910	protein-coding	hsa:214	activated leukocyte cell adhesion molecule
ALDH16A1	450	513	974	427	503	428	chr19:49453216-49471050	+	3106	protein-coding	hsa:126133	aldehyde dehydrogenase 16 family, member A1
ALDH18A1	1240	1374	1958	1578	1532	1518	chr10:95605929-95656810	-	3614	protein-coding	hsa:5832	aldehyde dehydrogenase 18 family, member A1
ALDH1A1	11	0	0	5	2	3	chr9:72900662-72953317	-	2369	protein-coding	hsa:216	aldehyde dehydrogenase 1 family, member A1
ALDH1A2	5	0	3	0	2	1	chr15:57953424-58065923	-	3700	protein-coding	hsa:8854	aldehyde dehydrogenase 1 family, member A2
ALDH1A3	15993	22201	27795	36197	26137	29050	chr15:100879692-100916626	+	3608	protein-coding	hsa:220	aldehyde dehydrogenase 1 family, member A3
ALDH1B1	939	889	1152	951	982	969	chr9:38392664-38398665	+	3070	protein-coding	hsa:219	aldehyde dehydrogenase 1 family, member B1
ALDH1L1	71	44	124	48	75	56	chr3:126103561-126181526	-	3289	protein-coding	hsa:10840	aldehyde dehydrogenase 1 family, member L1
ALDH1L1-AS1	0	2	1	0	0	0	chr3:126103640-126108069	+	437	ncRNA	hsa:100874204	ALDH1L1 antisense RNA 1
ALDH1L1-AS2	0	0	0	0	0	0	chr3:126180065-126210169	+	2324	ncRNA	hsa:100862662	ALDH1L1 antisense RNA 2
ALDH1L2	0	5	3	9	10	7	chr12:105019784-105084609	-	7745	protein-coding	hsa:160428	aldehyde dehydrogenase 1 family, member L2
ALDH2	591	605	473	481	539	545	chr12:111766887-111809985	+	2060	protein-coding	hsa:217	aldehyde dehydrogenase 2 family (mitochondrial)
ALDH3A1	12	10	14	8	10	5	chr17:19737984-19748433	-	2845	protein-coding	hsa:218	aldehyde dehydrogenase 3 family, member A1
ALDH3A2	1462	1584	2051	1649	1637	1515	chr17:19648136-19677596	+	3823	protein-coding	hsa:224	aldehyde dehydrogenase 3 family, member A2
ALDH3B1	368	378	452	402	474	391	chr11:68008547-68029282	+	2897	protein-coding	hsa:221	aldehyde dehydrogenase 3 family, member B1
ALDH3B2	5	2	0	0	0	2	chr11:67662162-67681214	-	2650	protein-coding	hsa:222	aldehyde dehydrogenase 3 family, member B2
ALDH4A1	470	459	537	473	453	413	chr1:18871430-18902799	-	3383	protein-coding	hsa:8659	aldehyde dehydrogenase 4 family, member A1
ALDH5A1	220	218	248	347	278	250	chr6:24494969-24537207	+	5170	protein-coding	hsa:7915	aldehyde dehydrogenase 5 family, member A1
ALDH6A1	53	57	100	74	57	41	chr14:74057662-74084493	-	4850	protein-coding	hsa:4329	aldehyde dehydrogenase 6 family, member A1
ALDH7A1	1180	1215	1458	1292	1356	1125	chr5:126541841-126595390	-	4936	protein-coding	hsa:501	aldehyde dehydrogenase 7 family, member A1
ALDH7A1P1	5	3	3	2	6	2	chr5:77290184-77291997	+	1814	pseudo		aldehyde dehydrogenase 7 family, member A1 pseudogene 1
ALDH7A1P2	0	0	0	0	0	0	chr2:172893763-172894383	-	621	pseudo		aldehyde dehydrogenase 7 family, member A1 pseudogene 2
ALDH7A1P3	0	0	1	0	0	0	chr7:150541564-150542126	-	563	pseudo		aldehyde dehydrogenase 7 family, member A1 pseudogene 3
ALDH7A1P4	0	0	0	0	0	0	chr10:62740990-62741394	-	405	pseudo		aldehyde dehydrogenase 7 family, member A1 pseudogene 4
ALDH8A1	18	21	22	35	22	24	chr6:134917390-134950122	-	2558	protein-coding	hsa:64577	aldehyde dehydrogenase 8 family, member A1
ALDH9A1	685	650	962	716	838	786	chr1:165662212-165698663	-	2555	protein-coding	hsa:223	aldehyde dehydrogenase 9 family, member A1
ALDOA	31844	25864	37086	30082	31827	26834	chr16:30053090-30070420	+	2390	protein-coding	hsa:226	aldolase A, fructose-bisphosphate
ALDOAP1	0	0	0	0	0	0	chr3:52193045-52194991	+	1415	pseudo		aldolase A, fructose-bisphosphate pseudogene 1
ALDOAP2	3	0	0	0	2	1	chr10:125666680-125668056	-	1377	pseudo		aldolase A, fructose-bisphosphate pseudogene 2
ALDOB	0	0	0	1	0	0	chr9:101420560-101435780	-	2426	protein-coding	hsa:229	aldolase B, fructose-bisphosphate
ALDOC	1060	938	1119	1283	1166	1045	chr17:28573115-28576963	-	1737	protein-coding	hsa:230	aldolase C, fructose-bisphosphate
ALG1	1101	932	1118	832	1048	940	chr16:5071809-5087379	+	3934	protein-coding	hsa:56052	ALG1, chitobiosyldiphosphodolichol beta-mannosyltransferase
ALG10	51	27	55	60	49	51	chr12:34022281-34028302	+	3128	protein-coding	hsa:84920	ALG10, alpha-1,2-glucosyltransferase
ALG10B	66	62	117	99	106	108	chr12:38316679-38329726	+	10074	protein-coding	hsa:144245	ALG10B, alpha-1,2-glucosyltransferase
ALG11	28	76	100	153	127	120	chr13:52012387-52029648	+	2565	protein-coding	hsa:440138	ALG11, alpha-1,2-mannosyltransferase
ALG12	254	289	375	243	351	252	chr22:49860163-49918469	-	2375	protein-coding	hsa:79087	ALG12, alpha-1,6-mannosyltransferase
ALG13	583	474	622	551	526	520	chrX:111680741-111764164	+	8150	protein-coding	hsa:79868	ALG13, UDP-N-acetylglucosaminyltransferase subunit
ALG14	175	131	127	127	185	145	chr1:94981565-95072974	-	2473	protein-coding	hsa:199857	ALG14, UDP-N-acetylglucosaminyltransferase subunit
ALG1L	8	12	5	7	15	19	chr3:125929272-125993832	-	4191	protein-coding	hsa:200810	ALG1, chitobiosyldiphosphodolichol beta-mannosyltransferase-like
ALG1L10P	0	8	9	5	1	5	chr12:8227734-8231764	+	4031	pseudo		asparagine-linked glycosylation 1-like 10, pseudogene
ALG1L11P	0	1	0	0	0	0	chr8:12178697-12182719	+	4023	pseudo		asparagine-linked glycosylation 1-like 11, pseudogene
ALG1L12P	0	0	0	0	0	0	chr8:12421019-12426274	+	5256	pseudo		asparagine-linked glycosylation 1-like 12, pseudogene
ALG1L13P	4	6	11	8	3	4	chr8:8236003-8244667	-	8665	pseudo		asparagine-linked glycosylation 1-like 13, pseudogene
ALG1L14P	0	0	0	0	0	2	chr4:9166309-9170881	-	1043	pseudo		asparagine-linked glycosylation 1-like 14, pseudogene
ALG1L15P	3	8	1	2	3	8	chr3:156044129-156044950	-	756	pseudo		asparagine-linked glycosylation 1-like 15, pseudogene
ALG1L2	8	2	2	8	3	6	chr3:130081831-130098390	+	969	protein-coding	hsa:644974	ALG1, chitobiosyldiphosphodolichol beta-mannosyltransferase-like 2
ALG1L3P	2	3	2	3	8	10	chr4:9702844-9710812	-	7969	pseudo		asparagine-linked glycosylation 1-like 3, pseudogene
ALG1L5P	7	5	11	6	8	8	chr7:6923812-6931831	+	8020	pseudo		asparagine-linked glycosylation 1-like 5, pseudogene
ALG1L6P	0	1	0	1	0	4	chr3:75415067-75424731	+	3253	pseudo		asparagine-linked glycosylation 1-like 6, pseudogene
ALG1L7P	10	3	11	14	12	8	chr4:3935446-3945048	+	3298	pseudo		asparagine-linked glycosylation 1-like 7, pseudogene
ALG1L8P	0	0	1	2	0	1	chr11:67785270-67793345	+	8076	pseudo		asparagine-linked glycosylation 1-like 8, pseudogene
ALG1L9P	2	0	8	6	3	9	chr11:71794363-71813859	-	2488	pseudo	hsa:285407	asparagine-linked glycosylation 1-like 9, pseudogene
ALG2	580	619	773	745	693	799	chr9:99216425-99221964	-	2989	protein-coding	hsa:85365	ALG2, alpha-1,3/1,6-mannosyltransferase
ALG3	1582	1327	1782	1113	1370	1190	chr3:184242329-184249525	-	1606	protein-coding	hsa:10195	ALG3, alpha-1,3- mannosyltransferase
ALG3P1	0	0	0	1	1	0	chr5:5375632-5376844	-	1213	pseudo		ALG3, alpha-1,3- mannosyltransferase pseudogene 1
ALG5	819	718	705	661	783	758	chr13:36949770-36999367	-	1277	protein-coding	hsa:29880	ALG5, dolichyl-phosphate beta-glucosyltransferase
ALG6	293	247	374	269	233	259	chr1:63367590-63438562	+	3371	protein-coding	hsa:29929	ALG6, alpha-1,3-glucosyltransferase
ALG8	750	658	867	740	662	645	chr11:78100942-78139660	-	2487	protein-coding	hsa:79053	ALG8, alpha-1,3-glucosyltransferase
ALG9	287	228	348	299	282	286	chr11:111776096-111871581	-	6577	protein-coding	hsa:79796	ALG9, alpha-1,2-mannosyltransferase
ALK	7	4	0	71	6	1	chr2:29192774-29921611	-	6265	protein-coding	hsa:238	anaplastic lymphoma receptor tyrosine kinase
ALKBH1	277	290	443	327	343	291	chr14:77672404-77708038	-	2585	protein-coding	hsa:8846	alkB, alkylation repair homolog 1 (E. coli)
ALKBH2	1112	1066	776	807	938	828	chr12:109088188-109093631	-	1212	protein-coding	hsa:121642	alkB, alkylation repair homolog 2 (E. coli)
ALKBH3	464	385	395	377	389	367	chr11:43880807-43920275	+	1569	protein-coding	hsa:221120	alkB, alkylation repair homolog 3 (E. coli)
ALKBH3-AS1	0	0	0	0	0	1	chr11:43909289-43920944	-	1927	ncRNA	hsa:100507300	ALKBH3 antisense RNA 1
ALKBH4	359	340	394	259	334	388	chr7:102456220-102464874	-	2121	protein-coding	hsa:54784	alkB, alkylation repair homolog 4 (E. coli)
ALKBH5	1244	1447	1937	1458	1589	1379	chr17:18183553-18209954	+	3434	protein-coding	hsa:54890	AlkB family member 5, RNA demethylase
ALKBH6	804	734	618	462	610	540	chr19:36009116-36014243	-	1060	protein-coding	hsa:84964	alkB, alkylation repair homolog 6 (E. coli)
ALKBH7	498	470	290	227	407	271	chr19:6372433-6375250	+	1331	protein-coding	hsa:84266	alkB, alkylation repair homolog 7 (E. coli)
ALKBH8	184	201	303	270	239	205	chr11:107502726-107565740	-	4067	protein-coding	hsa:91801	alkB, alkylation repair homolog 8 (E. coli)
ALLC	0	1	3	1	1	0	chr2:3645368-3702671	+	3830	protein-coding	hsa:55821	allantoicase
ALMS1	104	119	267	146	120	136	chr2:73385758-73609919	+	12925	protein-coding	hsa:7840	Alstrom syndrome 1
ALMS1-IT1	0	1	2	8	5	7	chr2:73457103-73459482	+	1766	ncRNA	hsa:100874291	ALMS1 intronic transcript 1 (non-protein coding)
ALMS1P1	0	0	2	2	1	0	chr2:73644919-73685572	+	1597	pseudo
ALOX12	0	1	3	3	0	1	chr17:6993791-7010736	+	4212	protein-coding	hsa:239	arachidonate 12-lipoxygenase
ALOX12-AS1	15	12	34	22	10	25	chr17:6985123-7012334	-	651	ncRNA	hsa:100506713	ALOX12 antisense RNA 1
ALOX12B	23	24	38	24	42	12	chr17:8072636-8087703	-	2502	protein-coding	hsa:242	arachidonate 12-lipoxygenase, 12R type
ALOX12P1	0	0	1	0	1	0	chr17:30529673-30542433	+	12761	pseudo		arachidonate 12-lipoxygenase pseudogene 1
ALOX12P2	41	38	115	65	53	46	chr17:6853576-6900349	+	2768	pseudo	hsa:245	arachidonate 12-lipoxygenase pseudogene 2
ALOX15	6	0	3	2	0	2	chr17:4630919-4641665	-	2684	protein-coding	hsa:246	arachidonate 15-lipoxygenase
ALOX15B	10	3	11	3	6	1	chr17:8039040-8049134	+	2716	protein-coding	hsa:247	arachidonate 15-lipoxygenase, type B
ALOX15P1	15	4	6	5	4	4	chr17:6657719-6661382	+	672	pseudo	hsa:100652883	arachidonate 15-lipoxygenase pseudogene 1
ALOX15P2	0	0	0	0	0	0	chr9:92913159-92921557	+	8399	pseudo		arachidonate 15-lipoxygenase pseudogene 2
ALOX5	0	0	4	1	0	2	NW_003315935.1:214997-286950	+	2609	protein-coding	hsa:240	arachidonate 5-lipoxygenase
ALOX5AP	1	0	1	1	1	3	chr13:30713478-30764428	+	1227	protein-coding	hsa:241	arachidonate 5-lipoxygenase-activating protein
ALOXE3	72	70	154	80	70	80	chr17:8095900-8118916	-	3397	protein-coding	hsa:59344	arachidonate lipoxygenase 3
ALOXE3P1	0	0	0	0	0	0	chr17:8071386-8072530	+	1145	pseudo		arachidonate lipoxygenase 3 pseudogene 1
ALPI	0	1	2	1	1	1	chr2:232456112-232460745	+	3274	protein-coding	hsa:248	alkaline phosphatase, intestinal
ALPK1	120	142	213	203	158	154	chr4:112286420-112442618	+	7866	protein-coding	hsa:80216	alpha-kinase 1
ALPK2	20	20	29	28	18	29	chr18:58481247-58629192	-	11036	protein-coding	hsa:115701	alpha-kinase 2
ALPK3	70	73	49	57	63	76	chr15:84816631-84873482	+	10917	protein-coding	hsa:57538	alpha-kinase 3
ALPL	6	4	2	1	0	3	chr1:21508982-21578412	+	2603	protein-coding	hsa:249	alkaline phosphatase, liver/bone/kidney
ALPP	8	9	28	10	12	11	chr2:232378534-232382889	+	2971	protein-coding	hsa:250	alkaline phosphatase, placental
ALPPL2	10	14	9	12	10	7	chr2:232406842-232410714	+	2494	protein-coding	hsa:251	alkaline phosphatase, placental-like 2
ALS2	255	294	534	445	333	379	chr2:201700263-201781172	-	7205	protein-coding	hsa:57679	amyotrophic lateral sclerosis 2 (juvenile)
ALS2CL	1019	1040	901	1035	1020	983	chr3:46668995-46693713	-	6609	protein-coding	hsa:259173	ALS2 C-terminal like
ALS2CR11	0	4	0	3	0	1	chr2:201487421-201619182	-	5706	protein-coding	hsa:151254	amyotrophic lateral sclerosis 2 (juvenile) chromosome region, candidate 11
ALS2CR12	0	1	0	1	0	0	chr2:201288271-201357398	-	2283	protein-coding	hsa:130540	amyotrophic lateral sclerosis 2 (juvenile) chromosome region, candidate 12
ALX1	0	1	1	0	0	1	chr12:85280258-85301784	+	1319	protein-coding	hsa:8092	ALX homeobox 1
ALX3	0	0	0	0	0	3	chr1:110060375-110070700	-	1478	protein-coding	hsa:257	ALX homeobox 3
ALX4	0	0	0	1	0	0	chr11:44260728-44310166	-	5466	protein-coding	hsa:60529	ALX homeobox 4
ALYREF	3129	2835	3242	1605	2697	2091	chr17:81887835-81891622	-	1247	protein-coding	hsa:10189	Aly/REF export factor
AMACR	0	2	3	4	2	4	chr5:33986986-34008115	-	3352	protein-coding	hsa:23600	alpha-methylacyl-CoA racemase
AMBN	0	0	0	2	2	1	chr4:70592258-70607288	+	2003	protein-coding	hsa:258	ameloblastin (enamel matrix protein)
AMBP	0	0	1	0	2	1	chr9:114060127-114078472	-	1434	protein-coding	hsa:259	alpha-1-microglobulin/bikunin precursor
AMBRA1	321	419	691	467	443	431	chr11:46396412-46594069	-	5306	protein-coding	hsa:55626	autophagy/beclin-1 regulator 1
AMD1	1282	1197	1804	1572	1414	1396	chr6:110814621-110895713	+	3424	protein-coding	hsa:262	adenosylmethionine decarboxylase 1
AMD1P1	0	0	0	0	0	0	chr10:20350052-20351100	+	1049	pseudo		adenosylmethionine decarboxylase 1 pseudogene 1
AMD1P2	0	0	0	0	0	0	chrX:155828096-155829827	-	1732	pseudo		adenosylmethionine decarboxylase pseudogene 1
AMD1P3	0	0	0	0	1	1	chr5:43586363-43588822	-	1873	pseudo		adenosylmethionine decarboxylase 1 pseudogene 3
AMD1P4	0	0	0	0	0	0	chr6:11861426-11862699	-	955	pseudo		adenosylmethionine decarboxylase 1 pseudogene 4
AMDHD1	46	61	64	74	43	50	chr12:95943293-95968592	+	2136	protein-coding	hsa:144193	amidohydrolase domain containing 1
AMDHD2	584	512	591	442	513	421	chr16:2520351-2531414	+	3189	protein-coding	hsa:51005	amidohydrolase domain containing 2
AMELX	0	1	0	1	0	0	chrX:11293413-11300761	+	2266	protein-coding	hsa:265	amelogenin, X-linked
AMELY	0	0	0	0	0	1	chrY:6865918-6874056	-	802	protein-coding	hsa:266	amelogenin, Y-linked
AMER1	194	157	201	184	167	152	chrX:64185117-64205744	-	8443	protein-coding	hsa:139285	APC membrane recruitment protein 1
AMER2	0	0	0	0	0	0	chr13:25161679-25172456	-	10605	protein-coding	hsa:219287	APC membrane recruitment protein 2
AMER3	0	0	0	0	0	0	chr2:130754475-130768134	+	7278	protein-coding	hsa:205147	APC membrane recruitment protein 3
AMFR	957	968	1513	1261	1241	1214	chr16:56361452-56425538	-	3696	protein-coding	hsa:267	autocrine motility factor receptor, E3 ubiquitin protein ligase
AMH	87	75	241	34	95	70	chr19:2249114-2252073	+	2018	protein-coding	hsa:268	anti-Mullerian hormone
AMHR2	1	2	1	1	6	2	chr12:53423855-53431672	+	1916	protein-coding	hsa:269	anti-Mullerian hormone receptor, type II
AMIGO1	1	1	2	5	0	1	chr1:109504178-109509742	-	5123	protein-coding	hsa:57463	adhesion molecule with Ig-like domain 1
AMIGO2	20	11	36	23	15	23	chr12:47075707-47080826	-	4040	protein-coding	hsa:347902	adhesion molecule with Ig-like domain 2
AMIGO3	19	25	62	33	37	36	chr3:49716834-49719805	-	2972	protein-coding	hsa:386724	adhesion molecule with Ig-like domain 3
AMMECR1	125	146	403	245	175	220	chrX:110194186-110440233	-	5604	protein-coding	hsa:9949	Alport syndrome, mental retardation, midface hypoplasia and elliptocytosis chromosomal region gene 1
AMMECR1L	486	462	752	628	502	578	chr2:127861630-127886408	-	5279	protein-coding	hsa:83607	AMMECR1-like
AMMECR1LP1	0	0	0	0	0	0	chr13:96573642-96574503	+	862	pseudo		AMMECR1-like pseudogene 1
AMN	3	5	3	3	4	2	chr14:102922430-102930842	+	2058	protein-coding	hsa:81693	amnion associated transmembrane protein
AMN1	407	410	228	531	494	454	chr12:31671137-31729178	-	5394	protein-coding	hsa:196394	antagonist of mitotic exit network 1 homolog (S. cerevisiae)
AMOT	28	31	49	37	24	30	chrX:112774877-112840946	-	7802	protein-coding	hsa:154796	angiomotin
AMOTL1	416	341	642	555	473	427	chr11:94706418-94876753	+	9137	protein-coding	hsa:154810	angiomotin like 1
AMOTL2	255	260	551	497	329	323	chr3:134355345-134375417	-	5008	protein-coding	hsa:51421	angiomotin like 2
AMPD1	1	1	1	1	1	1	chr1:114673098-114695618	-	2407	protein-coding	hsa:270	adenosine monophosphate deaminase 1
AMPD2	1098	1159	1749	1115	1197	1053	chr1:109619813-109632055	+	4109	protein-coding	hsa:271	adenosine monophosphate deaminase 2
AMPD3	310	339	541	550	438	452	chr11:10450321-10507579	+	4473	protein-coding	hsa:272	adenosine monophosphate deaminase 3
AMPH	0	0	0	0	0	1	chr7:38383694-38631567	-	5091	protein-coding	hsa:273	amphiphysin
AMT	99	139	129	127	147	166	chr3:49416778-49422678	-	2202	protein-coding	hsa:275	aminomethyltransferase
AMTN	1	0	0	0	0	0	chr4:70518572-70532743	+	1006	protein-coding	hsa:401138	amelotin
AMY1A	0	0	0	0	0	1	chr1:103655519-103664551	+	1862	protein-coding	hsa:276	amylase, alpha 1A (salivary)
AMY1B	0	2	1	1	0	1	chr1:103687415-103696452	-	1838	protein-coding	hsa:277	amylase, alpha 1B (salivary)
AMY1C	0	0	0	0	0	0	chr1:103745430-103758692	+	1860	protein-coding	hsa:278	amylase, alpha 1C (salivary)
AMY2A	0	0	0	1	0	0	chr1:103617332-103625780	+	1679	protein-coding	hsa:279	amylase, alpha 2A (pancreatic)
AMY2B	57	57	68	67	86	67	chr1:103554644-103579534	+	2242	protein-coding	hsa:280	amylase, alpha 2B (pancreatic)
AMYP1	0	0	0	0	0	0	chr1:103713720-103719905	+	1060	pseudo		amylase, alpha pseudogene 1
AMZ1	3	0	1	1	0	1	chr7:2679522-2767486	+	8562	protein-coding	hsa:155185	archaelysin family metallopeptidase 1
AMZ2	2261	2260	2600	2365	2475	2344	chr17:68205486-68257164	+	2024	protein-coding	hsa:51321	archaelysin family metallopeptidase 2
AMZ2P1	431	306	278	318	324	319	chr17:64966550-64975585	-	3442	pseudo	hsa:201283	archaelysin family metallopeptidase 2 pseudogene 1
AMZ2P2	1	2	2	2	0	1	chr6:158725690-158726808	-	1119	pseudo		archaelysin family metallopeptidase 2 pseudogene 2
ANAPC1	347	310	726	390	362	317	chr2:111766147-111884196	-	7892	protein-coding	hsa:64682	anaphase promoting complex subunit 1
ANAPC10	155	165	264	239	257	213	chr4:144967117-145098541	-	2664	protein-coding	hsa:10393	anaphase promoting complex subunit 10
ANAPC10P1	0	1	0	0	0	0	chr1:52253567-52254395	+	829	pseudo		anaphase promoting complex subunit 10 pseudogene 1
ANAPC11	1714	1487	986	964	1595	1183	chr17:81890790-81900533	+	1186	protein-coding	hsa:51529	anaphase promoting complex subunit 11
ANAPC13	1118	913	935	977	1069	1005	chr3:134477704-134486023	-	1842	protein-coding	hsa:25847	anaphase promoting complex subunit 13
ANAPC15	798	582	731	386	627	469	chr11:72106254-72112793	-	1783	protein-coding	hsa:25906	anaphase promoting complex subunit 15
ANAPC16	3847	3379	2755	3309	3544	3234	chr10:72216000-72235860	+	3569	protein-coding	hsa:119504	anaphase promoting complex subunit 16
ANAPC1P1	0	0	0	0	0	0	chr2:86861825-86895042	+	1771	pseudo	hsa:100286979	anaphase promoting complex subunit 1 pseudogene 1
ANAPC2	815	886	1139	657	871	798	chr9:137174784-137188605	-	2765	protein-coding	hsa:29882	anaphase promoting complex subunit 2
ANAPC4	414	387	544	457	454	434	chr4:25377226-25418498	+	2675	protein-coding	hsa:29945	anaphase promoting complex subunit 4
ANAPC5	1869	1655	2659	1845	2000	1881	chr12:121308245-121354209	-	2625	protein-coding	hsa:51433	anaphase promoting complex subunit 5
ANAPC7	859	966	1495	1043	1093	993	chr12:110372900-110403730	-	3303	protein-coding	hsa:51434	anaphase promoting complex subunit 7
ANG	37	18	34	45	25	30	chr14:20684177-20694186	+	1222	protein-coding	hsa:283	angiogenin, ribonuclease, RNase A family, 5
ANGEL1	288	300	598	373	341	340	chr14:76786473-76812947	-	4111	protein-coding	hsa:23357	angel homolog 1 (Drosophila)
ANGEL2	282	283	441	349	312	304	chr1:212992182-213015875	-	5016	protein-coding	hsa:90806	angel homolog 2 (Drosophila)
ANGPT1	0	1	0	0	0	0	chr8:107249482-107498055	-	4367	protein-coding	hsa:284	angiopoietin 1
ANGPT2	0	4	0	0	1	3	chr8:6499651-6563420	-	5270	protein-coding	hsa:285	angiopoietin 2
ANGPT4	3	5	6	5	1	5	chr20:869899-916367	-	4693	protein-coding	hsa:51378	angiopoietin 4
ANGPTL1	0	2	0	0	0	0	chr1:178849535-178871353	-	3546	protein-coding	hsa:9068	angiopoietin-like 1
ANGPTL2	0	2	0	0	2	0	chr9:127087349-127122803	-	6234	protein-coding	hsa:23452	angiopoietin-like 2
ANGPTL3	0	0	0	0	0	0	chr1:62597487-62606305	+	2951	protein-coding	hsa:27329	angiopoietin-like 3
ANGPTL4	436	359	333	1045	710	593	chr19:8364127-8374375	+	1955	protein-coding	hsa:51129	angiopoietin-like 4
ANGPTL5	0	0	0	1	0	0	chr11:101890674-101916522	-	2368	protein-coding	hsa:253935	angiopoietin-like 5
ANGPTL6	4	19	3	5	10	12	chr19:10092337-10106194	-	2516	protein-coding	hsa:83854	angiopoietin-like 6
ANGPTL7	0	0	0	0	0	0	chr1:11189289-11195981	+	2290	protein-coding	hsa:10218	angiopoietin-like 7
ANGPTL8	0	1	0	0	0	0	chr19:11239619-11241943	+	872	protein-coding	hsa:55908	chromosome 19 open reading frame 80
ANHX	0	1	0	1	1	0	chr12:133218312-133236220	-	2684	protein-coding	hsa:647589	anomalous homeobox
ANK1	94	66	216	80	88	85	chr8:41653225-41896762	-	8590	protein-coding	hsa:286	ankyrin 1, erythrocytic
ANK2	19	32	18	36	30	20	chr4:112706083-113383740	+	15805	protein-coding	hsa:287	ankyrin 2, neuronal
ANK3	33	52	72	54	46	28	chr10:60026298-60733526	-	17128	protein-coding	hsa:288	ankyrin 3, node of Ranvier (ankyrin G)
ANKAR	9	4	14	8	13	4	chr2:189674292-189763059	+	4980	protein-coding	hsa:150709	ankyrin and armadillo repeat containing
ANKDD1A	81	71	68	108	93	79	chr15:64911902-64958700	+	3110	protein-coding	hsa:348094	ankyrin repeat and death domain containing 1A
ANKDD1B	2	4	21	14	2	7	chr5:75611289-75671846	+	2844	protein-coding	hsa:728780	ankyrin repeat and death domain containing 1B
ANKEF1	229	216	348	303	290	272	chr20:10034999-10056764	+	3876	protein-coding	hsa:63926	ankyrin repeat and EF-hand domain containing 1
ANKFN1	5	6	3	9	2	1	chr17:56110935-56517016	+	10434	protein-coding	hsa:162282	ankyrin-repeat and fibronectin type III domain containing 1
ANKFY1	576	689	1370	1117	848	894	chr17:4163371-4264026	-	8161	protein-coding	hsa:51479	ankyrin repeat and FYVE domain containing 1
ANKH	401	404	480	497	426	432	chr5:14704800-14871778	-	8207	protein-coding	hsa:56172	ANKH inorganic pyrophosphate transport regulator
ANKHD1	159	152	80	124	112	118	chr5:140401814-140539856	+	8221	protein-coding	hsa:54882	ankyrin repeat and KH domain containing 1
ANKHD1-EIF4EBP3	0	8	0	4	2	6	chr5:140401814-140549578	+	8349	protein-coding	hsa:404734	ANKHD1-EIF4EBP3 readthrough
ANKIB1	310	328	479	533	409	420	chr7:92246216-92401773	+	6788	protein-coding	hsa:54467	ankyrin repeat and IBR domain containing 1
ANKK1	23	27	40	28	28	27	chr11:113386014-113400418	+	4541	protein-coding	hsa:255239	ankyrin repeat and kinase domain containing 1
ANKLE1	125	172	365	137	165	168	chr19:17281645-17287646	+	3218	protein-coding	hsa:126549	ankyrin repeat and LEM domain containing 1
ANKLE2	1061	1047	1363	1152	1101	1098	chr12:132725667-132761888	-	4482	protein-coding	hsa:23141	ankyrin repeat and LEM domain containing 2
ANKMY1	125	124	261	169	153	154	chr2:240468632-240561110	-	4044	protein-coding	hsa:51281	ankyrin repeat and MYND domain containing 1
ANKMY2	351	301	463	407	348	336	chr7:16599776-16645817	-	2682	protein-coding	hsa:57037	ankyrin repeat and MYND domain containing 2
ANKRA2	176	195	288	349	298	296	chr5:73552200-73565705	-	2198	protein-coding	hsa:57763	ankyrin repeat, family A (RFXANK-like), 2
ANKRD1	4	3	10	8	2	3	chr10:90912100-90921275	-	1974	protein-coding	hsa:27063	ankyrin repeat domain 1 (cardiac muscle)
ANKRD10	2912	2358	2633	2443	2360	2119	chr13:110878540-110915107	-	2595	protein-coding	hsa:55608	ankyrin repeat domain 10
ANKRD11	878	1319	4163	1982	1498	1422	chr16:89267619-89490561	-	10172	protein-coding	hsa:29123	ankyrin repeat domain 11
ANKRD12	236	349	248	377	377	314	chr18:9136753-9285985	+	11341	protein-coding	hsa:23253	ankyrin repeat domain 12
ANKRD13A	285	284	450	396	337	305	chr12:109999169-110039432	+	3953	protein-coding	hsa:88455	ankyrin repeat domain 13A
ANKRD13B	418	428	645	338	403	378	chr17:29589769-29614761	+	3376	protein-coding	hsa:124930	ankyrin repeat domain 13B
ANKRD13C	393	381	513	587	504	445	chr1:70259002-70354977	-	5667	protein-coding	hsa:81573	ankyrin repeat domain 13C
ANKRD13D	709	683	783	558	633	503	chr11:67289291-67302484	+	2498	protein-coding	hsa:338692	ankyrin repeat domain 13 family, member D
ANKRD16	178	161	211	115	164	133	chr10:5861726-5889897	-	2628	protein-coding	hsa:54522	ankyrin repeat domain 16
ANKRD17	974	870	1467	1238	973	978	chr4:73073966-73259142	-	10207	protein-coding	hsa:26057	ankyrin repeat domain 17
ANKRD18A	112	113	139	136	107	108	chr9:38566260-38620587	-	6664	protein-coding	hsa:253650	ankyrin repeat domain 18A
ANKRD18B	2	2	1	2	1	0	chr9:33524403-33578755	+	7004	protein-coding	hsa:441459	ankyrin repeat domain 18B
ANKRD18CP	44	40	20	12	25	19	chr9:97155893-97238742	-	3920	pseudo	hsa:100287922	ankyrin repeat domain 18C, pseudogene
ANKRD18DP	0	0	3	0	0	0	NT_187539.1:151282-174422	+	2897	pseudo	hsa:348840	ankyrin repeat domain 18D, pseudogene
ANKRD18EP	0	0	0	0	0	0	chr6:39110324-39112919	+	2596	pseudo		ankyrin repeat domain 18E, pseudogene
ANKRD19P	626	714	871	651	646	563	chr9:92809611-92838457	+	2307	pseudo	hsa:138649	ankyrin repeat domain 19, pseudogene
ANKRD2	75	57	60	49	74	63	chr10:97572441-97583884	+	1509	protein-coding	hsa:26287	ankyrin repeat domain 2 (stretch responsive muscle)
ANKRD20A1	0	1	4	3	3	2	chr9:67859315-67902394	+	3511	protein-coding	hsa:84210	ankyrin repeat domain 20 family, member A1
ANKRD20A10P	0	0	0	0	0	0	chr13:24751766-24752333	-	568	pseudo		ankyrin repeat domain 20 family, member A10, pseudogene
ANKRD20A11P	0	0	0	0	0	0	chr21:13943769-13980444	-	1095	pseudo	hsa:391267	ankyrin repeat domain 20 family, member A11, pseudogene
ANKRD20A12P	7	5	12	7	9	7	NT_113793.3:161987-178171	-	1744	pseudo	hsa:100874392	ankyrin repeat domain 20 family, member A12, pseudogene
ANKRD20A13P	0	0	0	1	0	0	NT_187361.1:91421-95499	-	1517	pseudo	hsa:100132733	ankyrin repeat domain 20 family, member A13, pseudogene
ANKRD20A14P	0	0	0	0	0	0	NT_187513.1:42363-46410	+	1517	pseudo		ankyrin repeat domain 20 family, member A14, pseudogene
ANKRD20A15P	0	0	0	0	0	0	NT_113796.3:32290-36345	+	1512	pseudo		ankyrin repeat domain 20 family, member A15, pseudogene
ANKRD20A16P	0	0	0	0	0	0	chr21:8877127-8881176	+	1513	pseudo		ankyrin repeat domain 20 family, member A16, pseudogene
ANKRD20A17P	0	0	0	0	0	0	chr4:49501948-49506026	-	1516	pseudo		ankyrin repeat domain 20 family, member A17, pseudogene
ANKRD20A18P	0	0	0	0	0	0	chr21:14064250-14069088	+	568	pseudo		ankyrin repeat domain 20 family, member A18, pseudogene
ANKRD20A19P	0	3	5	3	0	4	chr13:23907284-23949315	-	5096	pseudo	hsa:400110	ankyrin repeat domain 20 family, member A19, pseudogene
ANKRD20A2	0	0	0	0	0	0	chr9:40223285-40282360	+	3511	protein-coding	hsa:441430	ankyrin repeat domain 20 family, member A2
ANKRD20A20P	0	0	1	1	2	1	chr9:64410782-64436159	+	2725	pseudo		ankyrin repeat domain 20 family, member A20, pseudogene
ANKRD20A3	1	0	4	1	3	3	chr9:66093946-66153193	-	3930	protein-coding	hsa:441425	ankyrin repeat domain 20 family, member A3
ANKRD20A4	0	0	0	3	0	0	chr9:64369563-64412691	+	3517	protein-coding	hsa:728747	ankyrin repeat domain 20 family, member A4
ANKRD20A5P	1	3	8	2	8	1	chr18:14179097-14227050	+	3707	pseudo	hsa:440482	ankyrin repeat domain 20 family, member A5, pseudogene
ANKRD20A6P	0	0	0	0	0	0	chrY:11173462-11173820	+	359	pseudo		ankyrin repeat domain 20 family, member A6, pseudogene
ANKRD20A7P	0	1	1	1	0	0	chr9:42852563-42895739	+	3514	pseudo		ankyrin repeat domain 20 family, member A7, pseudogene
ANKRD20A8P	1	1	1	0	0	1	chr2:94760928-94857075	-	3670	pseudo	hsa:729171	ankyrin repeat domain 20 family, member A8, pseudogene
ANKRD20A9P	0	0	0	0	0	0	NT_187594.1:136053-173619	-	37567	pseudo	hsa:284232	ankyrin repeat domain 20 family, member A9, pseudogene
ANKRD22	32	25	13	54	37	24	chr10:88819899-88851975	-	3986	protein-coding	hsa:118932	ankyrin repeat domain 22
ANKRD23	52	63	94	55	49	46	chr2:96837914-96844021	-	2582	protein-coding	hsa:200539	ankyrin repeat domain 23
ANKRD24	200	193	154	181	220	161	chr19:4182618-4224814	+	4201	protein-coding	hsa:170961	ankyrin repeat domain 24
ANKRD26	179	127	196	212	143	137	chr10:26938195-27100498	-	24995	protein-coding	hsa:22852	ankyrin repeat domain 26
ANKRD26P1	1	3	5	0	6	8	chr16:46469337-46569097	-	6123	pseudo	hsa:124149	ankyrin repeat domain 26 pseudogene 1
ANKRD26P2	0	0	0	0	0	0	chr13:38909228-38936204	-	26977	pseudo		ankyrin repeat domain 26 pseudogene 2
ANKRD26P3	0	0	0	0	0	0	chr13:19262800-19344973	-	3726	pseudo	hsa:100101938	ankyrin repeat domain 26 pseudogene 3
ANKRD26P4	0	0	0	0	1	0	chr13:31311285-31312928	+	1644	pseudo		ankyrin repeat domain 26 pseudogene 4
ANKRD27	474	450	999	651	553	601	chr19:32597001-32675215	-	4453	protein-coding	hsa:84079	ankyrin repeat domain 27 (VPS9 domain)
ANKRD28	316	390	604	573	418	449	chr3:15667236-15859814	-	7719	protein-coding	hsa:23243	ankyrin repeat domain 28
ANKRD29	235	166	158	194	176	170	chr18:23598926-23662914	-	5419	protein-coding	hsa:147463	ankyrin repeat domain 29
ANKRD30A	0	2	0	0	1	0	chr10:37125754-37235831	+	6284	protein-coding	hsa:91074	ankyrin repeat domain 30A
ANKRD30B	0	0	1	2	0	1	chr18:14748240-14855465	+	4802	protein-coding	hsa:374860	ankyrin repeat domain 30B
ANKRD30BL	0	0	0	0	0	0	chr2:132147591-132257969	-	1727	protein-coding	hsa:554226	ankyrin repeat domain 30B-like
ANKRD30BP1	0	0	0	0	0	1	chr21:13383842-13427775	-	43934	pseudo		ankyrin repeat domain 30B pseudogene 1
ANKRD30BP2	0	0	0	0	0	0	chr21:13038166-13118251	+	3419	pseudo	hsa:149992	ankyrin repeat domain 30B pseudogene 2
ANKRD30BP3	0	0	0	0	0	0	chr10:45154662-45186041	+	1314	pseudo	hsa:338579	ankyrin repeat domain 30B pseudogene 3
ANKRD31	8	4	13	11	20	7	chr5:75068297-75236897	-	6229	protein-coding	hsa:256006	ankyrin repeat domain 31
ANKRD33	0	0	0	0	2	4	chr12:51888009-51891721	+	2042	protein-coding	hsa:341405	ankyrin repeat domain 33
ANKRD33B	170	231	364	456	266	244	chr5:10564323-10657816	+	9333	protein-coding	hsa:651746	ankyrin repeat domain 33B
ANKRD34A	18	34	62	35	34	22	chr1:145959441-145964582	-	3614	protein-coding	hsa:284615	ankyrin repeat domain 34A
ANKRD34B	0	1	0	0	1	0	chr5:80556755-80570485	-	3935	protein-coding	hsa:340120	ankyrin repeat domain 34B
ANKRD34C	0	0	0	1	0	1	chr15:79282804-79298239	+	5424	protein-coding	hsa:390616	ankyrin repeat domain 34C
ANKRD34C-AS1	0	0	0	0	0	0	chr15:79191707-79283945	-	693	ncRNA	hsa:729911	uncharacterized LOC729911
ANKRD35	0	0	1	0	2	1	chr1:145866560-145885866	-	3363	protein-coding	hsa:148741	ankyrin repeat domain 35
ANKRD36	26	32	31	41	12	12	chr2:97113186-97264521	+	8473	protein-coding	hsa:375248	ankyrin repeat domain 36
ANKRD36B	12	16	26	27	16	13	chr2:97492663-97590245	-	6196	protein-coding	hsa:57730	ankyrin repeat domain 36B
ANKRD36BP1	0	0	0	0	0	0	chr1:168245565-168247430	-	1866	pseudo	hsa:84832	ankyrin repeat domain 36B pseudogene 1
ANKRD36BP2	0	0	0	0	0	1	chr2:88765902-88806596	+	1731	pseudo	hsa:645784	ankyrin repeat domain 36B pseudogene 2
ANKRD36C	21	11	13	19	12	14	chr2:95849548-95992320	-	8072	protein-coding	hsa:400986	ankyrin repeat domain 36C
ANKRD36P1	0	3	0	1	0	2	chrY:26409520-26439003	+	29484	pseudo		ankyrin repeat domain 36 pseudogene 1
ANKRD37	81	55	85	119	76	78	chr4:185396686-185400245	+	1029	protein-coding	hsa:353322	ankyrin repeat domain 37
ANKRD39	913	647	512	415	680	533	chr2:96847985-96858019	-	900	protein-coding	hsa:51239	ankyrin repeat domain 39
ANKRD40	1121	1240	1934	1546	1465	1366	chr17:50693190-50707909	-	4169	protein-coding	hsa:91369	ankyrin repeat domain 40
ANKRD42	158	173	224	195	175	186	chr11:83193739-83256099	+	4066	protein-coding	hsa:338699	ankyrin repeat domain 42
ANKRD44	8	7	25	34	9	29	chr2:196962617-197310797	-	9307	protein-coding	hsa:91526	ankyrin repeat domain 44
ANKRD44-IT1	0	0	1	0	0	0	chr2:197250858-197302519	-	1069	ncRNA	hsa:101927547	ANKRD44 intronic transcript 1 (non-protein coding)
ANKRD45	4	4	3	12	1	1	chr1:173608336-173705430	-	3387	protein-coding	hsa:339416	ankyrin repeat domain 45
ANKRD46	143	153	245	250	212	175	chr8:100509752-100559786	-	3274	protein-coding	hsa:157567	ankyrin repeat domain 46
ANKRD49	151	106	168	158	153	151	chr11:94493987-94499578	+	1950	protein-coding	hsa:54851	ankyrin repeat domain 49
ANKRD50	194	201	266	266	233	235	chr4:124664048-124712732	-	9520	protein-coding	hsa:57182	ankyrin repeat domain 50
ANKRD52	798	1001	2327	1146	997	1006	chr12:56237807-56258391	-	8656	protein-coding	hsa:283373	ankyrin repeat domain 52
ANKRD53	0	0	4	2	1	1	chr2:70977183-70985499	+	3153	protein-coding	hsa:79998	ankyrin repeat domain 53
ANKRD54	921	738	676	663	754	603	chr22:37830854-37848994	-	2562	protein-coding	hsa:129138	ankyrin repeat domain 54
ANKRD54P1	0	0	0	0	0	0	chr10:45151440-45152165	-	726	pseudo		ankyrin repeat domain 54 pseudogene 1
ANKRD55	0	2	0	0	1	1	chr5:56099680-56233359	-	3734	protein-coding	hsa:79722	ankyrin repeat domain 55
ANKRD57P1	0	1	2	1	1	1	chrY:11167992-11169160	-	1169	pseudo		ankyrin repeat domain 57 pseudogene 1
ANKRD6	101	116	148	134	120	107	chr6:89433178-89633834	+	7362	protein-coding	hsa:22881	ankyrin repeat domain 6
ANKRD60	0	0	0	0	0	0	chr20:58216126-58228653	-	3407	protein-coding	hsa:140731	ankyrin repeat domain 60
ANKRD61	0	0	1	0	0	1	chr7:6031376-6036552	+	1423	protein-coding	hsa:100310846	ankyrin repeat domain 61
ANKRD62	2	0	1	0	2	0	chr18:12093796-12181684	+	4748	protein-coding	hsa:342850	ankyrin repeat domain 62
ANKRD62P1	0	0	0	0	0	0	chr22:16671665-16679598	-	7934	pseudo
ANKRD62P1-PARP4P3	0	0	0	0	0	0	chr22:16653708-16675540	-	1539	pseudo	hsa:23783	ANKRD62P1-PARP4P3 readthrough, transcribed pseudogene
ANKRD63	23	19	17	23	16	20	chr15:40278372-40282586	-	4215	protein-coding	hsa:100131244	ankyrin repeat domain 63
ANKRD65	2	6	7	2	5	4	chr1:1418420-1422561	-	3182	protein-coding	hsa:441869	ankyrin repeat domain 65
ANKRD66	0	0	0	1	0	0	chr6:46746917-46759218	+	3186	protein-coding	hsa:100287718	ankyrin repeat domain 66
ANKRD7	0	1	0	0	1	0	chr7:118224658-118242731	+	1358	protein-coding	hsa:56311	ankyrin repeat domain 7
ANKRD9	296	310	267	209	369	239	chr14:102503649-102509791	-	4975	protein-coding	hsa:122416	ankyrin repeat domain 9
ANKS1A	381	344	688	520	393	480	chr6:34889261-35097994	+	7239	protein-coding	hsa:23294	ankyrin repeat and sterile alpha motif domain containing 1A
ANKS1B	1	3	2	1	0	3	chr12:98729904-99984727	-	9965	protein-coding	hsa:56899	ankyrin repeat and sterile alpha motif domain containing 1B
ANKS3	512	493	414	299	444	364	chr16:4696510-4734377	-	2667	protein-coding	hsa:124401	ankyrin repeat and sterile alpha motif domain containing 3
ANKS4B	0	0	0	0	2	0	chr16:21233695-21252429	+	2906	protein-coding	hsa:257629	ankyrin repeat and sterile alpha motif domain containing 4B
ANKS6	725	730	937	778	813	731	chr9:98732009-98796542	-	7177	protein-coding	hsa:203286	ankyrin repeat and sterile alpha motif domain containing 6
ANKUB1	0	0	0	0	0	2	chr3:149760648-149792823	-	2491	protein-coding	hsa:389161	ankyrin repeat and ubiquitin domain containing 1
ANKZF1	1036	1010	1034	982	1011	982	chr2:219229757-219236669	+	3079	protein-coding	hsa:55139	ankyrin repeat and zinc finger domain containing 1
ANLN	216	263	1113	423	371	374	chr7:36389803-36453791	+	4841	protein-coding	hsa:54443	anillin, actin binding protein
ANO1	545	550	706	749	669	597	chr11:70078302-70189545	+	4807	protein-coding	hsa:55107	anoctamin 1, calcium activated chloride channel
ANO1-AS2	2	2	0	1	1	0	chr11:70072434-70075348	-	804	ncRNA	hsa:100009613	ANO1 antisense RNA 2 (head to head)
ANO10	183	230	225	199	210	201	chr3:43366324-43691594	-	2817	protein-coding	hsa:55129	anoctamin 10
ANO2	1	5	1	1	2	0	chr12:5560241-5948790	-	6263	protein-coding	hsa:57101	anoctamin 2, calcium activated chloride channel
ANO3	0	0	1	0	0	1	chr11:26189123-26663289	+	6028	protein-coding	hsa:63982	anoctamin 3
ANO4	0	1	1	2	2	1	NW_003315942.2:135832-152874	-	1319	protein-coding	hsa:121601	anoctamin 4
ANO5	43	47	66	66	57	41	chr11:22192485-22283367	+	6752	protein-coding	hsa:203859	anoctamin 5
ANO6	286	292	586	589	444	391	chr12:45215987-45440404	+	6171	protein-coding	hsa:196527	anoctamin 6
ANO7	0	4	3	5	3	5	chr2:241188509-241239602	+	4128	protein-coding	hsa:50636	anoctamin 7
ANO7P1	69	57	75	112	93	72	chr1:16215438-16227316	-	3436	protein-coding	hsa:101927546	anoctamin 7 pseudogene 1
ANO8	124	244	542	228	271	251	chr19:17323223-17334834	-	4989	protein-coding	hsa:57719	anoctamin 8
ANO9	1517	1663	1685	1386	1386	1272	chr11:417930-442011	-	4767	protein-coding	hsa:338440	anoctamin 9
ANOS1	1	3	0	7	3	4	chrX:8528874-8732187	-	6315	protein-coding	hsa:3730	Kallmann syndrome 1 sequence
ANOS2P	0	0	0	0	0	0	chrY:13751655-13920022	+	5972	pseudo		Kallmann syndrome sequence pseudogene
ANP32A	3632	2867	4039	2985	3388	2979	chr15:68778535-68820922	-	2467	protein-coding	hsa:8125	acidic (leucine-rich) nuclear phosphoprotein 32 family, member A
ANP32A-IT1	2	0	4	1	2	1	chr15:68803821-68807101	-	3281	ncRNA	hsa:80035	ANP32A intronic transcript 1 (non-protein coding)
ANP32AP1	4	10	5	9	20	16	chr15:35237326-35238063	+	738	pseudo	hsa:723972	acidic (leucine-rich) nuclear phosphoprotein 32 family, member A pseudogene 1
ANP32B	2051	1944	3182	1750	2225	1914	chr9:97983207-98015943	+	1617	protein-coding	hsa:10541	acidic (leucine-rich) nuclear phosphoprotein 32 family, member B
ANP32BP1	1	1	0	0	3	0	chr15:75321582-75322706	-	1125	pseudo		acidic (leucine-rich) nuclear phosphoprotein 32 family, member B pseudogene 1
ANP32BP2	0	0	0	0	0	0	chr22:44651835-44652542	+	708	pseudo		acidic (leucine-rich) nuclear phosphoprotein 32 family, member B pseudogene 2
ANP32BP3	0	0	0	0	0	0	chr15:81117139-81118340	-	1202	pseudo		acidic (leucine-rich) nuclear phosphoprotein 32 family, member B pseudogene 3
ANP32C	16	20	11	8	27	18	chr4:164197007-164197711	-	705	protein-coding	hsa:23520	acidic (leucine-rich) nuclear phosphoprotein 32 family, member C
ANP32D	0	0	0	0	0	0	chr12:48472665-48473060	+	396	protein-coding	hsa:23519	acidic (leucine-rich) nuclear phosphoprotein 32 family, member D
ANP32E	907	985	2038	1366	1204	1264	chr1:150218417-150236156	-	3501	protein-coding	hsa:81611	acidic (leucine-rich) nuclear phosphoprotein 32 family, member E
ANPEP	4	6	7	0	3	4	chr15:89784895-89814852	-	3801	protein-coding	hsa:290	alanyl (membrane) aminopeptidase
ANTXR1	375	388	564	511	456	470	chr2:69013144-69249327	+	5893	protein-coding	hsa:84168	anthrax toxin receptor 1
ANTXR2	14	23	36	33	27	24	chr4:79901617-80073472	-	8042	protein-coding	hsa:118429	anthrax toxin receptor 2
ANTXRL	0	1	0	0	0	0	chr10:46286997-46330419	+	2862	protein-coding	hsa:195977	anthrax toxin receptor-like
ANTXRLP1	0	0	0	0	0	0	chr10:46219025-46269608	-	1165	pseudo	hsa:100996567	anthrax toxin receptor-like pseudogene 1
ANXA1	3818	4393	5477	5221	5004	5030	chr9:73151731-73170393	+	1535	protein-coding	hsa:301	annexin A1
ANXA10	2	3	3	6	4	6	chr4:168092525-168187742	+	1467	protein-coding	hsa:11199	annexin A10
ANXA11	4125	3411	3657	3468	3703	3288	chr10:80153953-80205677	-	4184	protein-coding	hsa:311	annexin A11
ANXA13	1	2	0	0	0	0	chr8:123680794-123737426	-	1612	protein-coding	hsa:312	annexin A13
ANXA2	25356	22348	23711	24973	25765	22978	chr15:60347151-60398025	-	4973	protein-coding	hsa:302	annexin A2
ANXA2P1	13	40	9	20	28	49	chr4:153307469-153308811	-	1343	pseudo	hsa:303	annexin A2 pseudogene 1
ANXA2P2	531	821	1021	969	1074	951	chr9:33624225-33625534	+	1310	pseudo	hsa:304	annexin A2 pseudogene 2
ANXA2P3	1	8	0	0	4	4	chr10:64825528-64826877	+	1350	pseudo	hsa:305	annexin A2 pseudogene 3
ANXA2R	12	11	13	7	7	9	chr5:43039080-43040345	-	1266	protein-coding	hsa:389289	annexin A2 receptor
ANXA3	1482	1642	2380	2266	2031	2086	chr4:78551588-78610451	+	1618	protein-coding	hsa:306	annexin A3
ANXA4	767	778	896	995	1063	961	chr2:69643805-69826477	+	3458	protein-coding	hsa:307	annexin A4
ANXA5	1692	2096	3053	2556	2559	2312	chr4:121667997-121696992	-	1599	protein-coding	hsa:308	annexin A5
ANXA6	493	615	1022	709	709	601	chr5:151100706-151157882	-	2992	protein-coding	hsa:309	annexin A6
ANXA7	931	1160	1487	1362	1276	1295	chr10:73375101-73414085	-	2536	protein-coding	hsa:310	annexin A7
ANXA8	2	3	11	6	6	4	chr10:47467993-47991879	-	2216	protein-coding	hsa:653145	annexin A8
ANXA8L1	1	1	0	1	1	1	chr10:46375590-46391784	+	2100	protein-coding	hsa:728113	annexin A8-like 1
ANXA9	59	72	49	52	45	52	chr1:150982023-150995638	+	1824	protein-coding	hsa:8416	annexin A9
AOAH	1	2	14	5	9	2	chr7:36512042-36724549	-	6590	protein-coding	hsa:313	acyloxyacyl hydrolase (neutrophil)
AOAH-IT1	0	0	1	0	0	0	chr7:36597834-36600120	-	573	ncRNA	hsa:100874264	AOAH intronic transcript 1 (non-protein coding)
AOC1	4	3	7	7	7	9	chr7:150824875-150861291	+	2729	protein-coding	hsa:26	amine oxidase, copper containing 1
AOC2	96	119	250	153	104	126	chr17:42844592-42850707	+	2665	protein-coding	hsa:314	amine oxidase, copper containing 2 (retina-specific)
AOC3	34	59	139	68	45	41	chr17:42851123-42858130	+	4498	protein-coding	hsa:8639	amine oxidase, copper containing 3
AOC4P	1	3	3	1	0	0	chr17:42867145-42869217	+	2073	pseudo	hsa:90586	amine oxidase, copper containing 4, pseudogene
AOX1	2	7	17	16	15	4	chr2:200585952-200677064	+	4934	protein-coding	hsa:316	aldehyde oxidase 1
AOX2P	0	2	2	0	0	1	chr2:200738639-200791636	+	52998	pseudo	hsa:344454	aldehyde oxidase 2 pseudogene
AOX3P	0	0	3	1	1	1	chr2:200695723-200738781	+	43059	pseudo
AOX3P-AOX2P	0	0	0	1	0	0	chr2:200695723-200794915	+	5058	pseudo
AP1AR	387	415	697	561	473	492	chr4:112231727-112273110	+	5963	protein-coding	hsa:55435	adaptor-related protein complex 1 associated regulatory protein
AP1B1	1376	1310	2415	1382	1515	1320	chr22:29327680-29388583	-	4178	protein-coding	hsa:162	adaptor-related protein complex 1, beta 1 subunit
AP1B1P1	0	0	0	0	0	0	chr22:32121977-32133469	+	827	pseudo	hsa:23782	adaptor-related protein complex 1, beta 1 subunit pseudogene 1
AP1B1P2	0	0	0	0	0	0	chr22:32134028-32134129	+	102	pseudo		adaptor-related protein complex 1, beta 1 subunit pseudogene 2
AP1G1	966	1099	1640	1370	1210	1289	chr16:71729000-71809073	-	6850	protein-coding	hsa:164	adaptor-related protein complex 1, gamma 1 subunit
AP1G2	1633	1609	2472	1593	1581	1655	chr14:23559563-23569056	-	3942	protein-coding	hsa:8906	adaptor-related protein complex 1, gamma 2 subunit
AP1M1	853	904	1212	777	847	786	chr19:16197854-16235345	+	2391	protein-coding	hsa:8907	adaptor-related protein complex 1, mu 1 subunit
AP1M2	3985	3305	2480	2749	3350	2946	chr19:10572671-10587315	-	1757	protein-coding	hsa:10053	adaptor-related protein complex 1, mu 2 subunit
AP1S1	2914	2507	2921	2330	2583	2158	chr7:101154405-101161276	+	1297	protein-coding	hsa:1174	adaptor-related protein complex 1, sigma 1 subunit
AP1S2	103	130	229	174	128	142	chrX:15825806-15855014	-	3670	protein-coding	hsa:8905	adaptor-related protein complex 1, sigma 2 subunit
AP1S2P1	0	0	0	0	0	0	chr7:97437518-97437896	+	379	pseudo		adaptor-related protein complex 1, sigma 2 subunit pseudogene 1
AP1S3	1220	1663	2704	2658	2198	2249	chr2:223755330-223837602	-	4041	protein-coding	hsa:130340	adaptor-related protein complex 1, sigma 3 subunit
AP2A1	1350	1467	2143	1466	1709	1458	chr19:49766923-49807114	+	4111	protein-coding	hsa:160	adaptor-related protein complex 2, alpha 1 subunit
AP2A2	415	223	299	170	213	209	NT_187656.1:14000-74988	+	4386	protein-coding	hsa:161	adaptor-related protein complex 2, alpha 2 subunit
AP2B1	3375	3338	5332	4323	3794	3791	chr17:35586899-35726417	+	6219	protein-coding	hsa:163	adaptor-related protein complex 2, beta 1 subunit
AP2M1	4814	4531	5411	4144	4964	4645	chr3:184174846-184184091	+	2015	protein-coding	hsa:1173	adaptor-related protein complex 2, mu 1 subunit
AP2S1	4568	3473	3023	2469	3337	2644	chr19:46838158-46850995	-	989	protein-coding	hsa:1175	adaptor-related protein complex 2, sigma 1 subunit
AP3B1	440	655	1085	971	754	804	chr5:78002326-78294755	-	5014	protein-coding	hsa:8546	adaptor-related protein complex 3, beta 1 subunit
AP3B2	7	3	7	7	3	3	chr15:82659281-82710112	-	3996	protein-coding	hsa:8120	adaptor-related protein complex 3, beta 2 subunit
AP3D1	1700	2008	2817	1999	2285	1813	chr19:2100988-2151620	-	5082	protein-coding	hsa:8943	adaptor-related protein complex 3, delta 1 subunit
AP3M1	782	778	1039	1142	890	968	chr10:74120257-74151085	-	5431	protein-coding	hsa:26985	adaptor-related protein complex 3, mu 1 subunit
AP3M2	148	196	437	280	217	217	chr8:42152946-42171183	+	4636	protein-coding	hsa:10947	adaptor-related protein complex 3, mu 2 subunit
AP3S1	1731	1834	3424	2337	2287	1871	chr5:115841606-115914081	+	6254	protein-coding	hsa:1176	adaptor-related protein complex 3, sigma 1 subunit
AP3S2	0	7	3	5	7	5	chr15:89830599-89894385	-	6053	protein-coding	hsa:10239	adaptor-related protein complex 3, sigma 2 subunit
AP4B1	336	254	396	280	275	263	chr1:113894194-113905202	-	5193	protein-coding	hsa:10717	adaptor-related protein complex 4, beta 1 subunit
AP4B1-AS1	1	0	0	1	0	1	chr1:113812612-113901237	+	1902	ncRNA	hsa:100287722	AP4B1 antisense RNA 1
AP4E1	197	243	297	295	225	220	chr15:50908569-51005900	+	6937	protein-coding	hsa:23431	adaptor-related protein complex 4, epsilon 1 subunit
AP4M1	217	228	392	215	236	208	chr7:100101413-100107180	+	1868	protein-coding	hsa:9179	adaptor-related protein complex 4, mu 1 subunit
AP4S1	50	55	92	40	71	57	chr14:31025106-31096450	+	4596	protein-coding	hsa:11154	adaptor-related protein complex 4, sigma 1 subunit
AP5B1	621	541	861	575	556	558	chr11:65773898-65780591	-	6595	protein-coding	hsa:91056	adaptor-related protein complex 5, beta 1 subunit
AP5M1	240	244	468	327	318	299	chr14:57268888-57298742	+	11730	protein-coding	hsa:55745	adaptor-related protein complex 5, mu 1 subunit
AP5S1	323	308	305	219	316	269	chr20:3820524-3825307	+	1960	protein-coding	hsa:55317	adaptor-related protein complex 5, sigma 1 subunit
AP5Z1	657	637	629	481	645	487	chr7:4775617-4794395	+	5519	protein-coding	hsa:9907	adaptor-related protein complex 5, zeta 1 subunit
APAF1	158	175	364	324	215	220	chr12:98645141-98735433	+	7191	protein-coding	hsa:317	apoptotic peptidase activating factor 1
APBA1	0	0	0	0	0	0	chr9:69427532-69673012	-	6829	protein-coding	hsa:320	amyloid beta (A4) precursor protein-binding, family A, member 1
APBA2	0	0	1	0	0	1	NW_011332701.1:1084108-1280878	+	3643	protein-coding	hsa:321	amyloid beta (A4) precursor protein-binding, family A, member 2
APBA3	226	313	425	257	318	282	chr19:3750773-3761697	-	2181	protein-coding	hsa:9546	amyloid beta (A4) precursor protein-binding, family A, member 3
APBB1	54	93	123	106	67	87	chr11:6395124-6419830	-	3227	protein-coding	hsa:322	amyloid beta (A4) precursor protein-binding, family B, member 1 (Fe65)
APBB1IP	0	0	0	1	1	2	chr10:26438324-26567879	+	2637	protein-coding	hsa:54518	amyloid beta (A4) precursor protein-binding, family B, member 1 interacting protein
APBB2	822	783	1086	1082	825	933	chr4:40810027-41216714	-	8997	protein-coding	hsa:323	amyloid beta (A4) precursor protein-binding, family B, member 2
APBB3	89	128	278	165	140	141	chr5:140558268-140564604	-	2158	protein-coding	hsa:10307	amyloid beta (A4) precursor protein-binding, family B, member 3
APC	256	225	411	438	305	281	chr5:112707505-112846239	+	10838	protein-coding	hsa:324	adenomatous polyposis coli
APC2	23	31	70	24	28	29	chr19:1446268-1473244	+	10296	protein-coding	hsa:10297	adenomatosis polyposis coli 2
APCDD1	0	2	0	0	0	0	chr18:10454628-10488701	+	7216	protein-coding	hsa:147495	adenomatosis polyposis coli down-regulated 1
APCDD1L	2	0	0	2	1	1	chr20:58459101-58514938	-	3597	protein-coding	hsa:164284	adenomatosis polyposis coli down-regulated 1-like
APCDD1L-AS1	0	0	0	0	1	2	chr20:58515379-58619892	+	2096	ncRNA	hsa:149773	APCDD1L antisense RNA 1 (head to head)
APCS	0	0	0	1	0	0	chr1:159587826-159588871	+	931	protein-coding	hsa:325	amyloid P component, serum
APEH	2232	1951	3332	1858	2100	2029	chr3:49673102-49683508	+	3497	protein-coding	hsa:327	acylaminoacyl-peptide hydrolase
APELA	0	0	0	0	0	0	chr4:164876988-164899063	+	2622	protein-coding	hsa:100506013	apelin receptor early endogenous ligand
APEX1	4271	4223	5436	4056	4687	4269	chr14:20455131-20457772	+	1553	protein-coding	hsa:328	APEX nuclease (multifunctional DNA repair enzyme) 1
APEX2	1021	878	1146	811	1068	891	chrX:55000323-55007873	+	2095	protein-coding	hsa:27301	APEX nuclease (apurinic/apyrimidinic endonuclease) 2
APH1A	1588	1581	2221	1991	1836	1741	chr1:150265399-150282291	-	2335	protein-coding	hsa:51107	APH1A gamma secretase subunit
APH1B	55	48	74	97	91	70	chr15:63277519-63309126	+	4193	protein-coding	hsa:83464	APH1B gamma secretase subunit
API5	1426	1262	2122	1619	1434	1317	chr11:43311955-43344530	+	7002	protein-coding	hsa:8539	apoptosis inhibitor 5
API5P1	4	7	6	8	3	17	chrX:116104366-116108497	-	3664	pseudo		API5 pseudogene 1
API5P2	3	0	0	2	2	0	chr2:177994817-177998877	-	3574	pseudo		API5 pseudogene 2
APIP	406	452	552	517	498	465	chr11:34882295-34916411	-	1279	protein-coding	hsa:51074	APAF1 interacting protein
APITD1	75	53	24	29	42	37	chr1:10430102-10442815	+	1431	protein-coding	hsa:378708	apoptosis-inducing, TAF9-like domain 1
APITD1-CORT	0	0	0	0	0	0	chr1:10430102-10452003	+	1496	protein-coding	hsa:100526739	APITD1-CORT readthrough
APLF	28	26	21	31	30	13	chr2:68467559-68580162	+	3849	protein-coding	hsa:200558	aprataxin and PNKP like factor
APLN	6	4	3	1	2	3	chrX:129645259-129654956	-	3224	protein-coding	hsa:8862	apelin
APLNR	0	0	0	0	0	0	chr11:57233577-57237453	-	3877	protein-coding	hsa:187	apelin receptor
APLP1	919	968	734	842	1057	855	chr19:35868445-35879797	+	2504	protein-coding	hsa:333	amyloid beta (A4) precursor-like protein 1
APLP2	1944	2251	4423	3321	2775	2584	chr11:130069821-130144811	+	3812	protein-coding	hsa:334	amyloid beta (A4) precursor-like protein 2
APMAP	1572	1761	2142	1678	1838	1832	chr20:24962925-24992974	-	7383	protein-coding	hsa:57136	adipocyte plasma membrane associated protein
APOA1	1	5	0	3	2	1	chr11:116835751-116837950	-	1227	protein-coding	hsa:335	apolipoprotein A-I
APOA1-AS	0	0	0	0	0	0	chr11:116836117-116855729	+	563	ncRNA		APOA1 antisense RNA
APOA2	1	0	0	1	2	0	chr1:161222293-161223628	-	473	protein-coding	hsa:336	apolipoprotein A-II
APOA4	0	0	0	0	0	0	chr11:116820702-116823295	-	1460	protein-coding	hsa:337	apolipoprotein A-IV
APOA5	0	0	0	0	0	0	chr11:116789370-116792420	-	2390	protein-coding	hsa:116519	apolipoprotein A-V
APOB	0	2	1	3	3	1	chr2:21001429-21044073	-	14121	protein-coding	hsa:338	apolipoprotein B
APOBEC1	0	1	0	1	0	1	chr12:7649400-7670599	-	889	protein-coding	hsa:339	apolipoprotein B mRNA editing enzyme, catalytic polypeptide 1
APOBEC2	0	0	0	0	1	0	chr6:41053201-41064891	+	1634	protein-coding	hsa:10930	apolipoprotein B mRNA editing enzyme, catalytic polypeptide-like 2
APOBEC3A	0	0	0	0	0	0	chr22:38957522-38963183	+	1444	protein-coding	hsa:200315	apolipoprotein B mRNA editing enzyme, catalytic polypeptide-like 3A
APOBEC3AP1	0	0	0	0	0	0	chr4:170099818-170100104	+	287	pseudo
APOBEC3A_B	0	0	0	0	0	0	NW_003315972.2:73230-78546	+	1103	protein-coding	hsa:100913187	APOBEC3A and APOBEC3B deletion hybrid
APOBEC3B	83	131	299	237	167	167	chr22:38982399-38992779	+	1538	protein-coding	hsa:9582	apolipoprotein B mRNA editing enzyme, catalytic polypeptide-like 3B
APOBEC3B-AS1	0	0	0	0	0	0	chr22:38991559-38998220	-	702	ncRNA	hsa:100874530	APOBEC3B antisense RNA 1
APOBEC3C	160	302	768	560	441	405	chr22:39014260-39018838	+	1127	protein-coding	hsa:27350	apolipoprotein B mRNA editing enzyme, catalytic polypeptide-like 3C
APOBEC3D	31	43	90	47	38	21	chr22:39021113-39034328	+	3787	protein-coding	hsa:140564	apolipoprotein B mRNA editing enzyme, catalytic polypeptide-like 3D
APOBEC3F	360	298	576	514	355	353	chr22:39040604-39055972	+	4963	protein-coding	hsa:200316	apolipoprotein B mRNA editing enzyme, catalytic polypeptide-like 3F
APOBEC3G	17	9	7	21	18	22	chr22:39077005-39087743	+	2114	protein-coding	hsa:60489	apolipoprotein B mRNA editing enzyme, catalytic polypeptide-like 3G
APOBEC3H	130	112	135	108	85	98	chr22:39097204-39104067	+	1185	protein-coding	hsa:164668	apolipoprotein B mRNA editing enzyme, catalytic polypeptide-like 3H
APOBEC4	0	0	0	1	0	0	chr1:183646275-183653313	-	2779	protein-coding	hsa:403314	apolipoprotein B mRNA editing enzyme, catalytic polypeptide-like 4 (putative)
APOBR	6	16	10	5	7	4	chr16:28494649-28498970	+	3792	protein-coding	hsa:55911	apolipoprotein B receptor
APOC1	8	7	2	4	2	1	chr19:44914247-44919349	+	696	protein-coding	hsa:341	apolipoprotein C-I
APOC1P1	0	0	0	0	0	0	chr19:44926803-44931386	+	939	pseudo	hsa:342	apolipoprotein C-I pseudogene 1
APOC2	0	0	0	0	0	0	chr19:44945982-44949565	+	729	protein-coding	hsa:344	apolipoprotein C-II
APOC3	0	0	0	0	0	1	chr11:116829908-116833071	+	533	protein-coding	hsa:345	apolipoprotein C-III
APOC4	0	0	0	0	0	0	chr19:44942238-44945496	+	615	protein-coding	hsa:346	apolipoprotein C-IV
APOC4-APOC2	0	0	0	0	0	0	chr19:44942238-44949565	+	1829	ncRNA	hsa:100533990	APOC4-APOC2 readthrough (NMD candidate)
APOD	58	47	44	68	69	69	chr3:195568702-195584205	-	1130	protein-coding	hsa:347	apolipoprotein D
APOE	61	62	29	40	69	37	chr19:44905749-44909395	+	1297	protein-coding	hsa:348	apolipoprotein E
APOF	0	0	0	0	0	0	chr12:56360571-56362799	-	1689	protein-coding	hsa:319	apolipoprotein F
APOH	0	1	0	0	0	0	chr17:66212029-66229438	-	1201	protein-coding	hsa:350	apolipoprotein H (beta-2-glycoprotein I)
APOL1	20	28	76	87	37	28	chr22:36253071-36267531	+	3017	protein-coding	hsa:8542	apolipoprotein L, 1
APOL2	1309	1133	1513	1701	1385	1128	chr22:36226209-36239954	-	3352	protein-coding	hsa:23780	apolipoprotein L, 2
APOL3	40	42	69	83	36	40	chr22:36140323-36166177	-	3633	protein-coding	hsa:80833	apolipoprotein L, 3
APOL4	0	0	1	0	0	0	chr22:36189128-36204833	-	3417	protein-coding	hsa:80832	apolipoprotein L, 4
APOL5	0	0	0	0	0	0	NT_187630.1:32639-44250	+	1438	protein-coding	hsa:80831	apolipoprotein L, 5
APOL6	41	38	199	293	77	70	chr22:35648317-35668409	+	10313	protein-coding	hsa:80830	apolipoprotein L, 6
APOLD1	17	12	22	19	11	3	chr12:12725917-12791466	+	4738	protein-coding	hsa:81575	apolipoprotein L domain containing 1
APOM	0	0	0	0	0	0	chr6:31652410-31658210	+	761	protein-coding	hsa:55937	apolipoprotein M
APOO	417	429	334	363	468	399	chrX:23833348-23907940	-	1450	protein-coding	hsa:79135	apolipoprotein O
APOOL	286	218	366	329	258	287	chrX:85003852-85093317	+	6467	protein-coding	hsa:139322	apolipoprotein O-like
APOOP1	0	0	0	0	0	0	chr5:156924089-156925003	+	915	pseudo		apolipoprotein O pseudogene 1
APOOP2	0	0	0	0	0	0	chr3:87594806-87595384	+	579	pseudo		apolipoprotein O pseudogene 2
APOOP3	0	0	0	0	0	0	chr12:65134661-65135560	+	900	pseudo		apolipoprotein O pseudogene 3
APOOP4	0	1	0	0	0	0	chr4:68304168-68304966	-	799	pseudo		apolipoprotein O pseudogene 4
APOOP5	0	3	0	0	2	3	chr16:59754132-59755191	-	1060	pseudo	hsa:644649	apolipoprotein O pseudogene 5
APOPT1	693	475	415	504	569	409	chr14:103562957-103592187	+	2528	protein-coding	hsa:84334	apoptogenic 1, mitochondrial
APP	5873	6853	7535	10824	8288	8267	chr21:25880550-26171128	-	3633	protein-coding	hsa:351	amyloid beta (A4) precursor protein
APPBP2	449	531	881	800	635	624	chr17:60443149-60526240	-	6499	protein-coding	hsa:10513	amyloid beta precursor protein (cytoplasmic tail) binding protein 2
APPL1	261	249	426	354	311	319	chr3:57227737-57273471	+	6101	protein-coding	hsa:26060	adaptor protein, phosphotyrosine interaction, PH domain and leucine zipper containing 1
APPL2	208	171	217	206	212	226	chr12:105173297-105236230	-	5940	protein-coding	hsa:55198	adaptor protein, phosphotyrosine interaction, PH domain and leucine zipper containing 2
APRT	7597	6041	5974	4027	5978	4917	chr16:88809469-88811934	-	807	protein-coding	hsa:353	adenine phosphoribosyltransferase
APTR	224	200	180	193	187	195	chr7:77657660-77697345	-	2156	ncRNA	hsa:100505854	Alu-mediated CDKN1A/p21 transcriptional regulator (non-protein coding)
APTX	795	645	989	734	703	676	chr9:32883872-33025129	-	4519	protein-coding	hsa:54840	aprataxin
AQP1	20	30	38	25	23	25	chr7:30911800-30925516	+	2807	protein-coding	hsa:358	aquaporin 1 (Colton blood group)
AQP10	0	1	0	0	0	0	chr1:154321059-154325325	+	1851	protein-coding	hsa:89872	aquaporin 10
AQP11	0	5	3	0	5	5	chr11:77589635-77610356	+	2153	protein-coding	hsa:282679	aquaporin 11
AQP12A	0	0	0	0	0	1	chr2:240691845-240698483	+	1084	protein-coding	hsa:375318	aquaporin 12A
AQP12B	0	0	0	0	0	0	chr2:240676418-240685743	-	5850	protein-coding	hsa:653437	aquaporin 12B
AQP2	0	0	0	0	0	0	chr12:49950741-49958881	+	4179	protein-coding	hsa:359	aquaporin 2 (collecting duct)
AQP3	505	656	624	736	808	799	chr9:33441154-33447633	-	1976	protein-coding	hsa:360	aquaporin 3 (Gill blood group)
AQP4	0	0	0	0	0	0	chr18:26852038-26865844	-	5427	protein-coding	hsa:361	aquaporin 4
[truncated: 53,038 more rows]
