# Supplementary material for: Cancer Cells Enter an Adaptive Persistence to Survive Radiotherapy and Repopulate Tumor
Source: Adv Sci (Weinh). 2023 Jan 19;10(8):2204177. doi: 10.1002/advs.202204177 (PMC10015890; doi:10.1002/advs.202204177)
Supplement: Supplementary file 3 — Supplemental Table 5 [file ADVS-10-2204177-s003.xlsx]

## Sheet: name-relationship
ID	IDs	cell	from
0109N10	sample01	N	p53minus
0109N1	sample02	N	p53plus
0109N2	sample03	N	p53plus
0109N3	sample04	N	p53plus
0109N4	sample05	N	p53plus
0109N5	sample06	N	p53plus
0109N6	sample07	N	p53minus
0109N7	sample08	N	p53minus
0109N8	sample09	N	p53minus
0109N9	sample10	N	p53minus
10221S	sample11	S	p53minus
10222G	sample12	G	p53minus
1081G	sample13	G	p53plus
1082G	sample14	G	p53plus
1083G	sample15	G	p53plus
1084G	sample16	G	p53plus
1085G	sample17	G	p53plus
1115N10	sample18	N	p53minus
1115N11	sample19	N	p53minus
1115N12	sample20	N	p53plus
1115P1	sample21	P	p53plus
1115P2	sample22	P	p53plus
1115P3	sample23	P	p53plus
1115P4	sample24	P	p53minus
1115P5	sample25	P	p53minus
1115P6	sample26	P	p53plus
1115P7	sample27	P	p53plus
1115P8	sample28	P	p53plus
1115P9	sample29	P	p53minus
1118G3	sample30	G	p53minus
1118G7	sample31	G	p53plus
1118G8	sample32	G	p53plus
1118P2	sample33	P	p53minus
1118P4	sample34	P	p53minus
1118P5	sample35	P	p53minus
1118P6	sample36	P	p53minus
1206G6	sample37	G	p53minus
1206P1	sample38	P	p53minus
1206P2	sample39	P	p53minus
1206P3	sample40	P	p53minus
1206P4	sample41	P	p53minus
1206S5	sample42	S	p53minus
1219G1	sample43	G	p53plus
1219G2	sample44	G	p53plus
1219G3	sample45	G	p53plus
1219S1	sample46	S	p53plus
1219S3	sample47	S	p53plus
1219S4	sample48	S	p53plus
1229G1	sample49	G	p53plus
1229G3	sample50	G	p53plus
1229S1	sample51	S	p53plus
1229S2	sample52	S	p53plus
1229S3	sample53	S	p53plus
1229S4	sample54	S	p53plus
1229S5	sample55	S	p53minus
617G4	sample56	G	p53plus
617S1	sample57	S	p53plus
617S4	sample58	S	p53plus
61913-LBK1835	sample59	G	p53minus
61919-LBK1836	sample60	S	p53minus
707G2	sample61	G	p53plus
707G3	sample62	S	p53plus
708S1	sample63	S	p53plus
708S3	sample64	S	p53plus
7191-LBK1847	sample65	S	p53minus
7192-LBK1848	sample66	G	p53minus
7194	sample67	G	p53minus
7195	sample68	G	p53minus
72610	sample69	G	p53plus
72612	sample70	G	p53plus
72613	sample71	S	p53plus
7261-LBK1839	sample72	G	p53plus
7262-LBK1840	sample73	G	p53plus
7263-LBK1841	sample74	S	p53plus
7265	sample75	G	p53plus
7267	sample76	S	p53plus
7268	sample77	G	p53plus
7269	sample78	S	p53plus
80210	sample79	G	p53plus
8021	sample80	S	p53minus
8022	sample81	S	p53minus
8025	sample82	G	p53plus
8026	sample83	S	p53plus
8027	sample84	S	p53plus
8028	sample85	S	p53plus
8029	sample86	G	p53plus
80811	sample87	G	p53plus
80812	sample88	G	p53plus
80813	sample89	S	p53plus
80817	sample90	G	p53plus
80818	sample91	S	p53plus
80819	sample92	G	p53plus
80822	sample93	S	p53minus
80823	sample94	S	p53minus
80825	sample95	G	p53plus
8133	sample96	G	p53minus

## Sheet: NvsG(up)
391 DEGs
	N													G
	sample01	sample02	sample03	sample04	sample05	sample06	sample07	sample08	sample09	sample10	sample18	sample19	sample20	sample12	sample13	sample14	sample15	sample16	sample17	sample30	sample31	sample32	sample37	sample43	sample45	sample49	sample50	sample56	sample59	sample61	sample66	sample67	sample68	sample69	sample70	sample72	sample73	sample75	sample77	sample79	sample82	sample86	sample87	sample88	sample90	sample92	sample95	sample96	padj
ETHE1	1189	520	1267	947	1106	775	980	1919	1719	1567	2660	2294	1820	2156	972	78	5437	1275	3175	1527	3439	2541	124	9851	1084	1497	4575	8055	676	10058	2995	6290	3970	2187	3189	5529	2768	1839	2489	1744	2224	1931	3972	2601	129	2001	783	1482	0.00516448
C4orf3	3104	1050	4665	2510	2787	1031	2337	2453	3190	2777	1755	2747	2045	4180	2472	1735	6971	7084	7179	15004	6196	8716	8447	21296	8714	8822	5209	18283	1561	6401	4619	9756	14794	5467	5232	9304	14534	4640	5043	8334	2928	3116	2754	4569	1498	2050	422	4551	8.53665e-06
RPL12	20711	6353	18004	13463	9855	7287	8141	10253	11330	15755	16484	16204	35151	41093	6612	9413	21448	33870	27382	33855	32137	47804	50447	62733	14822	33571	35513	126300	23267	81422	72151	47532	53502	56695	28268	18521	48662	33059	33050	11650	12932	19029	72215	17547	3453	32733	5758	22566	1.80805e-05
RPL18	17403	6930	20873	15273	11815	9474	11698	14935	14980	17879	26412	22938	33355	27961	8415	7209	26084	40025	47066	23916	33617	42733	6239	54180	12423	27251	39038	93309	19258	74949	43733	56473	40070	39175	44304	30646	46802	23148	26135	18429	25181	19955	53008	24431	4034	33797	12034	25466	0.000394413
ELFN1-AS1	688	488	2180	1641	1181	844	536	812	821	1080	732	739	2524	940	793	1312	3958	2383	3307	865	1979	1873	3188	4175	1360	2665	2840	3890	392	4464	658	2741	1825	2088	2771	2617	5691	2054	2077	913	2153	2040	3719	1505	512	2228	236	2179	0.00214681
RPL13AP5	394	353	633	565	411	243	359	358	450	552	689	553	1101	1883	302	406	634	1247	870	1009	921	1872	863	2395	554	1081	1100	3692	886	3184	1524	3165	1896	1344	1556	820	2649	767	824	388	548	671	1609	718	358	891	667	629	8.56632e-06
CDC37	2894	1769	187	192	286	827	889	2626	2054	984	3304	3142	9333	4017	2975	139	3348	5130	3451	4406	3784	2602	170	2548	1142	1912	3988	11658	5756	7069	3857	7326	6373	5622	13925	4163	3196	3663	5153	10218	2675	3208	5352	1444	2663	1836	2060	10567	0.000864843
VPS28	1470	1125	2322	1681	1418	1284	1377	1800	2594	1390	2901	2915	2411	1684	804	444	2615	5060	7403	2627	8262	7292	113	18804	2670	1698	6417	11966	2429	11226	4479	8195	3857	4036	7637	5996	8935	3268	3716	3306	3297	2725	5816	4284	925	2742	809	6333	0.000157633
SAMD4B	1137	519	224	234	201	214	315	465	460	480	99	531	803	2923	1388	77	977	1041	685	1084	958	1554	452	535	680	1897	3225	974	769	1189	639	2367	2040	1578	794	2122	797	1275	2365	701	650	522	701	21	46	288	1844	2183	0.000580466
OPTN	505	324	166	347	166	209	344	1559	972	263	1565	1334	2141	3668	206	897	1446	5750	2361	5485	7144	3414	628	15958	2399	1789	2630	3616	3139	1760	2551	16615	4264	1424	1390	3198	1937	851	2036	3333	2072	981	369	99	290	289	343	1544	2.56986e-07
SERPINB1	633	612	1373	568	549	564	785	1674	1085	675	1150	3060	1586	1135	379	206	932	26239	1634	6577	5111	2315	533	7840	2168	3274	1962	9428	1003	2425	4693	24521	5436	1973	2047	5642	2844	1160	5575	1747	6894	3182	387	204	80	316	97	1950	0.000371715
SERPINB5	2926	689	1218	679	507	1018	892	4576	2492	1161	2654	3405	5333	2878	1890	1680	8899	12123	5883	11875	1064	3667	1198	10849	6976	9483	11819	12598	1140	4216	1190	9506	1758	1616	3863	5862	17189	3534	3802	2261	1486	1982	747	166	1638	368	376	868	0.00223688
RAC2	1059	923	295	458	302	366	732	1628	1442	631	1386	4082	3347	2623	931	407	1898	4807	2115	2344	3901	1694	618	8715	881	2808	4098	5666	2858	7602	4876	12347	4019	2411	4452	4595	3381	2222	2376	1363	1648	1213	2255	1980	120	1030	392	8756	2.9443e-05
HLA-C	823	221	273	232	165	329	516	1342	264	997	1494	1182	1294	731	1097	56	1588	4643	2186	5480	2051	2188	1606	2679	1216	1540	1522	8366	3460	2124	3804	5312	4152	1351	3283	5358	2345	880	1307	2117	2002	1777	888	466	160	586	958	4192	8.5228e-08
HLA-A	292	74	61	67	49	78	150	158	161	184	343	441	184	600	363	21	1363	1181	1783	2658	1662	736	157	1456	611	255	942	2313	952	1281	2303	1798	1591	559	1793	794	668	857	1166	3085	519	637	905	413	62	369	169	1827	4.13524e-12
TMEM256	1170	294	564	512	602	533	567	526	745	867	1048	741	697	575	477	526	1993	567	1773	1439	2488	2744	389	3288	1098	974	4801	5024	458	3667	2342	2258	2845	2138	1400	1357	832	1690	1585	2046	596	1285	4468	3707	259	1939	1060	3526	8.07345e-05
MAP1LC3B2	385	159	376	214	206	115	195	503	447	378	558	446	442	795	68	113	657	892	512	1550	1516	897	1182	3495	762	481	718	3143	727	976	2803	1803	981	652	621	739	1199	404	436	800	281	226	399	358	68	121	52	383	0.000120728
RN7SL1	18198	1943	1641	1968	1715	5212	3748	4192	8430	10665	3872	1463	5423	280329	635	1616	10012	76134	18359	29778	23945	32496	2230	90087	4572	36841	28825	291405	259452	136564	212030	35785	48844	117608	32323	6308	16326	18750	44912	54069	20848	18194	36676	68194	11087	46121	61913	236793	1.87327e-06
RN7SL2	18610	1972	1495	1714	1100	4839	3502	3560	9663	9031	3319	848	6028	221054	393	579	2566	42476	4	22355	16882	28418	1275	64085	3542	40744	28648	391791	283269	150287	248231	33609	55517	158220	33316	6124	9528	18479	46353	70110	21853	25017	41085	84261	9054	61774	93826	238877	2.47779e-06
RN7SL3	1116	79	68	71	54	185	170	203	471	474	266	103	203	19192	18	173	664	3093	823	2255	3531	6263	35	3747	626	2948	2687	34825	27835	14194	20083	3316	4928	13820	4995	489	2426	2398	3445	3276	2546	1091	2961	5525	1049	4241	3640	11684	9.68713e-09
TRIM7	641	365	610	511	417	662	359	790	221	457	995	1119	1048	1204	298	77	504	737	1843	2017	2088	2340	2762	2680	853	2206	1212	3253	908	1632	653	4022	1994	1105	2167	2041	1242	739	847	1370	1428	532	1392	380	138	546	188	1537	0.000344772
GDF15	342	2868	2469	2665	2458	4804	1342	618	1123	296	634	1611	419	6955	45506	5601	37271	107130	98999	8881	57146	61213	8442	152689	28906	42913	81345	101281	415	67184	462	13772	3227	6062	130369	21624	56817	32727	31355	30740	28947	27740	25423	4885	1259	13693	3428	284	4.82655e-08
AES	2080	971	445	450	294	370	767	1062	842	788	1125	1187	2067	9674	346	0	549	668	1915	5277	1005	1592	2253	3656	1181	3565	3340	3625	1456	1271	1878	5957	3676	2955	1654	2389	1405	947	2199	1546	674	731	1014	125	627	685	1327	6545	0.00658268
IFI30	2196	1874	2365	2383	2163	2107	1361	4244	2612	2091	6451	3947	4434	5235	6172	1691	15320	6560	20279	9209	20330	7116	2764	29159	4322	4204	8018	16848	5593	30817	4430	11636	13122	7983	15384	24912	14226	7043	7854	5010	8682	9167	10871	12008	2887	5201	1091	5061	3.96167e-08
LOC101927021	186	238	559	408	245	248	348	292	292	180	606	433	1986	644	74	170	264	527	412	694	1163	1157	1259	1219	712	442	1079	2594	132	1205	825	1304	609	608	1128	1028	1345	698	642	677	688	405	784	1231	30	928	136	1151	0.00675048
GAMT	2024	2128	2788	3336	1873	2529	2199	3170	2856	2080	3234	4450	5879	5701	1893	1097	11784	7132	13113	3056	7746	5020	294	17957	3958	4057	5837	16959	1052	18833	1946	8160	4729	5400	11107	6640	17130	6242	6210	3441	4474	2715	9320	4046	1070	3817	719	6557	0.00183422
PLCD3	734	312	104	182	144	251	297	550	614	348	165	196	255	1161	1534	80	2303	2254	2345	1263	3523	4214	1535	4234	1450	2452	5098	5371	1111	6348	663	4914	3668	6474	5740	5981	2173	2872	5295	4989	2364	2009	3097	93	631	1742	545	4718	4.03059e-14
HIST1H1C	134	148	225	190	310	53	213	415	85	108	280	109	132	870	177	154	2383	1230	4058	681	1943	2917	1049	8967	1095	1265	1778	7109	754	9131	5112	4998	4047	1835	1757	1068	2103	2384	2538	5721	651	1458	1222	3371	444	1259	1318	932	1.01954e-13
CDIPT	1762	1096	251	341	372	697	492	1249	1231	732	4216	1505	2808	3952	1630	183	1383	3118	2708	6552	4028	2321	339	7370	1455	2737	3063	3190	1532	2326	2549	7252	2847	2512	4088	2510	6252	1607	2000	3021	2010	1547	2117	1251	587	538	516	4052	9.71198e-05
RNR2	609933	117155	116585	97417	92513	83381	114179	203479	250999	177220	901494	234944	350913	730031	562371	77932	516292	84570	573062	528984	695251	1763181	172164	1153904	613051	1019962	1556556	4320502	6338603	3480249	3355768	1801159	1792699	62578	5291707	1548729	96321	1510610	2315732	2490811	1436037	1626320	1751691	260338	0	938100	488590	2758147	7.6962e-06
UBA52	14715	4935	17051	12719	9892	6782	8947	10482	11259	15367	18923	16933	25151	39278	7204	8806	22150	35112	28041	20638	37547	46505	55307	61696	13827	24791	35561	103892	15525	55742	27031	37675	39158	49812	39778	22343	36154	19096	23385	20396	17564	19082	37758	24879	4230	30651	7249	33714	9.43503e-06
BTG1	1813	435	606	538	176	289	1160	2026	5318	1331	3772	1636	3685	3290	348	8	1954	14747	5140	6914	1253	1795	1581	5284	2967	7827	6098	9680	8689	1098	12696	36089	12708	2075	1774	16873	1251	1391	3449	4950	2477	522	307	193	280	327	1244	4236	0.00942495
ELOB	6685	3345	17175	12158	11010	5935	5681	6410	5554	9858	10222	13065	9826	27105	7038	10454	20737	17961	29993	10083	23889	27444	37523	46120	16190	15738	15583	67477	6580	51910	6820	15522	20884	31269	24042	18640	38124	15043	14336	19160	14973	14934	26147	10800	3317	22751	3937	15895	0.000123024
CTSA	3419	1772	815	1494	613	2047	1680	5051	3051	1670	8781	6906	8387	1923	3479	166	6372	6641	5153	11929	8587	3055	797	20518	3245	2273	7295	9239	9976	9932	7422	15546	9071	2259	22066	10548	4666	4648	4502	6196	4035	3042	5022	2984	236	2564	3102	6922	0.00404554
CTSD	1039	1966	159	193	268	1387	873	2945	2178	487	4993	3506	5212	2088	2457	93	7649	10138	9458	5283	5459	3696	85	11219	1873	2178	8011	2698	2602	3538	5112	8596	7269	2107	12551	7453	9753	4326	5013	5119	3124	4566	2494	917	1569	1019	2853	2435	0.000526679
MT1E	11670	4111	11877	8268	8595	5998	5806	6034	8255	14233	7595	8700	13514	29202	4420	2972	15784	17665	20644	13581	27793	21704	67530	22087	5874	11509	22662	45931	10280	81971	6186	17907	18548	24051	13512	10065	19977	19290	13595	16328	7862	21008	18706	31147	1013	26601	6048	21066	0.00120195
RPSAP58	1060	362	1097	845	702	461	721	696	747	1105	923	983	1555	6837	592	392	662	1470	858	1644	1692	3562	2246	2920	812	3169	3305	5872	1442	3052	1761	2551	3516	3883	3086	2506	1447	929	1635	909	738	1085	2080	1062	211	890	2146	1824	8.79388e-05
EPHA2	1408	569	460	217	329	407	766	1791	2116	954	3251	1138	1506	1084	4233	240	2395	191	2393	3154	1661	3326	943	6746	1781	3248	4647	686	5427	1490	4343	4788	3663	604	3031	4093	916	2101	2322	2327	2277	1328	651	361	523	394	444	3369	0.00213851
PMAIP1	8027	1745	6173	3551	2682	2346	3906	10714	12826	4845	14460	5346	7886	34634	9276	2480	17855	3997	9522	23802	15043	39334	1265	36263	22146	13143	21407	19880	52216	1697	30687	147307	44871	10166	12425	58492	35210	11474	6242	3821	8433	3354	1077	2600	1114	280	1713	5330	0.00147308
MKNK2	730	280	459	265	255	185	262	188	298	341	399	814	445	1648	190	101	1016	629	1210	424	682	990	57	1602	379	3640	1186	1224	660	1110	1365	3033	822	1014	634	544	140	647	1531	888	385	514	768	63	92	317	452	1770	0.00145464
CD59	8127	2963	8299	4975	4460	2625	4823	12201	12422	8256	15113	13403	10263	20319	4317	3576	16362	41145	74111	30722	69424	16913	18046	99586	39235	24282	26655	49077	38866	48076	24882	54624	47412	15375	22041	55007	26275	14227	20011	12956	18555	13855	6916	18818	1355	7961	3243	22121	9.86216e-09
SUPT4H1	4888	1457	2507	2526	1691	1480	2230	5562	3548	3204	6652	7477	6895	7347	1565	2556	5578	9175	6787	9031	12062	11486	11069	24267	5166	7924	8165	19187	2412	10931	10434	11723	10487	8191	19528	10187	20201	7896	6661	4953	4955	4652	5707	4570	502	2310	710	2466	5.12414e-06
TRAPPC5	1785	1435	4563	3785	2821	2312	1718	2168	2091	2378	3907	3950	4585	7285	2113	2862	6929	7192	10142	3757	7029	7120	1615	14850	3419	5505	5808	16498	2402	13655	3223	13726	7762	4562	8466	9389	9656	3916	5501	3654	5166	3564	5520	5609	869	7206	1244	4359	0.000207678
PSMG4	712	398	1141	729	809	351	581	760	701	1014	545	1021	2129	2178	689	307	1030	960	2284	1845	2498	1662	184	2950	1455	1237	1456	5971	238	3698	788	2335	1281	2004	2941	2819	2299	1118	1930	569	1913	1092	1545	1456	376	1407	331	1794	0.00156805
RELA	1071	876	452	365	411	342	602	1314	1135	596	1233	1101	1963	4332	80	158	876	2737	2582	2799	1446	1838	316	1498	632	1678	1801	2958	1670	1729	3247	3805	4130	1633	1245	2430	2403	1080	2205	2366	1314	1135	1510	105	288	727	892	6295	0.00125076
KLK7	488	370	314	580	449	787	518	1742	1075	882	155	2195	792	7214	9194	190	17833	12254	6931	2757	2712	2384	623	1301	278	1398	4053	17220	216	72656	1558	14483	609	1998	33414	7090	8139	1956	9726	5783	19255	8601	516	444	2080	2750	232	520	5.63821e-06
KLK8	361	331	1210	919	1106	559	312	720	584	710	321	497	532	3496	3958	1382	10884	7816	12192	976	6288	7163	1161	7536	2205	2656	6443	22864	856	32386	1399	10528	2070	5386	12247	14493	10657	3883	7329	1745	13454	4014	7334	2222	1344	8435	347	779	1.08235e-10
ZNF593	1558	1012	1945	1953	1299	1161	1268	2058	2016	1821	4568	3071	4485	6824	1276	903	3598	3546	6765	2826	4418	4563	1242	8431	1465	3670	4498	8639	1648	11048	5572	5935	4881	6481	6091	5282	7737	2908	3414	3642	4306	2485	5487	3156	410	4277	1855	2272	9.03198e-05
DDRGK1	757	570	488	538	284	557	582	1516	1514	796	3484	2636	2545	3295	2360	265	1601	2093	2911	3359	4193	2182	38	7054	1351	1041	2054	3319	1512	3037	2311	6243	3300	2539	4862	2730	4527	1393	1574	2924	2548	2143	2067	1709	184	1089	717	2745	0.000226498
CHCHD10	543	92	146	119	117	22	149	136	100	306	143	112	157	669	109	48	182	185	658	157	523	1086	318	165	338	1005	1493	691	324	418	258	291	885	1573	155	314	234	261	452	124	141	167	812	59	27	578	1323	966	0.000618443
C19orf33	1597	272	1183	771	1372	459	1615	1226	2239	3170	801	1602	2704	14139	1455	633	7738	1617	8695	3755	18057	14105	5057	19816	2866	3833	12532	26802	1821	21673	6452	14145	18701	16739	7875	16233	5257	8556	12262	13240	8532	4510	8831	10082	2222	11688	3749	13147	2.18938e-10
SNCG	75	558	1685	1194	855	955	198	306	192	284	235	129	472	914	590	875	7583	5756	18020	2699	1247	2216	31	6475	1199	3734	3017	7834	130	5831	583	1689	1759	1377	669	2385	8486	1114	1693	680	1534	1677	4705	642	469	709	378	434	0.0009779
GFER	471	404	940	794	524	528	411	679	919	416	1191	580	880	2395	344	154	533	691	971	1646	1697	1387	515	2028	546	841	1181	3187	676	2327	1721	2772	2002	1805	2167	1391	1491	1013	1247	1523	1487	759	1639	990	176	970	998	1156	0.000683014
RRBP1	1258	404	310	178	214	323	309	1112	824	545	5305	2606	1687	2553	3359	455	2702	1147	2282	2129	3054	2057	5105	5501	2037	1177	2569	988	4352	2687	1067	1992	3684	581	1614	2516	532	1566	2722	2229	1549	1463	2700	329	0	1892	1794	2568	0.00185572
PPP1R14B	5014	2252	1924	2303	1386	1644	2143	2199	2987	2477	2219	3464	3390	13430	1716	75	1160	666	2059	5608	5519	7454	321	13417	3558	5880	2824	15723	3821	18513	7275	6538	4473	9126	6914	5799	3179	2980	5674	2654	2848	1822	8834	5675	608	4844	4134	15173	0.00586269
CLUH	883	324	120	173	88	98	227	381	405	332	316	361	1377	1083	634	227	392	677	297	486	387	644	811	235	317	901	933	391	492	411	682	508	1516	1963	1213	646	222	509	982	695	390	507	901	137	290	357	987	1413	0.00338701
IL18	1530	401	1331	1078	780	475	960	2315	2015	1701	1987	2870	920	933	375	1051	3070	7594	2594	5805	6057	2295	16749	9136	2778	1092	2569	7456	2235	3964	1324	9770	6984	2412	2487	4645	775	2355	2402	4193	911	1840	782	135	535	235	355	1504	0.00249706
EFHD2	2192	938	610	583	287	484	1170	984	2695	954	1092	1049	3825	3301	456	110	908	541	2089	1233	8350	4318	648	9447	1562	4581	2617	9732	1310	6707	3557	14656	4806	3746	6406	6184	5234	2239	5548	1562	5958	1159	2458	1300	697	1922	994	4466	8.20986e-05
IFITM3	12683	7505	31144	18456	15784	8924	10001	19231	17958	16227	24660	19768	19194	20513	6041	11072	37008	23365	57039	25595	61341	56522	24812	129654	18351	27332	24819	136425	20735	100872	31181	43057	33957	43312	44103	114568	59374	16333	25759	31760	33731	33711	51842	31236	7702	52415	4038	50256	7.73312e-05
ZFAS1	4767	1346	3488	2408	2069	1446	1598	2336	6609	4210	4256	2595	4348	40452	2641	1354	4211	10782	5042	13930	17777	75669	19944	17371	6276	17921	11164	60568	10633	29972	52129	40343	12494	18432	21296	6253	16545	10746	6981	2071	6625	6102	24620	12397	906	7724	4351	7689	2.60506e-08
RPS27	19874	5723	18944	13705	11649	9750	9008	8756	11246	19591	18209	16185	23938	37852	8813	18023	37995	50169	60291	29600	58872	104809	53063	73785	22645	53010	72906	182804	19661	84801	86530	82627	55213	50226	36133	24335	68982	40732	33303	19093	25259	36274	92063	24887	4670	71396	8460	18031	2.64384e-07
RPS24	20809	7303	24613	16245	14404	9280	10692	13778	13209	20227	17664	21171	22914	27730	8561	8879	24526	34970	31790	21566	39544	54519	84195	59470	16533	35655	44173	114858	20424	73077	29831	40026	43731	41880	34590	23032	50681	28644	30809	14720	21745	22588	42669	26693	5132	25866	11727	14711	0.000226498
RPS20	19213	5738	20031	14781	9781	7352	9876	10165	11817	16618	17864	17452	29315	34082	8350	8552	17464	32575	19780	18236	28831	41691	123972	49150	11755	40824	31529	102870	14760	61894	43245	57439	46862	42501	29298	13874	29684	20439	21564	13692	10216	16534	41688	17597	3741	20976	9672	25834	0.000371217
RPS21	15341	3752	12704	9477	8665	5869	6156	5740	6596	16729	11490	9397	11199	27784	5268	7250	15408	22190	24350	17557	22315	35800	106781	34576	10577	31437	24547	82486	13259	46701	21980	27262	31405	38505	25840	13158	24505	17574	20266	12334	13127	15172	36605	15424	3305	35905	16701	17267	4.6879e-05
RPS28	4252	1052	3445	2561	2491	1920	1870	1855	2058	4383	3800	2760	3471	10372	1800	2821	6458	9013	10738	4605	8771	13839	12364	10231	3652	8127	11270	39733	6127	19487	16553	9331	11365	14435	9432	7266	12599	6774	8179	6214	6330	7070	16071	10345	813	15932	3804	6814	3.73793e-07
CHMP1B	1635	922	3088	1938	1650	757	1227	2639	2428	1256	3710	1489	2717	2269	1167	2051	11030	10925	4259	8449	6001	6609	962	8598	4912	5076	8759	18612	4733	4096	12442	16085	11499	2297	6839	8839	16096	4931	5226	6718	3327	4201	1328	151	1396	387	155	1989	1.31937e-05
TMBIM1	2877	1401	491	922	354	872	990	3286	2709	1199	4163	3242	5153	3323	2635	80	3684	9255	3921	14125	7900	4447	195	15042	2794	5285	4115	5664	4050	2919	2802	16153	4405	1866	5846	4802	16192	3424	3212	3290	2841	2501	1171	495	618	523	496	2721	0.00259208
PROCR	1583	775	1536	1410	1184	977	938	2591	1401	1055	5384	3956	4699	1679	2326	566	6935	4158	4689	5194	6799	3847	1262	5621	3393	3056	7090	8241	2877	12179	5905	10270	4342	2151	9151	8748	12054	4072	3355	2432	3473	4400	3666	2561	739	1036	620	3195	1.70473e-06
CCDC25	2308	1311	2882	1509	1530	1374	1175	2124	2034	1677	1695	3133	2905	2918	2029	619	2867	2696	4190	3034	4625	4464	10140	5451	2248	3393	3991	12753	1741	3930	2491	4487	4117	5994	4330	5531	9343	3692	3387	1999	2933	2932	3818	2401	536	1850	2041	1921	0.000348674
RNASET2	1060	631	1057	620	711	1071	759	1477	943	925	1267	2608	1078	962	4096	651	3847	2587	4698	1272	3896	2663	836	7793	3063	1202	2635	5553	700	10472	1351	3216	2468	1172	5033	7133	3920	1979	2196	899	2278	2022	2718	769	450	438	395	1225	8.51846e-05
KRTCAP2	2314	1261	4592	3304	2941	1795	1606	2213	2028	3657	5176	4449	3343	4906	2925	2085	4575	6345	8380	6133	8919	8886	3573	12696	3482	4037	6118	17735	4201	13805	12890	8591	7948	6196	9777	10016	8115	4616	5320	3217	3792	3887	8027	5228	508	6541	1341	9756	5.68928e-05
ERCC1	1945	1834	2021	1750	1320	1778	1118	2512	2539	1490	3445	2976	6128	3970	3008	2022	5932	5337	5893	3451	5642	5079	232	13461	2488	3242	4865	13229	2996	15200	3421	10579	5482	4780	4512	4381	12693	2951	4110	6791	3451	3449	5162	2704	2726	2401	1914	3637	4.03182e-05
SSR3	4296	1825	3688	3095	2259	1722	2428	6490	4419	4103	6070	5640	5095	5369	2929	2334	4455	7359	5458	15936	8726	11258	5012	17706	7240	4743	10918	13477	6791	9775	22991	22775	10311	6874	9730	13626	8564	5502	5902	7796	7416	3199	4333	6210	453	1367	1658	5042	4.69064e-05
SSR4	3286	1171	4944	3015	2950	1660	2393	3939	2818	4712	5800	4681	4015	9703	4364	3983	11136	14419	18397	9359	13493	12112	25599	20182	8985	7186	10160	40940	11251	27961	12509	15479	20288	8916	23313	11700	14321	7054	11478	9095	8036	7929	13103	6591	1705	10135	3530	13404	1.80225e-11
DPM3	563	153	887	658	792	371	279	359	268	568	852	526	333	1411	753	556	953	1080	1099	784	1595	2030	2937	2629	866	706	1811	2418	675	2312	454	835	1022	2150	1795	1198	1341	1016	938	800	561	522	1263	1461	143	1570	500	1323	0.000228987
CHURC1	6163	1260	5927	2804	3730	1624	2210	4302	3298	5692	4180	4110	5216	2444	2121	1496	5143	9483	8535	5495	8983	13524	20543	9833	8082	8727	7767	43047	5712	12111	4404	9693	9110	6153	9909	9247	10536	6880	5654	3947	6514	5359	7504	5940	453	3987	994	3468	0.00154604
CPA4	4462	118	253	748	265	701	3073	8928	6723	4480	4585	5872	11365	3972	15431	1417	16002	12876	11541	7627	36992	21981	624	102980	38950	1375	50436	13788	1547	36617	16440	18420	50143	2539	11295	60969	8968	30670	35228	5390	67512	11378	1056	9701	2605	2848	4379	1620	3.75406e-05
TMED3	1536	880	1076	1038	1009	1036	1369	2954	1926	1493	2457	2243	3122	2391	2104	947	4638	9772	10243	4202	4416	2644	118	9305	3228	4618	3692	11249	4521	14960	2030	9634	3944	5036	17117	6232	10101	3468	5305	3601	4000	2864	3853	777	467	1578	470	3361	1.97703e-06
CHID1	1125	1515	977	1331	614	1073	874	3238	2465	711	3371	2928	7367	1659	4399	1251	6617	8003	8382	4859	5316	3612	923	5974	2481	1697	2857	6510	1160	8419	2487	4410	4944	2721	13482	5831	8241	3216	2616	2630	5577	2862	3091	2493	953	993	806	676	0.000326779
PINK1	817	669	98	211	70	446	357	923	1135	97	984	1265	1335	4085	540	17	815	299	1048	4529	3968	1989	161	9000	1065	2271	3607	3179	1396	4481	6640	5685	4357	1826	4724	3830	2212	1260	2498	6383	4734	670	711	1239	377	969	298	3733	5.42762e-06
COX14	1472	876	4222	2220	2635	1335	973	1684	1273	2418	3210	1786	1850	4081	2695	2193	6350	5207	8710	3648	6685	7044	5952	11718	4611	5449	6307	23037	1227	13382	4854	10821	3857	7874	11182	6819	13637	4173	4376	1336	4635	3786	4958	4799	2720	5323	738	5394	1.77681e-06
CDK11B	1331	348	383	320	117	193	300	483	797	379	796	2233	1393	3495	1101	585	671	931	543	544	832	1053	3010	1129	499	486	945	1105	1193	1097	1105	1274	1181	1031	606	611	877	660	632	552	500	484	1080	408	247	631	1180	1309	0.00964864
SLC52A2	1453	1572	474	429	312	538	665	2295	1713	544	5985	2147	4076	4555	2940	18	740	3329	3441	4188	2761	3206	121	4333	777	1950	2584	3955	4409	4053	2524	4997	3004	2967	7175	5729	6136	1767	3558	7964	3142	2239	2377	1148	923	1510	1249	3961	0.00289051
TMEM205	1134	1013	3928	2911	2369	1198	1052	1345	1165	1366	3481	2216	1343	4550	3018	655	8548	4932	9446	4633	7633	6534	62	11505	4535	2705	6746	10456	1682	10700	3969	16075	6701	3602	8754	8838	8333	3544	4576	4687	5729	3918	6649	4582	879	3546	1125	4026	3.01339e-05
EEF1D	4330	2478	1683	1999	887	2529	2541	4802	5264	2836	8993	6237	11631	8811	3420	729	4905	7869	7702	5271	9569	12690	11175	22535	3372	9721	6424	18316	4619	16947	7252	28489	22092	9945	15837	6545	16316	6061	5879	2780	5226	6848	15422	7978	966	5835	5569	6620	5.49118e-05
RPL8	60207	35199	55092	57988	28183	34832	39782	56876	62008	46956	88490	71598	123797	91957	31576	22270	42314	114861	83685	69707	103532	157088	21762	168178	36957	83607	85887	319843	48338	242757	158764	179806	148005	128781	195955	92958	180459	64625	84713	61166	79578	75859	192431	107646	13455	93033	39861	65887	0.00192197
S100A2	846	233	474	415	551	236	735	993	1126	913	1261	2393	691	11882	378	198	953	1782	2244	1858	1249	749	581	1285	787	882	3063	3057	1062	1926	2636	1115	909	7763	1541	1068	1240	684	760	829	312	1404	1096	678	48	773	348	3591	0.00735145
METRN	1156	1005	114	193	93	302	132	366	789	100	714	390	2231	1880	432	35	486	643	1086	1029	1368	2178	482	4206	680	1873	1385	6918	758	4114	644	2062	2472	4676	5190	2726	2548	1672	2741	906	649	687	6123	1574	414	1856	1543	6718	3.14172e-05
FIS1	1680	1365	2483	1853	1589	1130	1635	2511	2412	1967	3224	3433	5123	10060	1937	1042	2431	7117	4465	3404	6170	4891	2003	10336	2089	5613	5300	15993	1816	11377	2448	7073	4545	6589	11358	5395	7633	4234	4474	1658	4327	3522	6659	4523	564	3935	1508	4892	3.10204e-05
C11orf68	997	602	174	285	302	210	380	866	1015	329	366	1375	1084	3482	406	30	876	941	1582	1768	1663	1968	132	4091	816	1591	1946	3816	1482	3284	3077	6118	2812	1962	2817	3899	656	1495	1616	1368	1665	730	1165	258	412	502	319	3319	1.80805e-05
SMIM26	2187	886	3205	2365	2399	1433	1108	1424	1804	2561	2296	2882	2383	2076	1400	1678	3434	3328	5946	2575	5779	5404	12643	10343	2721	5951	7516	13379	1609	12276	3742	9317	5387	4191	3212	4800	5097	3212	3668	3547	2590	3015	4485	2909	654	3065	413	3318	0.00038196
C18orf32	2956	1094	3276	1654	2079	1229	1937	2677	2502	3379	6609	1233	2122	5389	1106	313	6930	8008	7190	6458	8928	10008	2329	16157	10365	9514	16614	15886	2771	5559	6303	15581	5934	4312	5776	7374	10741	6562	3358	7322	3882	2591	1916	1555	173	494	0	4973	0.00675482
PRSS3	1609	1160	5447	3644	2504	1599	1565	2563	2237	2169	2450	1784	3026	13162	1776	1829	6631	11878	7053	4477	6897	5841	3776	12452	6902	2946	5637	25734	4123	16203	10145	11168	10724	10758	14105	9966	10870	5076	4014	2571	5038	2847	6868	1602	1080	3128	771	6828	3.64818e-07
CASC8	197	125	691	361	441	192	62	171	399	416	188	167	252	807	298	344	1582	1136	1647	170	2945	2912	2125	2753	1738	2069	1863	6068	184	2192	2075	2374	4371	2207	1208	1825	2316	1283	1816	207	1376	1023	2434	4353	310	1263	81	598	1.4561e-07
FAM50A	919	759	764	687	269	654	677	2313	1239	587	2159	4359	2321	3174	1873	219	3257	3727	3490	2565	3199	1764	1683	8195	1935	1340	3260	5747	1762	3594	1921	8263	2831	2376	5177	1720	6649	1692	1534	2827	2079	1066	2334	1053	1181	733	597	2959	7.51357e-06
SNHG5	1355	426	827	696	538	285	452	734	949	1134	1122	1185	1687	14606	1054	418	1280	3101	1468	2076	6783	11675	5130	5023	1050	2132	2170	11321	1371	6105	4140	6057	4078	7693	4311	1523	2749	2794	2751	861	2033	1864	4682	2437	170	2208	988	1341	5.89012e-08
SNHG6	6493	1260	4512	3038	2886	1635	2228	2347	4031	5093	4222	3480	6051	28649	2755	1166	6629	11640	7880	8298	14468	29504	47673	14678	4677	8162	14221	40115	5259	17159	9967	19505	14007	17365	9905	6048	11127	8426	8981	2158	4547	5334	16322	4938	601	9007	4294	4985	8.10986e-06
SNHG8	2367	556	2473	1241	1620	751	919	1339	3354	2499	1819	1952	2360	6083	1596	1408	3933	4428	2568	2655	5300	6879	9623	5724	2306	4501	3023	14861	1738	10075	3574	16559	4617	9808	4703	2212	5068	4498	2985	1821	1886	2632	6730	4123	364	3493	1368	3760	2.47326e-05
FHL2	5249	2289	4936	3030	2429	2674	3773	7851	11286	4298	3471	3910	6322	12157	10895	2729	19921	28752	26828	9735	38798	18628	5547	47569	11933	24325	13391	39139	2542	18110	15713	32488	11514	8519	28128	23944	44894	17084	12031	14768	19547	5393	5625	4812	5687	2292	480	9416	2.99352e-08
NMRAL1_1	433	435	795	760	383	385	460	1030	973	531	1315	779	2585	1207	617	892	1050	1292	2290	1253	2184	1069	152	4447	935	587	1339	3156	466	3099	709	2095	1202	1070	2298	2555	1944	1118	1061	1334	1425	992	1303	819	1313	622	227	802	0.00224761
S100A11	12259	3795	19685	9556	9224	6058	7469	13938	11434	16324	18004	17864	16138	33412	4208	9113	10528	17073	19861	29408	39267	54024	58789	70181	15538	16350	23596	88366	17849	41538	33494	43810	39667	18407	41507	46185	29844	16764	15482	12577	18235	10920	20081	19784	2396	18286	1206	27621	0.000268017
S100A13	1635	767	1567	1129	1297	1161	1357	1837	1292	1994	2620	1592	2701	10221	1052	734	2285	11088	3485	5100	4630	4064	2380	7197	1238	3647	7491	23131	5166	7144	7869	7605	7284	6116	6908	5473	3548	3008	4197	3049	2441	2216	4047	2488	797	4385	2751	8369	1.18944e-07
MAMDC2	435	78	255	274	210	130	176	174	226	384	151	377	213	856	158	208	308	460	450	422	727	861	959	796	413	551	1174	2233	392	1090	721	854	692	705	345	220	728	450	356	415	158	366	769	270	35	460	327	336	0.000164568
LOC102724992	338	72	219	182	174	102	124	156	131	325	706	256	169	846	440	113	353	235	375	610	842	695	92	583	1143	683	1560	636	744	878	295	429	1172	334	519	982	317	742	855	487	393	637	570	69	75	252	507	722	1.80805e-05
UBL5	9450	2657	12212	7173	8007	4172	4941	5918	4645	11469	8936	7043	5968	17901	3689	5264	11337	13708	15346	9473	20874	20735	45497	25887	12077	17815	19344	51798	8135	29884	12239	13943	18074	20068	18691	16605	18633	12338	12629	10807	9079	9611	16862	10409	2393	16055	4552	10292	0.000252244
LOC107985911	675	424	1418	1132	991	540	778	692	594	794	614	1097	752	1584	660	1053	1344	1663	2491	2861	2751	1471	2794	2538	1306	1703	1034	6009	590	3202	2815	5537	3554	2564	2325	2947	2068	931	1691	1533	1017	1192	1867	1715	145	694	263	1380	0.000154977
POLD4	337	278	718	515	352	189	352	550	592	329	429	465	377	2187	165	670	2767	5785	5750	3745	7609	2557	1281	5156	1583	2988	5175	8341	1280	2581	10830	10107	3996	1893	1610	3988	2493	1718	1343	2011	1458	1281	2004	3193	207	1729	492	1030	1.90014e-12
CST6	1644	1284	4324	3080	2286	1697	1901	3224	4058	3767	2440	3061	3305	6430	1297	2317	11816	4268	24819	9512	10503	7414	5068	13318	2287	2242	5081	9151	1408	45780	5453	149870	30008	9910	4669	14181	14438	10279	7414	9958	458	4145	8179	6423	1765	9562	747	4469	4.00239e-05
RBFOX2	2804	736	1302	1044	903	765	880	1534	2252	2148	2676	1612	2134	6898	788	483	1400	1822	2087	2926	3783	4951	3968	5755	2325	3080	3959	11642	4015	6095	7010	4646	3872	3868	4130	4453	4710	2992	2621	1513	2124	1464	2768	1627	424	2066	1751	3499	3.77177e-05
RGS10	1423	636	1826	1206	1189	592	903	1284	1421	1101	1649	2902	3603	4263	424	210	2337	1618	3359	1971	7827	2944	6550	8171	2316	1851	2841	5805	2215	3761	2039	9182	7814	2736	769	2560	2472	1707	3307	1176	2503	1065	2338	1965	602	1063	333	1933	0.00182765
PLAU	1349	1132	1132	1071	739	1318	1192	3524	3724	773	2669	802	1254	2699	4156	641	4092	67233	18761	24602	1593	2324	699	15993	6401	2008	9005	30097	27793	1013	1734	81044	6608	1235	3682	10651	2891	1683	3458	212	11655	1618	378	8	10	547	283	5164	0.00158842
XPC	620	693	550	408	213	431	248	975	505	252	1159	3409	2259	2148	3714	431	2646	1100	2084	2918	1320	2664	3663	5089	1491	3028	4605	3989	410	2851	802	3403	1264	544	1735	1952	3689	1648	1676	933	1706	1269	1921	216	104	1223	499	1296	6.05017e-05
B2M	14830	10294	53013	29536	24436	10909	9958	23917	16519	18100	35165	31119	13720	26760	7770	21330	70053	51312	98614	102309	104547	64574	35665	120817	78206	27336	82724	108063	60275	66952	33873	310386	190831	31237	78509	211417	71618	26682	24953	26833	57585	53372	25371	6181	1326	8450	2162	42387	0.000217972
ERICH1	542	263	628	519	307	288	280	967	596	659	853	852	953	1076	647	586	1183	549	1919	1314	2272	3189	2201	1691	1037	1009	1818	2142	1209	2713	1299	2278	2514	1481	972	1235	1060	990	1181	1163	916	897	1859	155	44	977	663	1725	3.24034e-06
YDJC	1130	1184	673	704	625	1441	1150	2532	2333	818	2632	3052	4975	5155	1509	981	2974	5476	3269	2875	4918	4722	90	8024	1466	1378	2817	8302	1701	5238	2645	7031	2540	3830	11174	4056	9009	2648	3655	3479	4293	2556	3654	2461	365	1263	777	3130	0.000356297
TRNN	1302	401	743	736	420	311	451	640	805	636	1145	1987	2602	1896	1821	672	13180	568	12036	6242	10337	7574	118	14058	10663	7640	7434	19503	793	19951	719	15033	8070	270	29001	24182	695	8235	8205	5308	13770	5749	11299	3805	57	10415	609	4820	8.27244e-08
TRNA	459	170	328	318	185	120	185	286	345	219	472	731	978	688	666	254	5026	255	4421	2372	3645	3009	65	5572	4213	3157	2940	10854	447	9725	386	5795	3289	102	14540	12544	354	3084	3143	2044	5908	2094	4457	1706	21	4461	238	1958	1.17481e-07
TRNY	1228	402	658	575	328	313	427	626	744	563	1024	2126	2537	1648	1612	435	10563	371	10360	5211	8080	5913	216	11004	9207	4787	5933	18425	2311	12560	996	12207	5265	192	24943	19976	525	7554	6569	5205	11029	5114	8336	2398	45	6066	638	3977	9.86216e-09
CUX1	887	336	211	233	222	270	358	985	792	311	290	419	1042	2568	1569	0	585	2125	2502	1239	1486	1066	551	1726	632	1260	1887	2125	694	713	986	1397	980	1830	1702	1019	1557	817	1331	1136	878	750	1032	48	383	192	555	1623	0.000570542
HM13	2536	2599	1328	1358	714	1522	1864	5530	3739	1840	13900	6572	8590	7392	7345	985	5499	13738	10519	15492	8499	5317	1516	17799	3958	2502	6858	9983	4632	9485	5636	24965	11355	2745	16287	9803	13069	6847	6431	11487	7272	6134	4832	2021	1582	1432	1977	7559	5.33926e-05
CCDC57	689	434	978	724	914	625	452	696	416	752	1524	1291	2511	1881	236	0	1594	2524	3794	956	2528	2084	594	5300	1192	2388	3548	5454	222	5192	1204	2656	1818	3617	2538	2520	5578	2855	2075	425	1618	1275	3738	1697	108	2024	1117	3154	0.0017469
LGALS3BP	3275	6362	1739	3082	1733	5085	2451	10450	7070	1851	12078	19231	8399	2795	12300	4056	24570	51971	29222	15358	36173	9448	1442	48379	12491	5643	21827	20713	10635	30643	5428	45558	18719	2745	65895	38547	32919	12038	14464	16207	33918	25135	11632	2408	1588	5267	1809	9938	2.88057e-05
TRIP6	1917	835	383	551	407	678	717	1374	1313	1035	2770	2044	2446	6829	685	20	1197	1200	2172	2284	3746	2699	213	2581	1475	2872	4288	2757	2021	1591	2577	3994	4454	5171	6734	3093	2240	2794	2408	877	1023	1456	3312	77	93	954	973	7032	0.00920249
NEK9	777	200	355	450	362	135	310	707	563	271	222	1206	599	356	422	370	483	241	718	875	833	851	4209	1054	790	1656	1534	1217	1132	1556	953	2254	1313	416	919	1063	508	1234	1165	1195	823	673	407	57	117	83	349	1137	0.00270143
PITPNA	1252	262	916	605	572	365	514	862	821	461	1083	574	1576	1438	406	39	1050	874	934	987	1628	2039	2443	1627	3033	3023	3678	3542	551	4565	1407	3149	2298	1996	2428	3387	884	2050	2825	1036	2053	1407	1100	249	491	431	597	2172	8.54408e-05
PINK1-AS	356	105	180	98	67	111	95	86	111	141	116	150	93	929	165	129	312	50	134	539	428	297	1923	1352	325	658	893	389	210	491	463	768	2013	492	364	497	200	275	764	610	541	173	245	28	24	107	878	706	1.66904e-05
RPL39	11808	2680	8685	5635	5800	4491	4582	4714	4927	11759	8457	7718	9239	22346	3556	3917	11217	22254	17831	13607	21046	36785	31312	29494	7425	22615	28998	84057	14766	41314	49386	27200	23680	28244	15645	9238	28262	15061	17496	9259	9284	11667	29373	10339	2918	20030	5537	16614	2.39445e-06
RPL30	22151	6120	18594	13434	11992	8329	9656	11616	13642	22472	20727	16500	22505	32403	6298	7301	20687	41727	30081	30855	44272	72106	44780	53691	12906	35618	40135	151080	27573	73601	65435	50739	43837	43842	43061	24893	50825	22543	18134	21355	20297	18842	50885	22619	3844	21436	7234	30329	2.47326e-05
PSAP	7951	6498	2144	3588	2272	4739	3948	17550	8843	3908	42754	23598	20047	13431	22057	4197	91652	87177	46666	61318	29052	18400	5603	69533	27335	10813	44306	17093	13816	14685	9880	53795	32052	5862	34863	36291	43613	24033	28609	36514	26049	26578	11721	1614	712	4190	4365	8901	0.000166665
KRT19	21398	11767	8150	11464	5973	13977	21288	49186	46609	18858	74231	86319	55481	72947	82398	8246	114786	150691	180258	96751	329261	165902	11818	357485	41988	86309	118232	217945	21454	262770	125346	218477	117036	80320	308525	161260	266409	91545	70750	74608	218968	74965	104303	97652	32259	58602	18591	40119	2.99927e-09
KRT18	38209	28896	34988	27818	17659	26674	43798	118755	105862	42444	75075	161068	131486	31845	104375	45931	125147	69703	356095	129178	179745	85638	32410	1017771	91148	48323	154834	206099	33601	793371	49984	572509	144817	47802	190061	190187	250350	90965	155154	314416	267903	136059	99802	71555	11958	20519	9378	17301	0.000450262
ACAA1	1092	667	572	603	334	506	996	1957	1687	407	1332	2328	1910	8974	1481	439	1166	3892	2138	3250	2808	1842	32	10607	1707	1636	3713	5551	1295	6929	2522	5628	2869	1819	5271	3356	4954	2190	2277	2370	1688	1876	1434	336	154	405	625	1043	0.000146755
RPS18_1	10137	4510	20050	12667	10203	5626	6508	8623	9483	10586	20274	16305	27825	29296	5318	5950	24742	41859	43583	25844	38452	68745	46585	63595	14860	31777	43195	122415	16560	73636	55062	56912	40930	31163	47204	27760	68183	28276	27294	12455	22711	24327	59655	16597	3737	37523	6883	13613	3.77176e-07
RPS18_2	9608	4244	18374	11780	9615	5503	6193	7616	9074	8418	18818	15591	26815	25876	5069	5646	23551	37353	40614	24560	33774	60650	43693	59804	14224	30620	38134	104660	15317	69423	51090	53616	38487	28309	44132	26633	61482	24463	24711	11227	21587	22428	56549	15996	3018	35489	6696	13102	5.086e-07
RPS18_3	6869	2721	12065	6551	5093	4038	4146	5739	5695	6556	11512	11073	18362	14682	3528	3556	15183	20872	25815	17712	18926	36230	24998	43495	7491	20092	22793	58044	8145	43625	31285	34625	27009	15898	29635	18636	36726	16141	12897	6783	14304	13392	37769	11669	1956	23331	4662	8459	1.58243e-06
RPS18_4	7216	3141	14039	9929	6621	4643	4800	6272	7744	8179	14839	13016	22056	19828	4214	4770	18947	28725	32234	20294	26160	49045	32414	50170	11679	25862	29351	86878	12945	55491	40967	43465	32009	21310	35964	21616	49896	20190	19737	9147	16092	17601	47071	13554	2293	28625	5617	10077	4.78667e-07
CYBA	5320	3973	8178	8282	3828	5799	6183	9020	5403	8206	11179	16296	10953	16601	6735	1310	4919	8004	10105	23280	33430	27809	727	59371	16055	5815	9933	30958	9385	40135	13575	31341	23184	14769	39303	23744	31927	14674	20230	5999	18802	14164	19059	9038	1117	16476	3442	10779	0.00110248
B4GALT5	2390	536	687	463	566	301	626	1079	485	1088	1772	1073	831	1496	1037	171	1329	660	2170	1124	1521	1857	3867	2238	1298	5049	2510	1187	8688	1218	2426	1527	4335	1971	897	5147	432	2160	2943	745	1742	1624	1219	68	26	819	1485	1766	0.00464122
HMOX1	467	308	145	53	143	107	299	1060	1037	158	4527	2720	3773	1652	410	0	903	69540	7541	1682	992	1215	70	1279	107	131	2997	4648	9895	1350	6593	24113	1715	984	1047	329	1699	1526	1087	11469	1382	932	1072	24	10	104	327	2480	0.00912387
TMEM59	3216	2315	7491	5553	3462	2293	2652	5978	3739	4116	13014	7228	3710	4241	4159	4620	26856	16303	17858	57167	19681	13529	376	32078	17406	8088	16663	18264	3542	11681	16614	33603	15092	3752	18802	14354	20094	8143	8240	6480	7773	5426	2652	1319	579	763	898	4144	0.00139186
EPB41L4A-AS1	495	151	1042	629	522	331	299	422	666	720	802	1130	1267	3839	374	338	580	3163	1814	899	1434	2742	2546	844	724	2017	2319	7469	879	6730	1780	6995	1522	3312	3903	962	2694	1698	2097	812	781	1483	3892	618	124	1552	371	866	3.35372e-06
PSMB10	1409	971	5206	3782	2473	1685	1164	1548	1527	1888	2908	2083	2623	2090	870	2139	3460	8115	6578	1920	7381	5566	2602	14475	1839	3106	3407	12150	605	14023	857	8977	3512	5107	6126	5386	10869	3459	2924	2896	6151	3897	8669	2002	551	5275	594	3130	0.00512646
IDH3G	1653	1615	2740	2575	1371	2008	1506	3027	2672	1198	4598	3495	3753	1653	1466	1432	5198	8239	6391	2177	8104	5102	436	17247	4364	2502	5448	14742	2251	12949	3417	8933	6618	3792	14728	5798	15581	4505	4594	5139	3709	3854	5135	2473	1319	2017	368	2243	0.000305109
ADIRF	7812	4457	29902	15932	15388	7661	7030	6187	6641	13612	7599	16527	4394	34375	34124	24768	91023	52430	190101	26004	54686	55969	38856	75481	30177	20893	31792	109157	6097	118279	3174	13311	18519	35830	29135	56131	50359	31829	66335	13125	31939	28228	71054	15349	7697	49274	3268	27249	0.000220197
LOC107984974	5071	826	2173	1953	2634	1947	1585	1574	1340	6395	2031	1502	1496	5968	1449	1258	3714	3902	5182	4565	7992	13305	11448	5038	3262	8725	10727	29138	5937	10649	17037	6054	10361	12314	4129	2453	9999	5333	4840	3144	4116	4364	12083	7235	565	8596	5398	8156	9.33268e-05
TIMP2	1698	86	881	553	431	370	539	598	389	577	538	793	134	1597	784	575	649	425	1092	2004	2660	1514	33	2610	1483	1983	2054	886	2699	2254	3163	1743	4717	1480	319	3614	43	875	2039	1695	1272	842	379	169	23	187	1417	737	0.00844577
TIMP1	4746	2094	7779	4479	3881	2797	4272	6827	4253	6099	8922	6878	9277	8884	9208	4555	13762	46051	17998	7612	17284	11384	2929	30096	7864	13100	15679	41159	18484	34554	12484	34480	35728	10948	27074	20884	19280	8726	10552	9506	7614	7373	11496	8822	403	9119	3661	26263	5.87781e-07
HLA-B	520	230	309	276	208	172	317	240	384	593	933	599	486	1049	584	301	1241	2188	2424	2876	2234	2156	1272	2184	1070	1223	2139	3380	890	1478	2703	6490	5092	1461	2371	3357	1165	1446	1376	2204	1487	1591	1746	288	83	1032	481	3276	2.04965e-14
FAAP20	814	576	238	311	350	590	845	1159	718	761	1561	1312	1627	2507	1136	14	1513	1018	3344	1257	970	1243	97	3626	830	1671	2357	4777	393	2125	1171	2606	1380	2825	1816	2408	2750	1175	1588	2344	1254	499	1585	922	448	640	531	2892	0.00437605
SFN	1565	1436	421	415	252	934	1694	3381	2964	1737	3310	2662	5447	12665	5569	317	6952	26216	59694	2437	4285	3219	706	17113	2921	18468	11493	19234	3954	9447	7939	35529	11852	5098	8540	17944	17294	3479	11824	8558	12368	4043	1617	2103	2459	3004	1808	9272	4.90383e-08
NOP53	2200	1237	932	1406	637	1292	1434	2762	2472	1320	4591	5779	7629	4390	1174	850	3037	3381	7232	5892	6198	4991	4244	11955	2419	5080	4734	8677	2709	9126	4123	18976	7670	2898	5284	3584	15974	4836	4419	3664	3611	6138	8257	628	673	2706	3416	2476	1.80805e-05
JUP	1908	1643	181	286	378	533	937	2572	3989	838	5937	2959	4907	5539	2925	205	2807	13279	7683	8667	8192	6641	222	16123	1794	5381	7263	12581	4035	4835	3519	11743	5802	6012	11993	10177	5646	3387	6126	5280	2353	1918	3346	1071	1914	2557	1592	7941	1.13413e-05
HLA-C_5	701	562	609	437	333	539	624	1638	817	553	1345	1916	1656	1170	2345	0	3923	6381	6918	5353	3684	2005	724	6958	1478	1458	3557	4425	1064	2460	3025	11460	5982	1872	9723	6076	2421	2523	2312	1963	2094	1905	1932	458	259	640	288	2407	5.53134e-06
HLA-C_1	2023	1593	1462	1101	727	1357	1457	3824	2821	2250	7171	3524	3826	2184	3444	228	4098	11637	6881	12466	6576	5372	4946	12135	2525	3611	5789	17508	6912	6483	7692	14076	10739	3298	12931	15202	5072	3448	3351	4685	4667	4140	3894	1247	638	1782	2170	10611	1.60525e-06
APRT	6885	5536	8274	7395	6630	5753	6470	9828	9068	8727	12609	14315	14312	6311	6578	5807	19804	16964	37757	10325	20157	15339	4148	35039	10092	7293	15319	54956	4023	40420	9555	18529	21989	14194	20607	26270	33292	16609	13285	19481	8960	14497	30016	18267	3737	11052	3550	12339	0.00103721
C6orf48_4	966	311	472	513	282	213	479	745	1596	707	948	1683	970	9994	614	181	1397	2298	1807	2087	3441	7803	1914	2417	1316	2004	2163	4293	330	4275	1871	9613	1613	4143	5529	1280	3201	2353	1516	738	1097	1269	2981	431	120	503	214	2460	2.60919e-06
C6orf48_2	824	210	354	307	227	158	369	539	1102	536	666	701	750	6775	517	163	978	1438	1509	1545	2239	4764	1767	1605	516	1417	1501	3113	297	3580	1602	6726	1240	3066	3675	811	2754	1663	1189	543	912	1034	2052	390	56	408	197	1936	1.05384e-06
C6orf48_3	897	251	407	329	354	179	427	617	1282	619	791	788	890	7106	549	165	1081	1542	1469	1741	2623	5745	2007	1815	1249	1623	1693	3376	333	3665	1654	7232	1385	3374	4098	919	2768	1864	1357	573	937	1015	2342	427	78	468	230	2152	1.57777e-06
C6orf48_1	822	200	364	266	319	163	376	543	1098	533	696	529	773	6374	512	162	943	1331	1321	1534	2264	4855	1909	1434	538	1443	1493	3050	308	3408	1559	6280	1263	2977	3557	808	2531	1645	1096	526	835	913	2076	399	53	407	205	1910	2.11136e-06
HLA-B_2	208	117	93	81	39	80	101	303	209	201	569	277	264	138	304	169	630	1357	1477	1761	943	659	330	1142	514	290	863	1796	367	588	1370	3087	1317	369	2079	1154	1155	373	328	1088	929	496	510	205	10	260	152	682	2.44536e-10
HLA-B_3	627	447	293	379	244	413	535	1125	872	558	2294	1586	1376	779	1184	403	2714	6337	6084	6487	3402	2318	606	4872	1754	1457	3031	6013	1086	2673	5152	16444	6018	1359	9672	8151	3815	1898	1724	4259	3489	1943	2435	810	111	838	188	3616	2.19372e-09
HLA-B_1	824	291	374	384	256	275	424	749	575	649	1374	1073	728	1137	779	458	1607	3055	3116	4066	2739	2486	1413	3069	1569	1338	2737	3458	980	1890	3143	8252	5822	1663	3328	4305	1845	1958	1572	2862	1943	1894	2153	416	82	1143	507	3752	1.26677e-13
SNHG9	564	66	346	196	407	229	183	189	133	659	315	264	211	984	346	1163	1827	1118	1261	402	2001	1322	8972	1490	663	488	1504	6066	735	2875	584	328	854	1821	765	530	1559	1186	885	998	366	646	1510	4271	303	2110	1643	1315	7.36902e-06
ATP6V0C	961	641	274	250	206	291	503	1097	518	883	773	939	769	2539	1065	132	374	2894	7078	1342	523	1160	26	1634	755	2918	1617	1805	831	417	1639	1255	1450	2317	562	1177	1180	405	1257	738	469	460	513	170	208	407	3393	5559	0.00478064
UQCR11	9574	4265	20164	13225	12780	7368	5667	6707	6722	13778	13092	12549	11906	21730	9088	10586	17453	16820	25701	12695	28548	36813	28545	34653	17079	16858	18125	81743	8149	42417	10028	19156	26279	27606	25447	23946	35062	14032	13890	10644	18602	12170	24894	17642	2883	22420	3513	17965	0.00129715
CD81	2822	609	1649	1475	1192	828	1353	1515	958	1928	1840	2974	2591	7617	5657	1799	5909	1269	3598	2187	6313	7060	1774	6088	5398	7318	7794	6754	3876	8355	5198	4434	13310	6031	5316	12455	1061	4912	11180	3938	3949	4581	5821	1305	186	3773	3434	10522	2.12423e-07
DGAT1	751	836	186	244	162	192	178	431	536	162	414	506	2692	494	383	39	697	200	653	699	933	498	32	6838	1003	555	1441	2970	1480	2667	2167	4631	871	739	3064	1796	1068	1142	1887	653	607	971	2264	743	244	341	1046	969	0.00224761
NDUFAF3	2628	2390	5435	4235	3366	2419	2531	3586	3657	2574	3099	4115	5582	5120	2951	2733	7323	8310	9946	4763	11849	9997	364	17419	4706	2466	10144	17098	1395	17646	3465	7237	6051	5695	10971	10017	9797	5678	5742	6394	5373	4833	7042	11581	1037	5310	587	8600	0.00352396
NDUFAF8	5024	1975	8603	4775	6190	3173	3130	3538	3035	4825	4348	4690	5079	11050	3576	1595	6128	7359	9718	4114	11983	16229	8712	20723	5864	8711	9591	28547	1722	16260	3595	11951	9265	18825	18871	8916	14842	6118	9113	3031	7096	5148	11508	9368	1834	9479	3975	4897	0.00206163
METTL27	293	323	840	481	304	470	378	330	365	291	193	437	606	1658	289	278	1481	1390	4683	3423	1504	1088	1231	2070	735	1490	3055	3856	198	2190	2013	994	822	891	886	1730	2418	1228	543	411	787	548	1027	681	39	984	90	1092	4.2526e-05
BEX2	971	618	1885	1518	914	1229	674	917	1137	1193	600	1087	1247	542	843	277	1469	7230	2305	1751	3516	4335	979	4423	1268	3244	6243	12931	1276	6113	1156	5424	3975	3208	5440	3913	4931	3677	1769	3099	1722	2003	3628	392	0	1494	294	681	0.00487725
HLA-B_4	884	666	593	634	401	660	815	1671	1370	849	2351	1879	1548	1141	1729	497	4766	12758	12970	10098	5705	3078	4344	8325	3648	3229	6439	7296	1333	5652	8082	29259	9965	1854	17695	11401	7403	3191	3210	5928	5516	3455	3956	1468	148	1825	375	9439	1.04059e-11
HLA-B_5	330	260	199	253	92	221	300	783	615	364	1540	1171	723	191	641	343	1396	3805	3002	3786	1933	1303	176	2545	702	449	928	2844	525	1232	2478	7735	2275	731	5875	3295	2109	990	756	2485	1779	1041	922	424	54	381	160	859	3.17854e-06
SDSL	632	346	207	509	237	697	547	1614	1000	455	823	1629	2348	1911	979	1205	1267	1911	1844	1596	1880	914	956	3933	1165	1462	2567	4009	551	2452	368	5454	3888	1398	3050	3428	3601	1589	1176	775	1206	1099	1081	572	274	413	96	3340	9.39777e-05
RPL35A	26583	7544	25555	16776	17121	9971	11663	14398	15379	28236	15808	20433	19521	29766	11532	10205	23433	43471	31319	18680	42071	56703	63223	63039	18570	34491	42024	143339	18001	65156	50228	35749	37131	46336	35346	24460	49814	24230	23240	18558	24049	24310	57570	29303	4455	34046	5905	18608	0.00135428
SHISA5	1479	1952	632	807	758	1386	1025	3724	1989	1174	5928	4338	6460	7634	1881	598	3104	8065	12024	6096	8348	4247	181	17529	1871	4355	6495	9822	3352	5350	3664	15861	5176	4299	9186	10279	11773	2743	3277	2975	5973	4710	2199	1587	994	1398	1155	3885	6.63923e-05
GNB2	2463	1409	593	475	701	823	1182	1638	1394	1175	1605	2468	1782	12428	1547	136	1216	1307	2331	3010	2395	2421	1297	3635	1475	3332	3921	4826	2250	2474	3220	4306	5704	5249	2378	4129	1753	2201	3356	1917	2129	1829	2202	187	214	976	4553	8117	0.00193779
HLA-A_1	1013	448	263	288	247	455	889	1805	1379	812	3328	1815	1746	3674	1917	25	7664	6819	5737	11509	7170	3898	970	7941	2464	1197	4984	8117	2887	7536	8424	9693	7548	2267	14266	5042	2857	4208	5232	16481	3859	2175	3358	3032	314	2360	797	6703	5.80538e-09
HLA-A_3	1450	640	525	640	343	685	827	2692	1354	998	2745	1983	2821	3941	1632	227	4172	7332	12330	10611	6121	4131	1081	7272	2495	1723	3945	6628	2803	5406	7107	12155	5663	2199	14665	6916	2750	2711	3360	4604	3315	2344	3226	1977	238	1523	698	8178	9.1821e-09
HLA-A_2	1004	415	259	287	198	443	844	1771	1338	782	2204	1671	1749	3668	1877	25	3226	6473	5545	10742	6782	3762	804	7384	2385	1146	4810	7397	2777	7241	8454	7736	4806	2219	13357	4890	2750	4090	4099	15681	3690	2113	3193	1927	266	2288	777	6564	3.7529e-09
HLA-A_5	1417	531	506	441	316	571	754	2373	1186	747	2444	3982	2378	3162	1479	200	3844	6038	11377	9706	5641	3901	1033	6547	1631	1666	3615	5305	3337	4634	6457	11046	5210	3045	9036	6560	2371	2398	3064	4306	3027	2207	3042	1341	180	1458	705	7752	5.22498e-08
MT2A	22221	11383	29321	20131	22092	16393	17454	17336	32650	31894	22401	23850	35025	202992	7655	7756	50393	44111	56963	46182	87547	38532	72561	91235	24604	23340	89408	109210	16887	187455	27997	165169	91996	60792	28623	26591	64405	48545	43843	59922	14710	60831	28838	91224	449	103550	23204	124529	0.000500958
KIF1C	1176	498	202	101	119	178	292	459	479	537	416	692	1669	2745	528	211	405	356	1091	752	687	1532	1948	1164	677	2212	2623	1875	740	1229	382	3091	2142	2191	910	648	105	718	1915	428	643	415	547	29	0	337	2151	1992	0.00829921
AREG	9258	1617	5170	2313	2100	1962	5511	21406	9571	14366	9925	13869	13399	35710	6538	505	14772	21701	1640	47238	23440	35239	21984	48170	33710	22996	11775	45629	16153	14024	16870	12343	14232	25756	66419	31166	32771	32200	18332	544	10121	6304	16298	21859	714	4530	5908	9864	0.000726715
CST3	2934	1337	1789	1843	1677	2081	2362	4813	2861	3213	4580	5220	5888	14339	20920	3605	30350	42043	67365	21568	27718	26479	733	40635	12499	37381	24250	66268	7320	77790	12012	42607	31038	16684	50452	49751	46543	27713	33872	12327	23509	16181	44287	22690	2957	30766	1414	20662	7.25685e-15
ORMDL2	1676	795	2641	1706	1499	1041	1116	1907	1152	1798	2424	1059	1943	2182	1035	772	6066	2402	7094	4583	9166	7820	59	14191	4899	2531	6454	7216	4729	12179	9258	9931	7670	1828	4174	8288	8095	4213	3672	2490	2311	2865	2382	5891	108	2977	533	3614	9.4752e-05
ATOX1	2117	1069	3810	2428	2437	1520	1424	2254	2464	3015	2430	2783	3447	7413	1516	1787	1986	7105	5685	3054	5307	6702	5454	8481	5362	4828	4830	28174	2956	12146	2881	12789	9938	11463	5385	4648	8034	3551	3522	2740	3229	2434	7013	1396	683	6847	775	2874	0.000162864
ALDH1A3	22027	12830	16623	8030	8552	6735	6128	37155	20521	9715	52440	39191	31029	1251	41663	4880	28132	108830	36213	34792	30580	60755	34977	113018	75557	134858	61570	99972	1699	53432	1377	10642	20489	37450	31951	69890	230975	76088	46884	37121	51289	32845	22141	577	24443	3829	3123	9786	0.00740161
FXYD5	2421	1399	2485	2007	1605	1729	2719	5573	4706	3339	4973	7955	4543	25369	2572	2122	6620	9999	16284	16531	10729	5670	542	18342	3556	5811	9846	18398	10528	20709	33560	44470	20568	5125	18991	15610	11027	4737	6092	2169	5649	3840	8071	7272	1223	4436	2348	13692	2.1085e-06
RBP1	2835	1792	6425	3460	3449	2743	2447	4500	4487	3688	1838	2311	3192	42983	6404	2903	968	1024	2053	10493	18541	20575	200	51744	15121	12295	15003	47364	1429	32128	8198	4036	37476	15417	22732	18945	14567	14119	11409	2243	4167	6190	2560	11238	853	8290	716	6003	0.000229828
GPRC5A	3600	2308	1231	474	827	1670	2743	11894	10277	2597	15671	4926	8332	1749	6164	1365	48193	9859	13602	53504	100918	6807	612	52112	10992	5915	24040	11393	21226	9628	44059	70443	21149	6085	15891	33134	25097	16868	19112	3454	32026	7866	2826	10012	0	1584	753	5477	0.000340781
RHOC	4192	2642	2502	3153	2388	3377	3894	9160	7656	3498	9455	9136	8833	21958	1458	1859	13680	17304	15410	19964	19665	8880	225	48232	9048	8898	13431	32610	8227	22717	17811	51727	25134	6913	13164	18541	15253	7544	10180	9102	6486	5993	12338	4431	3257	4851	374	15112	9.37684e-05
RHOD	595	595	230	315	255	577	600	1411	1838	505	1102	1074	2507	3863	2618	13	1982	1587	5646	2317	7696	2655	64	12494	1260	4670	1938	9829	689	11711	2682	7832	2161	4341	4343	3140	6640	2331	3241	3985	2744	706	3140	1855	1070	1957	203	3252	3.29078e-06
TMEM184B	1517	1306	506	261	307	550	423	1531	1120	510	1227	808	3156	2661	1498	204	1927	4565	1821	2737	2712	2457	1530	4065	940	2888	3938	2722	2952	4194	1280	3948	2368	2318	3808	3364	4810	1617	2800	2123	2022	1305	1888	1288	13	939	633	3531	6.53682e-05
SELENOM	1245	706	2278	1881	1533	932	1091	1796	986	1593	2865	2892	2873	5918	2188	2534	5279	8473	14468	5506	9122	3420	1425	15658	4517	3711	10265	13312	1883	15704	3915	23382	19947	12114	5470	8874	8770	5045	7568	5247	4115	4480	5932	4941	133	4748	2334	19163	8.86335e-10
RNASEK	4570	1581	4457	2922	3373	2495	2974	4284	3553	4892	6568	5913	4821	15048	2628	2312	8955	15294	14748	14080	18826	15216	134	28470	7803	10913	18677	31472	7128	25411	28013	24676	17324	12675	19024	16757	11187	7070	10441	6174	8385	7784	12244	9633	1142	10825	1556	16150	1.88526e-06
ISYNA1	1832	1924	921	886	575	1870	1274	2940	2666	873	2383	4751	7300	5077	10489	453	21238	30190	41381	4273	4285	4627	474	11277	2321	5401	9069	18423	990	14848	1013	4354	3261	5408	8468	3825	16658	5783	5928	8083	7517	5674	6548	1569	869	1776	863	3107	4.48323e-05
RPL35	14889	5907	22025	15816	12847	7809	8557	10446	9082	18486	13732	17510	20831	29454	8497	12149	18759	26515	29311	15020	29005	30089	106460	47074	11729	15917	25686	90720	13986	51952	20959	37475	36473	37395	29605	17737	37667	18204	22200	12021	15642	19112	38418	14078	2994	34319	15476	16026	0.00105303
TXNDC17	5299	2597	11808	6468	7269	3249	2707	4000	3304	6011	4572	4910	3794	7550	3717	4381	11652	10365	13404	5078	22029	17351	19228	24306	12898	16174	20082	54437	3332	28798	5142	15484	15520	19476	14662	16154	23939	9976	9541	7168	7607	7520	13244	12585	2491	9585	1595	2808	0.000197335
NPW	3852	1837	2176	2849	1580	3422	2448	4234	3303	3148	3931	5500	9775	12367	6386	965	4396	6471	12614	8746	8314	9050	3845	12246	1790	9148	6931	18658	2852	17581	4667	6198	11360	15035	7235	12064	20369	4315	5347	10209	4386	5222	15406	7090	177	4027	3127	7602	0.000223707
EXOC7	1047	487	493	268	271	277	494	896	1023	375	1758	1017	2201	1366	289	517	1478	1243	1614	1545	1321	1189	672	2337	907	1180	3061	1570	683	1130	1243	4250	964	1064	1653	1419	2737	1188	1504	954	790	1021	993	221	769	489	1662	5293	0.000510691
MIF4GD	473	258	491	389	302	319	334	759	685	419	721	1332	437	39	749	528	1339	1549	1602	794	1368	1382	39	3406	1135	632	2240	3213	444	1338	1586	2382	863	600	3313	2169	3201	982	698	1193	968	698	1306	1024	341	248	14	408	0.00145498
BOLA2	646	385	1949	1420	1317	770	494	497	538	1138	822	981	630	1831	886	1633	3924	2415	4582	1157	3316	2138	10326	3680	1207	1881	2945	6786	576	6428	1537	4146	4343	3848	1683	1533	2549	2354	3071	2551	1583	3009	5235	2227	661	4554	1723	1765	1.78418e-05
NDUFB1	2415	514	1705	1289	1523	975	803	898	788	2247	985	1111	671	2551	1240	1514	1897	1989	2229	2721	3091	4609	15815	2853	2475	2349	4587	12951	2496	4581	2285	3457	3192	3844	1641	1417	2996	2328	2155	1599	1606	1351	2685	929	608	3361	1534	2262	0.000614215
GABARAP	5120	3818	9437	5642	5221	3371	4126	6251	5093	4267	8460	6728	8494	11320	3042	4760	15401	21127	19326	18620	20974	18847	1068	40325	8498	12389	22187	34629	3505	19652	13059	25527	10665	10316	21384	14260	22429	10741	8524	7928	7774	6125	10193	4530	1777	4502	1540	18498	1.66269e-05
NPDC1	514	524	214	190	162	428	425	949	423	401	906	1079	1797	2064	5189	103	2489	2980	4480	800	3442	3096	24	5916	630	935	3894	5570	449	5320	987	6582	3135	3475	9277	4114	4537	2120	2263	1295	1787	1686	3658	1699	188	1438	428	3168	1.90324e-07
NBEAL1	1209	371	771	451	384	341	364	429	392	561	791	877	1653	2211	471	343	1077	1318	1156	1260	1650	2191	1099	3231	1115	1126	2070	4351	1808	2613	2392	2107	2191	1719	1063	1130	1512	1793	1371	752	523	1048	2995	598	268	1190	1329	750	4.94105e-06
MAP2K3	3239	1637	354	619	483	929	1875	5274	5684	1440	6730	3474	9118	4505	1254	251	9440	8922	4170	8691	19669	6913	4074	14698	3761	4478	5867	22426	4221	5268	5135	14178	14290	4508	4106	13285	9913	5303	6402	15253	7682	2460	2258	1238	611	663	1224	4307	0.000398145
MAP2K2	2107	1694	393	509	327	1388	995	1826	2803	701	3944	4728	6438	4183	1687	622	1812	1454	2857	4471	4806	4193	569	8184	1989	2745	3036	12115	2487	11026	3331	14344	6794	5639	10439	5507	9357	2964	3868	2658	4507	2976	4271	1087	1069	1636	2119	5409	0.000172661
ASS1	458	839	711	1060	591	679	681	1200	1309	370	735	1173	3878	2356	2718	738	11560	11767	8165	2153	5973	4922	88	12014	2588	5145	5470	13939	765	12652	2584	8898	1707	4541	7216	2495	15374	6944	5328	3615	4061	4749	8784	342	1607	786	393	873	4.51191e-08
RPL37	14879	4153	16659	11719	10043	6706	7305	7589	8527	17285	11193	14504	11489	22139	4447	7761	14063	22551	20632	20099	22708	34892	66891	31985	9320	23738	35396	70784	13773	37754	33134	32441	28260	31040	15647	10485	25772	16913	17999	8530	11323	15634	30204	8238	1539	23066	7500	14848	0.00158222
FBXL15	391	416	498	466	372	401	570	768	460	316	874	1172	2252	4013	686	585	3360	1820	2230	1088	1265	1123	92	5491	731	1151	1870	5868	494	3619	2185	2963	1883	1658	2054	2076	2196	1309	1570	1730	1329	1062	1620	1297	99	728	930	830	6.2561e-06
GRN	1539	1610	495	602	335	1081	1416	4225	2246	941	10250	7023	9575	4270	9976	10	20040	17430	16666	15190	10056	5047	1385	18472	4990	2622	10530	8120	6293	12027	3047	13509	13127	1678	33558	14622	12432	4890	6335	7196	6600	5187	3396	1894	1038	2000	1186	4223	0.000115439
ABHD14B	1082	801	214	308	146	757	374	1874	1027	542	2300	1491	3597	717	580	364	2174	4184	3454	2153	1267	2187	1078	8524	1155	1900	4640	8540	1472	7854	3949	8059	1861	1963	5234	3444	2963	3226	2555	6287	1808	1847	1596	450	820	476	986	2064	6.2561e-06
C19orf24	1110	751	988	1356	755	1098	1359	1711	1372	1313	3332	2010	2647	5913	1132	138	2636	3851	3948	3692	3262	2345	33	6573	975	1494	1692	8856	1685	5727	3110	2870	2660	4097	5451	3725	4509	1608	2482	4471	3928	1651	2928	2890	1007	1842	1411	5409	0.0015553
FMC1	1189	318	1226	1007	754	290	456	563	729	589	866	745	1044	4055	343	1308	908	1251	822	1300	2241	2775	2548	3523	981	1068	1882	3822	528	2208	1596	1591	1818	1580	1477	1018	1334	1170	1057	663	918	598	835	1341	508	942	550	2522	0.00058565
PHPT1	3271	1887	8740	5758	4890	2779	2346	3206	2216	3132	3661	5643	5535	8487	7192	8700	22784	16633	27103	2911	12108	13086	3362	22197	11216	11962	16685	29810	1414	27493	3166	16433	14823	11319	21902	12945	34834	11704	10823	7882	8770	8745	18216	7704	1647	9473	2312	5365	2.92241e-06
CAVIN1	3708	1317	889	1111	607	784	1673	4105	5456	1555	6838	5507	6100	6368	2617	309	2279	2608	4033	15278	22572	6016	1360	9457	2581	5112	7273	5777	4436	5468	7276	12740	10353	5282	2608	5371	3953	3112	6224	18572	8023	2275	2086	900	352	911	3176	4766	0.00255525
GPR108	1208	859	655	437	440	666	589	2310	1220	1079	2371	3642	4148	1920	1243	749	4939	3402	2603	3736	3138	1856	55	5565	2459	1605	4005	3258	2064	4330	2787	12905	3291	869	3557	5004	3592	2903	3030	1989	1660	1949	1944	702	1328	900	509	3922	0.000449075
MISP	1523	739	455	408	307	477	1196	1880	3031	881	550	2034	1371	6658	1205	401	1180	2063	2338	6171	2889	2377	946	3576	938	1208	2922	3083	2209	2402	2664	6525	5495	1246	5312	4281	1387	2000	1996	5500	3527	2476	759	495	442	523	426	3103	0.000285625
MINCR	144	76	402	239	234	110	84	213	164	249	397	204	226	353	313	506	251	1041	511	413	752	1294	1707	1169	496	592	983	3574	227	1278	376	644	539	431	660	408	661	691	583	294	256	288	1091	1459	65	834	266	541	5.42762e-06
CDKN1A	1094	2858	1282	952	1522	3184	1366	4731	3428	1430	3962	1193	1837	11590	33582	2157	64742	188038	108346	8158	36893	44661	1098	131457	28028	157536	68727	140608	5411	30474	7806	128296	15112	19466	33464	66782	208552	48092	39584	46125	21407	20439	21727	6114	16343	10616	1700	5214	2.04965e-14
IGFBP6	3752	1139	1255	1556	831	2120	5303	10507	8193	6437	6604	14925	9610	38616	4281	1820	11382	1103	384989	28939	24433	2611	4373	25716	2994	2105	29075	6016	35818	47163	16432	92117	239989	19959	9355	101989	8362	3298	9785	4270	8496	17911	3462	10015	1532	3817	2978	39859	0.000149714
S100A4	1823	4522	11028	8162	12312	7644	1699	2058	1135	1322	848	1107	748	5106	13084	4885	26741	100895	56473	2865	70913	55361	4343	51270	11364	30654	80421	159802	1161	100152	543	6006	6421	51149	12724	26881	14722	31767	28834	3285	25167	18169	63361	10131	3722	17343	520	5419	0.000105007
S100A6	24003	9871	52232	30694	35952	23920	16573	21003	19533	29772	39317	33836	30048	187849	17097	24598	113551	311063	246873	38636	224265	228993	87686	245936	47080	147192	367818	442675	74836	384715	76733	118133	151802	184143	178498	129807	124436	74195	116478	65125	73012	107614	206498	96047	18967	199119	21951	256446	5.93318e-06
TUSC2	1378	778	2782	1796	1445	1080	1066	1985	1242	2101	1272	2099	2359	3854	1418	1044	2820	4626	5956	2094	3463	3865	1539	7544	3243	4350	4708	11352	1009	5602	2141	6030	2901	3253	6788	5853	7324	1976	3275	1567	1916	1714	2340	2002	689	2588	1618	2568	5.77728e-05
RPS27L	6781	2515	10470	6174	6808	3797	3187	4915	3828	6875	4640	4110	4423	4429	5606	3060	11877	24415	13563	13630	25757	37008	34805	37216	10068	20639	26797	77189	6868	33464	5155	37530	14892	18147	28031	15681	30830	13067	10078	8888	10946	8797	17032	6411	1469	7895	788	8861	6.21564e-06
IFI6	236	226	293	349	386	167	238	485	208	307	549	269	617	2010	539	793	6231	810	13100	6028	2577	938	1302	4584	790	638	8004	6072	4901	39397	4191	16084	21103	3267	1798	31386	2501	570	1279	2922	559	9924	4661	1172	344	4567	647	3874	1.16015e-10
TAF10	2727	1306	558	302	367	355	751	879	972	854	993	290	2547	2617	876	242	582	586	929	1791	2003	2614	36	7879	3607	2805	2504	13314	3127	5936	7872	6618	2568	5602	3737	5052	1034	2059	2842	1734	1079	1094	5175	2929	736	1916	835	10381	0.000173847
PFDN5	6290	2474	11832	7263	6197	3365	4420	6138	5685	8151	12239	10880	12772	14801	3106	4379	13144	14229	23058	11507	16489	21591	18969	32763	9652	12845	14914	57041	8967	30745	22812	21530	24046	16997	20820	16171	22885	10529	10980	6870	9606	9788	21448	7789	1966	10509	6323	6764	1.80805e-05
RPS17_1	10351	1755	9189	6605	6189	3643	5351	6258	5823	9496	8817	8648	10467	19817	2978	4437	11075	12477	13606	12194	14814	23207	27570	27427	1502	20248	19252	56744	7308	32700	11687	23527	22033	19835	14552	3846	20215	10996	10101	7336	6705	9792	23268	8137	1714	13534	4124	11728	0.000864843
FAM89B	773	913	347	266	298	515	558	1143	921	387	1010	384	2540	5023	1358	123	1546	1135	5075	1805	1618	1037	33	9142	1058	2326	4254	6487	340	10461	953	2422	1635	3602	3487	1337	2000	1805	2556	3561	1242	609	1448	315	232	850	98	2054	0.000426299
CRIP1	1927	879	1638	1100	1447	1256	1010	2113	1165	1934	1360	1807	1867	20841	978	347	7076	1412	3418	3692	23035	3696	1426	10726	1893	2049	15676	8993	3456	1952	4484	3681	6158	10411	1358	2832	1162	1781	4350	3034	1342	1859	17493	901	75	2560	1029	6868	0.000281826
CRIP2	932	351	194	112	140	436	683	1514	966	562	1388	1630	1996	5827	1234	12	5376	779	2442	3388	7226	1650	49	8088	2049	1829	4944	4943	658	9089	1187	5747	1015	1489	2088	2043	12087	1227	1879	1231	585	659	7006	780	244	893	107	2365	0.000154452
C6orf48	806	211	308	217	329	158	368	540	1074	526	702	527	759	6383	452	167	872	1360	1277	1545	2390	5074	1949	1460	639	1463	1524	2832	299	3332	1513	6158	1042	2960	3553	814	2433	1645	1137	458	782	879	2058	388	59	418	220	1941	1.9403e-06
ROMO1	6442	1917	9991	6063	6536	2733	4061	3683	3391	8341	5978	8824	5399	16101	3200	4054	11052	8333	15308	7456	13359	13795	104154	24596	8304	8111	11127	31215	4305	20259	14308	13400	18095	21108	10108	13925	13674	7636	9968	8949	6487	7060	11992	8658	1440	12374	4732	12257	0.000547725
TRNC	1535	440	794	735	442	362	498	625	815	757	1173	2278	2841	2279	2130	751	14480	547	13830	6747	11663	8332	225	15272	11541	7934	8061	21752	1280	20542	909	16734	8755	312	30408	21708	644	9404	9456	5960	13923	6585	12237	3758	58	10690	906	5881	2.63435e-08
SMIM4	499	211	988	531	808	335	289	360	374	914	425	279	434	833	429	829	2168	1199	2742	597	3317	2927	4156	4536	1536	1084	4392	7862	546	8291	881	3986	1911	3732	2122	1617	3171	2172	2138	2513	1866	1475	2151	1171	855	2868	908	780	6.99495e-08
METTL26	921	864	2925	1985	1631	1209	1092	1728	1515	1453	1975	2953	2767	4320	2213	1068	3659	4046	3538	3102	6097	4928	58	8637	1618	2311	3143	14154	670	8521	3007	2408	2502	5477	7430	4789	5157	2188	2927	2080	3577	2018	5544	2645	117	3594	803	4400	0.00296047
RAB25	1320	778	963	810	833	721	1222	3172	2461	1551	3183	2043	2955	3616	485	648	2472	5281	3434	4518	5616	5048	64	10574	1351	2359	3774	16660	944	6313	3444	11312	3468	5558	11732	5279	5137	2778	3683	1682	2427	2904	4797	1471	918	1890	367	6316	0.00012315
RPL7A	21428	10553	23357	19439	13168	10535	13034	18988	18080	18487	25147	25854	39497	31910	11578	8927	28301	49801	38541	21560	38426	53610	49522	69916	15904	48395	55341	122419	19169	84912	35608	41828	51023	41851	53185	29014	43139	35254	35176	11193	26218	27672	66502	24588	5905	24716	17496	18813	0.000185401
CD151	910	394	228	318	274	297	332	616	282	438	287	394	462	3003	1069	46	890	1699	2570	868	2590	2729	390	2433	934	1716	2916	2205	1851	2080	2048	1691	3821	2603	1609	2521	534	1287	2769	1350	784	1132	1973	1252	55	2054	2820	3311	1.80172e-07
RPL36	18237	7352	21756	16723	13251	10160	11414	12779	12765	21302	24354	22105	29174	34025	9139	11529	32789	35117	58424	22534	45563	61696	14891	70764	16286	31780	45826	124109	23281	76519	43746	66955	53436	54634	45912	32100	57813	28851	31494	16012	26524	25019	69563	33407	4213	61728	21482	24776	4.41503e-05
RPL34	16076	4724	19932	13308	11399	7446	7657	8105	9619	16392	13803	14230	19736	24232	5136	10807	22646	37994	35705	24818	33957	61047	96967	57764	17029	38775	24116	111842	18187	67412	43089	42599	41079	49058	28133	19582	56783	27103	23775	9573	17654	20527	64587	13427	3614	47059	9185	14390	2.38599e-05
RPL32	16018	7633	22822	17818	12585	9336	10454	12200	13024	17177	15140	19751	26690	54392	6353	13318	19519	42160	38356	22354	39623	43274	52051	70274	14899	25588	40095	108613	16435	84103	37136	61277	54275	37109	32678	22411	50234	25144	32620	12792	17535	27563	54065	22266	5151	40977	7247	26296	6.63779e-05
RPL31	21679	7292	22786	15651	13888	10299	10015	12515	13984	18481	18797	17067	30628	24210	7649	13692	31895	43914	48782	31692	45599	72849	42268	70733	16593	44988	52606	149313	21935	85232	50141	77276	52989	39763	34237	26445	80861	34476	28782	12757	22255	28067	73473	18458	5145	39200	5249	17552	1.55454e-05
ATF3	592	71	220	88	166	233	220	1141	5885	246	3571	433	588	664	3224	0	14553	9937	2483	2544	21461	6490	77	10691	7930	5504	13061	8241	1426	871	6692	90812	13524	2593	7401	8413	17399	11473	2743	3377	9685	876	3597	414	742	349	748	123	8.79537e-05
SLC25A22	917	879	256	175	146	456	339	1420	1366	234	922	1374	2821	2218	1690	67	1131	2950	2863	1624	3186	2451	138	4186	288	3057	2688	2954	611	2324	292	4546	2718	4131	2606	4523	6090	2151	2645	1776	2956	1269	1509	136	551	807	1707	837	0.000206582
HIST1H2BK	441	218	725	263	520	140	385	2236	631	446	1396	433	55	2893	300	588	1896	2488	2241	1248	7680	3563	410	6620	2048	2442	4218	8328	758	9485	2854	7054	2902	2395	6319	1949	6313	3022	2895	3964	2344	1701	2032	1659	274	884	423	1393	6.92257e-10
SLC39A4	2475	1101	2694	2125	1858	1312	1748	2289	3318	2679	2877	4243	2864	7965	1941	942	3389	7311	5205	10650	5544	6270	2463	8739	1638	4610	5835	11500	2397	10790	2595	6608	4345	7669	9773	7728	12224	4070	6170	3768	4785	3134	8394	5589	512	4796	1040	4286	4.41503e-05
MAP4K4	2883	920	1313	672	563	443	554	1080	1455	866	672	2757	2362	3314	780	806	1370	968	1160	1080	1996	2749	4396	3080	1987	2845	2775	4280	5375	1911	4180	12747	4232	2568	1423	2833	647	1436	1749	1651	1256	1193	1306	90	600	1067	694	3610	0.00430756
VAMP8	2778	1316	6044	4574	3093	1563	1918	2910	2523	3575	2669	3179	2901	4716	1326	2720	7450	10075	9330	8347	15739	8038	8297	27036	8341	10994	8235	16575	3053	11245	6200	20003	13597	7349	5151	19825	12794	4368	5193	3477	5372	5601	4609	2804	1492	5488	1196	6761	1.63089e-06
FBXO2	1544	2577	1861	1083	783	2103	1277	2794	1915	838	1655	4235	2945	2652	6785	408	9827	9945	11929	3376	11784	16129	5938	29006	8608	8099	14516	24887	625	25987	4300	25092	9589	9938	13474	12780	16533	7188	6296	7145	7788	3552	10871	3111	2874	4879	728	2531	2.53915e-09
CCDC85B	1041	1272	939	1225	510	1529	1374	1391	1612	924	1878	1852	1140	6252	2779	81	3863	2370	10317	5290	2948	1983	118	8926	996	2560	2797	5296	1319	7299	3624	4245	3182	5289	3245	2437	4147	2554	3126	7953	3037	1950	6108	6312	88	1498	2761	6019	0.000280998
RTL8A	2131	1198	2601	1720	1959	1533	1457	2438	2586	1816	3613	3124	3485	1032	1877	1281	7561	6835	5657	3663	7071	8811	3901	19095	3287	4408	8542	13556	1632	13117	3442	11353	3770	4367	12012	6968	8600	5130	4317	6449	4679	2843	5854	5341	506	2208	465	3407	1.31937e-05
RPL23AP82	787	447	1733	1099	951	575	511	1205	1180	749	1340	2085	2031	2355	891	573	1604	2031	2326	1796	4301	4861	4706	6243	1867	1619	2405	6341	710	2727	1202	3878	2581	1391	3699	3683	5639	1623	1419	431	1295	830	1768	2329	307	768	423	736	0.000466669
TUBB3	1717	1003	690	963	492	1218	1048	2037	2524	859	1573	1444	2397	14561	933	138	909	2062	973	2434	2390	3817	1367	6594	1771	1479	1688	8802	2858	4136	3513	2905	5344	4271	9362	5142	2778	1986	3948	4845	1086	1308	1819	1090	1297	1475	857	3810	0.000585242
SH3BGRL3	8819	4381	13361	8516	6796	5153	6213	12283	8947	8284	19336	14718	15891	19793	4832	8206	26615	40363	28000	9335	43673	23819	194	72245	20357	19378	34484	86510	10740	51299	17440	57499	40704	23241	47563	46885	38254	18846	22695	19458	15168	12586	22971	22951	3778	13785	1436	42797	3.77177e-05
RPL13A	27986	15482	38857	34357	20238	16905	19356	21203	28773	24469	53213	43643	65845	70449	15617	25601	46765	82753	65665	51986	65373	111714	44846	139807	28997	74807	78493	183103	34019	171915	90348	188843	106956	84338	103182	51520	97761	49254	45509	20592	35494	44484	131797	31605	6664	55099	19552	32868	1.513e-05
CLEC11A	142	92	423	352	242	100	149	195	143	175	291	287	288	771	192	321	3059	1406	1467	311	1391	1418	27	3077	521	761	2045	2824	217	2369	365	1676	1173	1324	2189	2033	843	977	921	1348	702	534	588	1191	37	1463	158	750	8.43394e-08
NSMF	851	848	139	152	138	134	185	314	670	310	1296	268	3632	2876	1946	295	2095	715	2111	2437	1154	1596	44	4658	598	2186	3442	5686	1645	2686	1476	4711	1765	4791	2189	2932	1848	2480	3410	1307	954	1487	2355	318	424	764	3384	3704	5.02405e-06
LOC102724770	214	122	148	203	108	273	119	226	213	136	833	398	544	632	86	211	665	550	682	528	1016	443	203	1879	569	385	1320	2543	380	1952	544	1787	992	853	1237	816	675	624	635	685	324	388	1145	613	63	399	295	458	1.18901e-06
AP3D1	2546	1583	585	733	397	856	982	2195	2418	826	3226	4476	5307	5831	1507	737	1816	2216	1879	3933	4576	5240	7596	5795	1890	2712	4493	4251	4237	5841	3871	7707	4763	4137	5597	2952	6445	3020	4205	6193	3008	1685	3533	117	687	1882	4002	4880	0.000231195
CXCL16	1259	1497	608	512	326	841	562	2449	1560	947	1472	2426	2089	1156	2224	745	2101	18314	4424	4788	5160	2978	56	10117	3664	4345	5987	10542	240	4193	891	26371	1725	3380	9094	5827	16061	2691	4860	2930	6364	2161	1871	266	1143	446	83	1373	0.000120728
RPLP2	24569	7114	15305	12234	11378	8531	10343	11114	11870	21726	15647	17425	22226	60085	13000	8836	18473	36039	26848	24682	35016	59180	82311	52561	12188	38122	29693	114261	22000	63108	44460	41191	51387	66603	39099	18036	31143	19788	30778	15133	17594	20164	55767	24818	4772	52546	32280	35331	4.03065e-05
RPLP1	45517	13495	30551	22913	20167	16601	23751	27974	32940	41275	51361	43716	82962	196101	17484	15961	58671	89005	74696	84878	70303	119481	30417	136033	28300	87464	73798	326263	67672	166742	75841	131743	121688	142149	103865	45526	91992	51851	57577	39379	38834	53038	130175	56394	6826	98428	23507	82757	1.513e-05
NINJ1	775	1210	781	1119	960	808	773	1250	1894	465	1693	2291	3378	2001	2888	679	8621	10407	20995	1500	4480	2898	16	10060	1667	5898	4564	13581	795	16738	942	13265	1814	2157	12840	3586	11974	3512	3524	2450	5102	3092	5090	1045	699	1795	32	2164	7.19773e-05
NCOR2	980	247	199	203	145	184	246	321	468	294	395	126	1278	2565	530	44	345	280	571	645	400	1724	524	668	482	2532	1710	783	1195	1366	471	1527	1663	1355	719	857	609	567	1574	646	270	284	1108	136	357	384	447	3205	0.000500958
NME2	22183	10175	24481	20868	18001	12341	12969	20443	17192	23092	28400	28584	35087	49006	22842	11338	39561	49094	52805	24710	61068	61235	39978	109537	28912	38068	42913	213910	13070	110254	27988	60582	95290	69705	91638	65951	61577	28897	48451	15295	37407	32668	87045	38605	11691	47470	10115	41386	1.02454e-05
SQSTM1	8717	7734	3829	4170	2696	5066	5987	17411	17541	3926	36469	28274	45207	27900	8234	3513	15215	200768	65350	35934	85501	39415	4617	67351	10685	10406	36615	78136	13026	24634	41668	172360	33852	18213	38929	32117	47150	17689	19779	51357	38961	19435	16452	1484	3834	6331	5305	25744	0.000122086
RNF167	1183	990	712	345	536	712	652	1266	1046	1080	1430	1068	1561	3841	470	62	1552	2283	2147	3057	1842	1788	953	2633	1024	1665	4025	2331	1894	1603	1405	3038	3198	1925	3301	3344	2557	1352	2397	3347	1203	1294	1262	810	293	588	1200	5714	0.000389366
IER3_5	539	206	231	232	165	143	277	424	826	305	513	510	723	3660	264	34	314	968	536	1034	698	811	275	1049	850	2180	1721	1401	1635	965	425	202	559	906	1036	873	225	651	859	537	487	401	354	193	61	213	364	1838	0.00240285
IER3_1	542	217	237	237	167	226	279	436	855	315	526	511	742	3684	272	34	322	976	547	1074	714	824	276	1082	889	2235	1750	1447	1682	1000	450	211	575	912	1087	902	233	677	898	552	500	410	361	195	71	213	373	1867	0.00329119
IER3_2	521	197	224	227	161	137	267	401	808	288	500	502	681	3332	262	31	303	931	522	988	672	774	272	1014	818	2084	1661	1343	1553	925	404	194	524	845	978	846	215	631	815	513	477	382	278	170	53	198	338	1688	0.00319052
IER3_3	498	168	211	217	154	126	225	373	752	248	470	480	627	3143	247	27	292	882	500	902	634	703	252	897	745	1905	1531	1285	1464	864	384	182	496	791	874	806	208	582	747	413	456	356	261	156	36	186	314	1594	0.0031719
BOLA2B	1680	934	4256	3222	2764	1555	1171	1016	1234	2051	1818	2196	1421	3389	1023	3085	6647	4569	7392	2277	6848	4117	15252	7266	3126	3792	5680	14619	1183	11080	2904	7914	6724	6061	3632	3541	5658	3866	4580	3282	3317	4577	7635	2958	1171	5368	1920	3142	0.000153007
IRAK1	1218	789	966	800	458	404	519	378	894	845	1133	843	3282	4750	1105	28	745	405	1240	934	1464	2178	3037	3311	2234	2610	2029	3841	1702	2205	1215	6596	4690	3444	3261	1335	1704	1871	3881	2123	1276	1624	1299	124	265	566	718	3737	0.00130591
PDLIM1	1461	913	920	696	661	612	1246	2675	1607	817	1957	3510	2004	3786	1103	1097	2271	1791	1130	6038	11728	4654	3427	20237	1811	3359	5390	6310	1188	6620	4614	12313	6474	3391	5611	3933	2948	1408	2675	2576	1668	705	1852	2815	1173	243	779	1476	2.01293e-05
HES4	828	455	89	196	159	479	857	1284	1590	710	1282	2085	2259	3725	884	0	914	208	1480	1041	6869	1329	398	6711	811	438	2842	1901	3733	2021	1561	34178	4810	1910	1225	6641	2336	1451	2635	834	2012	334	4273	766	119	2155	2278	3934	0.00327339
CAPNS1	4243	1170	3415	2272	1686	1509	1823	1786	2766	2193	1608	2038	2227	6114	954	1332	2121	3017	2447	5002	6851	12727	1532	9755	3712	9977	15630	6911	4014	10944	8644	4561	8932	8823	4574	9930	1587	5611	9197	5655	3113	3395	5494	943	464	3893	2679	14574	9.4752e-05
RTN4	7799	1465	4634	2768	2269	982	2082	3022	2607	4200	2280	2195	3173	10032	1025	927	2880	2513	1867	5357	10621	16694	8864	11863	11002	7945	11785	8694	16444	6594	15302	9235	26360	5221	2961	20166	2147	9077	9652	7619	6566	3797	2795	627	181	1052	3073	4236	0.00203384
IER3	352	128	188	157	124	94	167	225	463	223	284	326	376	1315	188	24	219	528	339	647	486	583	258	589	736	1625	1272	808	971	549	243	115	360	511	593	605	169	497	549	297	310	246	203	87	41	95	197	517	0.00323405
RAB13	1487	766	1227	666	509	599	800	1638	1603	840	2154	1595	2216	3231	1115	351	2038	5363	2458	1609	2707	2582	3372	9173	1653	1411	3921	7522	845	5350	4966	8256	4966	3418	3317	2997	578	2582	3399	1267	750	1396	4482	708	558	1214	2222	4184	9.87438e-06
IMP3	3148	2035	4171	3113	2365	1499	2004	3794	2908	2236	5668	4435	4194	4146	3516	1129	14196	2847	8624	3035	7341	8349	2249	9270	2916	8632	5140	15307	3280	13211	3032	8740	6874	4597	15009	9017	10354	4470	6300	7004	11049	6881	11140	3065	905	2632	867	6608	9.4752e-05
GAA	983	489	247	214	76	294	309	846	729	160	293	1011	1713	809	574	253	1803	973	1936	1487	1724	1118	1351	786	1442	1086	5240	1367	2027	5192	1656	1678	1434	876	3081	3464	1822	2305	2277	787	1104	1872	2656	588	133	1761	724	5958	1.28602e-06
RPL21P28	616	113	275	172	233	202	194	155	145	665	183	182	271	943	248	268	458	532	731	932	934	1693	1343	860	797	1110	910	6670	1243	2148	2938	840	1131	1233	485	353	2285	659	639	242	451	472	1282	446	121	718	687	539	2.60919e-06
RPL27A	26300	10139	21796	16738	14416	10935	13460	14980	17661	23764	25318	21668	38023	60755	16123	11957	38565	77035	61092	38668	59448	107479	87177	104823	18368	58584	54578	144578	25251	114281	58839	97485	72964	61647	51906	29585	68772	37716	43288	24348	31894	35355	92979	26572	5542	51368	24403	40797	2.94047e-07
C9orf16	943	624	622	740	744	1112	787	1186	1103	789	827	633	1851	4339	1130	1034	4123	8401	12665	1805	3974	4251	90	14030	1514	2371	5429	22917	1042	19516	3478	10259	4317	15738	5721	5648	4886	3952	7099	4135	3811	4616	7886	2408	705	4477	1459	11424	1.59781e-09
STN1	998	989	3240	1530	1270	833	857	2222	1422	1333	2521	2090	2277	1762	1813	1657	6218	4558	2296	2325	3835	3203	4297	9116	7558	3307	6780	19143	535	4968	3305	4609	1242	2901	9916	4708	4606	3532	4057	2744	2510	2166	2603	631	1308	860	225	781	0.000162864
TMEM120B	1882	834	900	800	914	1063	188	1900	2245	994	2381	1815	2340	2513	464	653	2865	6209	2974	4415	3154	3039	42	12233	1690	6246	5242	8324	2848	6156	1675	8459	4493	2448	4864	6511	6140	2747	4329	1707	6026	2103	2040	1302	796	418	1388	4059	2.80862e-05
JUND	554	306	266	190	221	263	279	172	130	271	351	115	184	4682	893	18	885	250	900	424	2308	2680	917	2226	1133	3161	6119	2002	2125	1207	4811	1032	2695	1785	1192	1256	499	1622	2829	1197	709	1136	1865	72	239	694	1891	4802	5.19688e-08
RHOF	557	295	251	596	227	302	1318	1096	2798	260	783	1066	3211	4101	1982	233	4655	16094	3284	5014	3305	2043	116	6591	678	3088	2891	5289	1277	4900	5585	12859	352	497	4554	4181	3969	831	3007	2760	4157	1067	746	915	279	1590	178	4753	7.79514e-05
ZNFX1	1421	517	332	220	173	299	262	1805	1607	178	3968	9612	3163	3683	1288	301	6479	9226	6083	4220	4200	3358	556	15454	1944	1520	5914	1879	6309	2118	1991	22398	7117	1420	3937	9721	2769	2892	3483	5841	1451	3215	2511	167	461	1112	953	2357	0.000379858
ATP5ME	7676	1986	9728	6472	6702	3242	3368	2838	2875	11315	3860	5369	4404	8705	2555	6339	6874	6447	8479	5989	11465	15564	55095	12934	5995	10423	7330	39236	4904	18193	8425	6232	10875	14552	8294	9083	12817	6367	6949	5893	5641	5603	10577	8696	977	11590	9542	6095	0.00852945
AKAP12	39726	5458	8298	4340	4157	3086	9664	23015	14445	9867	54432	23879	41743	33613	51209	2411	63042	38130	11734	10542	28605	56541	43229	58510	59466	11043	66961	44435	46007	36247	15579	19365	25183	11102	32443	40850	11559	40906	24205	1764	44565	31236	26459	6790	1417	10923	18097	19452	0.00854441
RPL41	22311	7721	22060	17812	16766	11098	14490	14562	15049	24871	24001	22418	24661	47087	6956	7640	20783	28819	26653	19514	40353	58376	41870	55696	12289	39440	51817	86691	15932	57445	55792	52987	62388	61597	38718	25012	41484	22908	26946	19053	18762	24130	48383	29837	2851	33624	10338	45017	0.00180655
CCNB1IP1	909	464	890	768	632	212	442	1469	1703	822	800	1208	2303	4620	393	1562	1474	1987	938	1498	3593	5318	491	3584	2186	901	2172	6440	1729	2526	2087	9814	1423	3982	5976	2873	4627	2128	2909	631	1372	1399	1297	121	389	430	771	1318	1.47136e-05
2020-09-09	2236	1794	405	534	341	876	499	1948	2002	700	2201	1253	3265	4565	4727	363	2018	3656	3891	1567	4690	3887	1482	9830	1684	5798	5658	4868	2774	7997	5695	5900	3781	3097	7842	2969	7856	4392	4664	1773	2138	2104	5425	2157	687	1877	1116	6515	8.36845e-07
PVT1	1727	1583	7327	4018	3286	2075	1112	1630	2259	1762	1404	2979	3248	3437	1716	721	1710	5667	2370	2878	10027	11132	1318	16666	3476	5178	6787	20465	1406	13247	3502	9809	6381	7374	11849	6474	18821	7272	6426	2129	6255	3184	11630	4601	591	2342	421	4141	0.0045598
PLEC	5027	670	300	286	286	607	992	2639	3087	1290	4842	5250	6554	29491	4344	7	4876	1806	8163	5631	8761	14083	384	6100	2508	5356	15071	10462	26201	16413	30037	11154	12850	5281	14259	10237	2511	7820	15841	6360	8211	4867	14857	2094	312	5252	3136	30777	1.14505e-05
AGTRAP	692	949	799	1115	1038	1008	874	1668	862	857	1515	3987	3154	3239	1453	832	6187	2108	3674	2811	3702	2059	23	11202	1127	2010	2533	5876	1001	5437	3272	7283	3907	1084	6046	4712	9698	1993	2289	1067	2688	1692	4444	2330	382	1187	464	1348	0.00154442
SCAND1	596	608	966	1203	790	743	885	1232	669	1104	1660	2828	1723	2168	1158	769	3984	4104	5874	2687	3514	2906	357	6190	832	1885	2835	8765	1207	7783	5320	6203	4095	4462	6086	4057	3552	1954	3579	4990	3207	2349	3719	3282	564	2914	1025	2092	5.90785e-07
FAM210B	526	343	455	327	245	166	242	336	451	92	863	958	1071	124	550	210	1026	1322	3652	820	1142	779	33	5000	1387	5029	2801	1648	383	2723	218	4569	1806	1132	1754	1925	4819	1615	2444	201	789	1285	665	41	333	556	127	422	0.000106363
CDA	1055	212	654	586	428	409	911	2312	1817	1146	2201	2036	715	5401	314	372	1723	802	2217	6116	6423	1728	195	14985	1456	1644	3466	6812	3717	4129	12846	5143	14626	1188	3227	8657	654	722	2277	2244	5298	761	973	4336	672	558	239	8387	9.42078e-05
RPL22L1	7800	2348	5439	4369	3674	2519	3187	3807	4080	5664	4183	4958	8062	6259	1586	2125	4308	7554	3501	4382	11674	10130	25587	15857	5786	6091	22939	27233	8074	30584	10038	24273	18166	16162	5499	5516	11011	11982	7397	1500	2539	6304	17429	2689	1222	4708	2627	6689	0.00246255
WASH3P	189	116	110	65	69	93	59	154	146	173	275	216	259	1374	249	62	125	88	324	366	207	305	1130	241	196	413	357	432	254	337	202	538	484	106	208	159	101	209	312	232	338	165	211	55	29	79	767	916	0.00114968
TIPARP	2603	3924	3318	2657	1532	2229	845	1652	3773	632	938	2104	2145	4167	1990	1458	10079	7237	5520	3311	9148	6152	1622	17303	9373	1840	7110	15690	4453	2294	2655	35124	5668	1279	10363	10129	19344	5219	3484	10423	11272	5732	1341	344	830	253	688	2737	0.00231129
GUK1	4493	2812	5391	5000	3455	3416	4271	8731	6091	5827	11438	11569	10452	23473	8296	1931	7962	12034	14822	11450	17412	15577	586	46168	11295	7747	10611	32315	3865	29428	12108	28954	15818	18288	32753	21532	17379	8356	12733	7672	9088	6547	11085	4331	1565	6826	2797	15191	5.19642e-05
RPL36A	9799	2474	7776	5481	5460	3265	4491	4498	5806	8058	7322	6056	9715	26722	3916	3802	9539	19962	15241	13890	18813	34017	36916	24315	5630	26152	30476	67212	14725	33189	41315	24761	31886	24842	17296	8824	24062	12835	12636	7531	9420	9842	27403	12777	968	21031	10155	5837	2.60919e-06
CPNE7	1191	910	782	459	414	737	719	1658	1012	728	1059	1996	4427	5800	1653	273	1602	3150	2494	2161	3779	4020	1768	3206	1063	2365	2003	6144	1084	5285	692	3734	2069	4372	9780	3749	16205	4179	3077	2363	4461	1808	5460	609	1096	1416	958	3555	1.97703e-06
IFI27L2	369	119	741	535	479	356	250	352	407	434	270	362	428	2369	367	444	647	831	1122	1013	999	1808	2132	1708	909	997	1493	3439	779	1666	2343	3749	1781	1306	955	937	1105	625	548	597	309	509	1229	94	370	1148	453	1974	8.95369e-06
CHCHD10_1	539	152	153	156	132	222	167	149	141	288	159	329	179	691	167	80	213	248	951	206	533	1093	305	254	335	881	1564	709	346	414	271	392	863	1581	150	431	233	244	457	133	150	187	734	50	36	512	1192	1001	0.00392707
RPS13	29553	8327	24265	15533	13729	9453	12318	15293	17163	26325	22963	19574	28755	29412	7071	10291	22326	41362	31010	31337	51476	65385	63995	64077	18561	47906	40604	144059	23042	81067	73070	58085	51856	54762	36242	32576	58324	32168	33463	27043	26014	25731	62078	26553	8142	35950	9488	27946	6.07057e-05
RPS12	17277	4199	10880	8170	6252	4845	6341	6899	7840	13707	12667	9602	18822	42770	9634	5328	15564	37320	20001	20086	29636	63199	36352	46474	11773	46586	43005	153337	23697	64134	67492	52151	38333	63629	43222	18070	33192	23146	27723	17144	15233	16054	66676	28347	2360	40294	12389	36055	7.44052e-08
RPS11	16339	6709	20913	14953	11920	8816	9728	11550	12043	17071	22066	15797	17952	46123	8875	9964	21146	41326	32903	24815	36403	51066	15874	60645	12979	27597	38511	118556	25488	65664	44686	35187	38042	36706	42479	22211	41056	23993	26720	22846	23382	22487	50359	22026	3561	27474	12478	31190	1.03873e-05
RPS10	13730	5286	14728	10160	8382	5533	7562	10093	9175	12583	12955	13553	16501	27221	7689	4246	16778	31800	22075	13089	23196	32414	26257	43608	11156	24423	26250	73995	9411	39787	24686	36395	32599	41592	36391	17129	31031	13894	19082	9148	14378	15844	33702	15720	2849	21120	12202	16576	4.27726e-05
RPS17	11085	4340	9682	6704	6071	3944	5634	6495	6015	11071	9141	8905	10817	19930	3127	4779	11508	22212	14101	12501	15385	25460	30201	28037	11660	22069	20257	61898	7701	34049	19367	24740	23749	21850	15385	10687	20527	11864	11019	7601	11061	10095	24605	8886	1989	15474	4398	12461	8.65574e-05
RPS16	24469	7415	24969	17692	14491	9270	11904	12566	13371	22173	25213	20966	26505	36018	7521	8147	22788	36450	29967	22873	35508	57908	93495	60857	16049	47186	50614	105222	22128	67757	49381	48818	44969	43810	40398	23541	41774	25459	32753	16608	20524	22942	54589	22920	4697	36393	12168	29583	0.000319594
SLC16A5	699	361	176	208	254	312	320	1091	1350	290	99	167	1403	399	1757	158	2952	2865	1447	2326	1856	1780	54	2837	591	947	2151	2028	659	6611	837	2263	210	702	2366	2084	4080	1865	2943	2291	3255	2016	2099	36	12	513	881	1493	0.000183574
RPS19	31098	16240	50233	37968	30049	22064	26560	25471	27618	39129	52092	61255	73784	113743	20845	40079	62108	79823	112422	63044	87528	135890	62001	158231	36184	75256	60776	212692	51967	119259	95887	154492	154665	111262	98472	53195	129473	45246	51943	29577	54997	50070	105063	42330	9379	91174	24269	60332	3.64807e-05
RPS18	8895	3491	15843	10474	8673	4957	5334	6820	8294	8779	16344	10911	23881	21909	4610	5059	20445	29254	36001	21884	29142	53412	35288	54513	12864	27263	32640	92263	13983	61477	45707	47545	34343	24276	39190	23050	53584	23176	21582	9993	18633	19459	50931	14051	2484	29397	6335	11664	5.23944e-07
ISG15	2532	2035	11946	8010	6471	3207	2481	3734	3271	3538	11082	10228	7653	26220	4576	14184	447013	24134	379001	47771	97796	23940	9951	78085	19930	17197	201348	70792	102890	133464	66802	1229020	618691	54377	29766	630996	42900	15749	33524	41071	92309	151373	141037	16892	11781	221959	22142	63006	2.43936e-10
RABAC1	689	718	1918	1522	1065	919	857	1108	914	878	2599	2457	1433	3607	1865	1440	6162	4540	4711	2541	7581	6568	565	16644	4318	3761	7965	13504	2855	13604	6727	9208	12486	5965	7929	12298	6829	3566	4800	3943	2058	2432	6632	6222	527	5132	1167	4225	8.86335e-10
SDC4	4116	1267	371	636	607	949	1905	8068	7894	1938	4270	3534	3324	15463	6197	319	9180	35128	22813	23547	5011	3737	1869	18784	2717	17041	22068	7751	21135	3552	6294	153144	9065	3088	3620	12204	11092	4782	9229	13893	6942	5663	2128	646	425	2301	2251	14692	3.08559e-05
LTBP3	1616	782	947	954	800	1325	1049	1672	1765	1127	3378	3456	4723	3370	3552	1546	5910	3323	8338	3407	6767	2218	1029	13604	1999	2153	4241	8107	1071	13210	869	3603	3260	4845	6974	5595	6237	4751	5440	7631	5121	2724	7194	1866	364	2959	942	4527	4.20436e-06
CLDN4	1550	3141	625	847	575	1950	1325	3348	2717	1414	3639	4489	4869	5715	9779	659	35089	101619	51814	24879	16300	7703	181	19082	3868	11689	11128	23014	11852	2766	24877	12151	12724	3458	14737	12138	8788	5136	3360	2363	11027	4786	3566	862	99	1352	3056	6124	1.80805e-05
CLDN7	4373	3118	1353	1834	1628	2439	2607	7178	5832	3467	8944	8551	10352	1508	8697	1698	19374	19947	12129	23161	29101	12918	231	22884	7031	3913	14704	15986	7050	11326	10878	30642	8542	4608	29883	23431	15105	9579	7155	9799	10211	6291	6228	4430	228	3038	1820	6032	0.000278396
SERTAD1	944	645	507	395	344	656	1107	2193	2792	1178	1947	1045	1288	3208	2014	8	4094	5855	3771	3112	4983	2278	92	3506	990	3666	4809	9737	4178	5811	7805	6294	1817	2566	4984	3306	8124	2688	2738	8904	1802	2016	2883	836	474	1677	427	2307	7.78229e-05
LSP1P4	237	74	229	228	201	130	143	105	92	204	98	199	96	318	180	317	305	307	675	773	853	419	625	490	394	543	312	1924	213	859	922	1199	702	773	289	550	669	273	448	378	294	280	565	500	50	193	82	257	7.51357e-06
CD44	7962	5716	5831	4998	3686	3658	2869	8740	6758	3162	21325	12178	13450	8262	16958	3945	35862	19603	27855	25960	68075	10657	3467	25077	27886	14091	50952	26537	16329	17339	14736	39018	21194	5102	11361	26320	11305	28351	28385	20645	15652	14868	13166	1502	1808	1794	2814	8351	1.60267e-05
FKBP2	2103	1588	4675	3308	2592	2109	1985	2854	2060	2508	4911	4290	3348	12176	2852	1669	7094	6549	8942	6609	5616	6393	144	12052	2345	2435	2991	15884	5462	12644	3848	7174	7596	10077	11456	6986	10743	4318	4976	5700	4383	3007	6576	7435	803	4630	5742	8156	0.000573372
GAS5	4376	1721	6213	4281	3815	1733	2342	4309	10706	4663	6724	7461	12738	36988	4018	3777	10646	8207	10664	14889	14251	43352	23736	21023	8811	13061	15911	32386	5961	30498	35966	75464	15076	8670	8708	6546	20556	15604	9630	3841	5953	10766	29705	3997	703	10745	3479	7647	4.33369e-06
OST4	6544	2100	9423	6263	5891	3203	3358	3866	3056	7393	4777	6379	4797	6317	3241	4124	10490	8985	10005	11253	14598	19965	13911	20893	9462	11250	15063	41073	4705	25155	15771	10934	15681	12586	10535	12551	14739	7610	8229	8699	7968	6152	11042	8663	1446	9419	759	13777	0.00034793
ANXA11	2744	2937	2077	1215	719	1201	1261	3363	3677	1003	3136	3305	5463	4381	2313	232	4321	9525	7987	13076	11626	7295	1423	12369	3604	5833	8725	13108	2159	7227	3313	15966	6629	5045	10537	7994	6553	3703	5930	10179	5344	2370	3273	1229	1105	1455	1480	4591	1.58243e-06
BIK	1906	560	1664	1112	1374	790	1418	2552	2694	1893	1222	1509	2193	6931	4662	679	14585	8049	5067	8475	10015	9290	104	16746	6836	5514	5947	20150	3083	14285	1770	7382	3036	3851	8303	11968	9981	7267	10597	2358	18992	3418	6367	2975	147	2912	2162	3321	6.74075e-08
MSX1	3246	790	827	779	461	253	772	559	592	1023	404	875	2719	4921	255	271	785	171	514	1594	1172	1226	953	15018	1965	2897	4311	7984	3191	8011	24579	2845	11712	2775	2740	1810	242	885	4349	2050	1185	1668	957	623	0	763	818	5617	0.00740161
MIB2	1020	758	474	398	376	690	765	1407	1700	570	2037	1971	4295	3792	1623	246	1375	1762	2628	1996	2359	1983	121	4885	726	1130	2242	6314	887	5743	1090	5041	2112	4357	5723	2854	3870	1966	2986	3020	2330	1433	3143	1357	148	1365	1710	2975	0.000557048
VAT1	2414	1629	547	676	326	686	702	2280	2779	437	4009	2560	4564	6068	1721	361	2600	8669	5562	4349	4441	4070	1601	8391	1951	3170	6943	10793	2708	5120	3042	5612	7062	6388	6558	6200	4762	3246	4220	2360	2644	1972	3071	767	715	1291	2067	7201	8.10923e-07
RPL10	23000	12342	24155	19805	15641	13587	18054	21219	25753	21060	48247	38094	58793	49471	11082	15270	23789	64371	34832	41841	40171	66060	9147	93693	19171	41896	58824	128266	42017	96537	89913	112270	96875	42913	73502	32568	66288	34393	33793	18463	23946	33144	73884	29735	4821	39631	20212	40635	0.000477087
RPL11	11959	4672	13819	9324	8508	5548	6225	9031	9223	11512	14806	11708	21410	31596	7015	7577	21362	34552	29904	16700	28790	47430	29619	54721	12522	30083	47325	128549	15922	58638	41500	42413	40943	35255	38089	20173	37483	23922	27159	21031	19206	19292	51797	21131	2868	24558	8867	19855	3.4574e-08
RPL13	36050	23729	58834	49579	30602	28636	32641	40656	39844	35607	66677	79038	89892	90009	31490	33390	73034	114986	107580	81300	110718	150385	50746	215322	32907	71914	74152	253072	38069	198763	73460	157539	124434	115808	143164	78666	176421	62945	74722	38476	72155	58063	150271	57176	12936	84552	28930	53551	7.14841e-05
SAT1	2947	2508	14141	4736	6541	3020	2751	5478	10121	3980	4065	5014	6477	7842	11873	7899	11657	18351	7030	30146	25630	43012	17099	59211	69812	17542	36747	144243	9714	27185	103353	63028	13211	16985	37658	35095	122816	15483	36758	105248	11371	16915	5899	6502	639	7989	2741	3796	4.51191e-08
AP1M2	2145	1752	1974	1872	1317	1041	2170	4538	3728	1900	7508	6617	9089	1481	2676	1617	9399	17707	7679	8844	11339	6932	96	22211	5296	3841	7076	19927	1419	15861	1670	18922	3310	4575	27683	9844	22454	10778	5975	8872	6834	4241	4671	1168	3919	1243	751	2419	0.00073009
NAA38	2155	1494	6292	4816	4224	2381	1907	2213	2115	3173	3253	3541	4678	3013	2060	2255	4485	3913	7770	2733	8140	7311	10509	10441	3608	5989	8997	19881	1641	14273	3582	2638	7921	9828	8564	6603	5377	5605	5061	2718	3669	3783	9381	5605	640	7797	1928	6051	0.00734598
RNA45SN4	3712	143	84	333	95	144	228	500	848	1710	408	805	1988	8002	277	64	1091	189	451	780	1652	2389	316	373	639	3773	2152	11832	13200	6557	5595	149	15268	7934	255	3138	895	4075	19297	6399	203	3535	13184	180	147	3781	33009	53920	0.000184234
RNA45SN1	1588	126	60	95	68	85	137	188	337	351	344	623	1686	1501	140	34	829	160	287	346	922	1021	310	535	190	682	825	2052	4282	2074	1450	291	8163	633	143	1443	289	2327	4761	1348	208	1169	4667	120	141	1078	5438	17625	0.000417386
RNA45SN3	3677	178	82	418	86	127	150	219	463	1095	384	743	2002	4515	240	62	1401	221	552	715	2314	2909	380	821	716	1754	2137	12453	15694	7282	7094	1788	17558	4733	198	3354	467	5208	15726	6509	306	3207	13409	174	143	2084	30909	52082	7.66757e-05
RNA45SN2	2643	109	52	403	63	96	110	164	583	1745	279	408	1275	6606	174	47	747	168	383	707	1505	2094	253	509	502	1986	1938	8485	10192	4755	5345	1675	11447	6330	146	2142	345	3197	12462	4652	201	2244	9541	148	138	2807	28431	37317	0.000154977
TSPO	2642	2399	2679	3392	2633	3700	3055	5488	3512	3203	6184	7864	11647	12288	2913	1728	6549	8136	9542	7197	15326	13325	1560	35991	3708	3965	10114	27308	4366	29031	7493	15843	15853	13240	18013	15330	16631	8015	8944	1410	7399	5951	12973	8016	899	8103	2042	12606	0.000115439
MICOS13	1981	1190	4573	3692	3342	2031	1472	1711	1675	2778	2768	3250	3441	4670	2030	2154	6407	4936	12660	2985	7639	6630	83	15308	3931	3907	6370	18094	1626	14343	4025	8924	5732	6122	7491	6169	9998	5400	5412	5369	4949	4641	8126	4485	1277	7947	1861	4205	0.000854823
DVL1	807	256	146	178	126	130	212	251	262	229	510	126	976	2097	1132	18	270	277	331	569	541	961	880	385	452	1361	1621	230	882	542	803	1441	1338	1067	342	1223	474	513	1171	892	298	323	893	31	0	463	1780	4006	0.00165658
GSN	739	586	211	498	281	500	511	1568	1250	200	1939	2703	3189	4259	390	13	2886	6566	3643	11400	5164	2176	496	7022	1626	1154	3649	5559	2025	1980	1571	4859	4205	2524	3489	2965	6951	2673	2307	2167	1818	1300	770	134	974	349	419	817	0.000164593
RPL37A	23936	5420	18010	13506	12795	8116	9255	9335	10297	23485	14299	15151	17943	48057	12176	8936	23282	45587	34588	21773	40421	69758	97847	57262	15490	49560	48776	138262	30413	69705	45435	41128	50139	59902	33884	19701	43866	30275	28551	13559	23000	24294	66403	28345	4848	51227	14122	30400	8.56632e-06
RPL23A	50547	17267	78110	50042	41869	24917	30442	36091	39763	59784	51690	49259	62593	65881	15929	32983	73623	99035	108120	90428	116135	203121	195129	175894	58429	113701	163449	327514	43481	206513	118795	154144	124174	116287	92534	71736	186971	72566	63310	34269	58978	57263	150941	55105	11363	58694	24669	80195	8.79388e-05
EEF1D_1	3976	2257	1577	1887	795	2358	2327	4473	4946	2727	8018	5945	10875	8235	3195	718	4736	7524	7367	4805	9197	11990	10860	21029	3232	9085	5681	17072	4278	16043	6802	25847	20585	9166	14960	6233	15370	5736	5590	2090	5011	6363	14290	7704	779	3936	4836	6408	5.64988e-05
IFI27L2_1	201	106	715	524	454	194	244	339	139	418	248	355	412	1444	343	451	620	800	1087	924	978	859	345	1638	840	948	1479	3341	473	1581	1222	2044	1709	1253	910	870	1062	611	513	580	293	492	1197	88	162	1090	436	1898	1.17267e-05
C4orf48	2242	984	4665	3035	2429	1764	1616	1955	1867	2648	2246	4354	3956	9002	3409	1750	3588	4272	5910	3380	6603	6047	1266	10578	2264	2926	3023	15299	2573	8575	2301	5551	9496	10627	8344	9307	6094	2350	5413	3745	3677	2596	5732	3034	496	6560	4220	6913	0.000663977
WBP1L	388	208	238	134	163	91	280	279	303	154	186	887	922	1305	331	205	546	278	411	1441	644	672	1877	1759	542	1150	731	929	1130	900	1739	2654	830	137	708	777	1937	689	1375	1081	296	585	367	37	201	129	805	1124	1.513e-05
C1orf122	1043	579	1112	629	558	772	1017	1365	1409	731	3135	2230	1900	5909	530	227	672	532	2360	8814	4842	2847	1956	6885	1338	2090	2857	8399	983	7876	11820	10774	4585	5098	6401	3229	4473	1992	2895	3618	1953	1306	2354	2091	188	1374	588	4948	1.81626e-05
RNF181	1484	1257	5273	3246	3007	1454	1447	2238	1474	2415	2500	2687	2918	3437	1370	1745	3805	5204	5878	4992	9319	7591	6649	10828	4097	2770	5955	13902	2182	10162	6092	15739	8768	5112	5706	9431	4461	3449	3961	3232	3242	3379	3446	3504	953	5154	669	5395	0.000226113
TRNS1	2870	828	1608	1145	1408	824	896	874	914	1877	1634	3096	3224	6683	6810	1028	6695	355	10048	4993	10191	20920	3964	12769	13107	14801	21116	17153	4524	16053	1694	6528	12407	208	27491	20024	814	10629	12652	7129	10729	12786	11972	727	33	9043	7553	11876	1.59758e-07
CSAG3	485	402	584	404	341	424	363	852	532	364	1042	885	613	907	723	310	1448	1264	1617	1279	817	1505	3889	1895	1253	782	2424	4184	1014	1856	1152	4021	1674	1178	977	1526	1460	1318	1043	1155	1157	1418	1215	1408	151	307	270	2119	2.92241e-06
CSAG2	286	175	393	283	334	183	242	388	236	248	738	721	357	1086	508	189	689	1101	1241	985	932	1460	2633	2020	643	1031	1702	4006	637	1634	848	2503	899	1295	964	1182	1403	819	615	680	881	986	931	1224	49	252	260	1898	5.97092e-08
B2M_1	7354	4811	23261	13132	11122	5388	4713	10733	7185	9551	14757	13842	6022	11273	4084	11916	35421	23762	50219	52162	54049	31420	17927	69481	39492	13050	39727	60629	33683	32699	18219	155835	90335	14658	35253	91917	39612	13315	11486	13120	27442	26318	12047	2989	761	4008	1126	17734	5.60742e-05
MYC	4582	3816	4218	2686	2161	2220	2057	3770	8256	2623	3879	3152	17462	2528	10991	352	10521	12480	18362	6294	23004	26364	12851	26379	7854	14308	7452	11520	2021	9524	959	6947	9607	4358	17350	9311	24600	16924	7990	17130	19673	16489	4602	1064	241	667	291	1891	0.00746262
CCND1	16351	4184	2930	3289	1644	3965	7726	22802	25843	8913	22968	24214	39258	36656	23174	4067	25693	34234	35901	42002	37852	57188	3530	85667	20033	24305	37322	63432	11333	50017	19622	54496	64236	44355	27952	45185	77947	36699	33865	13888	38216	28496	22788	17630	3987	9763	8211	16274	2.23832e-06
RPS27A	48316	10915	29537	21533	20000	12634	18935	21217	23814	36915	30626	30368	47538	72880	16568	14917	38251	74933	51905	56796	67314	124517	159706	100455	26534	70436	62204	230525	36000	111236	97188	93607	84933	109004	73852	34438	65226	36971	33418	29611	31935	34293	86690	38484	6243	46962	16768	24520	5.92882e-05
DYNLRB1	2974	1316	3221	2412	2145	1577	1939	2864	2561	2753	2742	3550	3319	6074	1305	1046	3884	6489	7855	7706	9199	7515	6006	16323	2921	5013	8096	17044	2569	8209	4690	8183	6210	6054	7252	4616	4214	3119	3154	3307	3231	2453	6555	5502	241	2421	821	4850	0.000290144
SNHG29	15414	6469	14129	12117	10630	7074	9812	11037	17825	12060	18212	14803	23041	44489	5345	6232	17809	50258	30001	31081	40178	88683	13764	65338	13878	51218	58250	98981	12428	46838	23055	84164	42102	38080	60818	25457	43052	26621	22789	9773	18266	17150	30992	2162	1893	6572	6567	35958	9.49884e-06
PSENEN	1307	776	1303	757	1192	841	1150	1759	1178	1554	3195	2450	1746	2757	863	581	3687	4522	5505	3744	7969	4936	71	8155	2302	1354	6212	9166	2547	6729	8152	9630	3928	2687	5501	6768	4978	2086	3418	2270	1985	3152	2608	2956	119	2039	697	5898	4.6198e-05
RPS5	18723	9341	32609	22907	17152	12243	15942	21769	19715	22510	47866	32084	48889	57995	11369	12073	38459	54264	66035	36289	51900	68058	17385	85996	21952	41434	55630	169547	25042	101592	53363	85810	74413	69408	94404	48857	68799	37750	44209	35155	38478	39909	86973	33267	8820	45930	17314	50683	1.11901e-05
RPSA	36971	11002	26538	21718	18525	10961	17694	22127	26624	26904	32545	27679	49277	139601	17007	9026	22651	51329	24702	46519	48277	117280	22603	82211	22210	75571	64901	152447	30424	71787	44154	60592	78495	107726	98826	58275	37296	28254	39543	23904	25776	26504	65617	36857	3309	21730	28481	45436	0.000300808
RPL28	7209	2560	6688	4634	4048	3278	3747	3572	5120	6763	9377	8473	11750	24290	4094	3614	12693	18103	18361	12340	18129	25020	12351	38323	6651	19959	29201	55579	12003	45450	28336	42851	30267	28189	17973	11605	19945	12791	18975	9796	9573	13199	30131	8663	2684	22125	9525	23400	3.82769e-09
RPL26	22349	6472	25987	16732	14363	9244	10031	12351	14043	22352	18148	18486	25188	26619	5947	9767	26009	42084	35253	25450	49927	71569	145608	64794	17038	42820	65156	132284	21118	75216	76274	54997	49675	49534	33349	21546	55046	32018	28947	13336	21289	23009	61544	23167	4258	36663	11428	23969	8.51846e-05
RPL21	44462	11727	43107	27982	26126	19733	23787	29767	30663	38042	42764	36007	53616	80284	14668	17742	44573	74837	71665	81210	89270	185400	70142	150685	44158	106622	94928	256660	39368	127724	151893	130586	130893	104412	83281	46152	111574	58504	47775	30184	46340	39923	112977	39212	4455	66187	19039	57357	1.46185e-05
CRABP2	3173	3456	3680	2555	1540	1929	2518	7866	2779	2879	3526	3406	3957	22752	1317	1533	19195	29780	87168	11942	3126	799	214	74675	2869	15734	18724	37037	1369	2612	2148	1974	4672	15028	6933	5629	15384	3522	10945	3152	9743	18284	4155	659	2668	502	1752	6571	0.00273124
COMMD6	2570	957	3917	2297	2155	1561	1703	1721	1739	3778	1710	2616	2089	4605	1151	2149	2501	3392	5145	3841	6462	10247	21707	9608	3529	3889	8418	14507	1999	10299	4860	7977	8004	3551	3046	3270	7784	3837	2316	1918	2451	2640	5269	2249	673	2902	701	3553	0.00122912
APOBEC3C	933	1500	585	299	332	977	487	2570	1734	255	2456	3692	3517	2482	1328	173	2888	10144	2014	2590	3468	3484	44	4412	1829	2722	7805	9829	1055	9529	1402	8655	1334	2314	9173	5845	12168	4528	3717	3791	3782	2796	1447	752	1423	1382	253	3738	0.000363249
SLC2A1	3052	1619	692	502	770	1539	2372	12574	6082	3623	8100	9955	9964	2021	17839	205	6460	1364	17992	18539	7169	13287	814	44829	11202	7123	26571	8082	2288	8276	1755	2123	4915	2756	2274	26529	46558	10589	12047	25971	39339	18270	7209	4003	1143	2725	418	481	0.00446412
SF3B5	3046	1596	5244	2876	2929	1784	2795	3455	4417	4816	5281	4425	6111	7337	1790	2806	5922	6724	7492	5344	7554	7453	1625	18066	4115	5784	7979	27686	3115	18855	9315	9147	11322	10939	13457	9721	14380	5776	5795	6107	6343	4276	7884	8754	1977	6536	1111	6086	0.000173847
DPP7	1059	965	118	237	57	811	486	1538	1464	443	939	1737	5105	1651	1762	60	2191	3109	3371	1200	1883	1201	41	3743	599	1000	3154	2447	810	3878	1831	1955	855	2585	6533	3359	5258	2294	2254	1083	1261	1571	2978	533	571	698	1240	7221	0.00789061
DUSP4	3258	892	857	691	720	774	1799	3549	5305	2140	4238	6722	6775	14303	1931	63	3796	6083	1675	7851	7840	4235	5923	23990	8831	3259	8543	8084	2800	3153	9788	10659	7188	3781	9338	7920	5944	6242	5263	1351	8569	2197	1219	1147	150	993	1635	5500	0.003388
PEA15	1104	451	365	464	261	276	381	1136	602	860	1377	460	828	3120	194	366	500	1065	1535	909	1220	1681	942	1242	954	2748	2348	1553	1245	1061	1950	5005	4024	2429	560	2425	1443	1426	2125	849	973	553	916	232	116	388	497	2300	0.000278396
DMAC1	1267	493	2432	1443	1572	1032	836	1387	1036	1509	2026	584	1968	1393	648	448	1539	4190	3589	3347	5342	5316	1223	6790	1670	2944	5578	11433	894	5421	3279	5295	2575	3942	4880	3603	7360	2231	1786	2101	2012	1155	3014	5040	596	1802	516	836	0.00066782
TPT1	26811	9812	33278	22702	17994	10182	12825	16122	16986	20295	17194	21604	23332	52886	9747	8971	15875	41821	27618	26184	40502	73513	56669	70301	31084	74941	76086	107035	25232	81981	54912	88320	96810	61005	43480	34895	37798	39195	52249	17916	22779	30105	42685	8364	7485	12194	7722	34502	5.68928e-05
MYH9	3466	735	911	738	665	399	878	2191	2174	1433	2556	1307	2215	4262	1468	155	1690	2182	1170	4486	4831	6349	6636	6908	3323	4494	10318	3419	5487	3848	2345	4685	6404	3574	2030	6893	1908	2763	6300	2973	2951	2075	2400	241	352	944	1467	11380	6.19577e-05
RPS15A	13162	5069	12775	9542	8303	5319	6820	8131	9954	11852	14164	13175	15874	30382	6169	4588	16332	33866	23994	20768	29997	40117	43189	49842	9654	27062	29119	96284	13836	56128	41660	31889	32280	29974	24258	14804	29887	19266	17706	14695	14087	16737	38782	16401	3818	28368	3806	23767	7.56257e-06
AK1	2371	1702	5884	3558	1676	1741	1927	3763	2114	2553	3357	4345	4184	9942	2679	1822	9458	7109	12035	5492	6785	5622	756	19266	6725	5595	6459	20532	4007	11200	3477	13238	6190	5212	10501	7788	18193	5655	4801	2145	4297	3332	5184	3272	1933	2265	2212	5748	7.51357e-06
GPX1	6973	4618	12390	10312	8629	5866	7786	10593	9612	9711	9832	12192	16768	15022	6806	6033	23031	29837	31674	7377	21115	16220	3553	57150	17646	33458	39096	66328	5529	68351	2664	38035	18924	25454	30695	14244	60313	19586	26197	2968	17150	18648	27523	8678	2964	16820	2100	11185	0.000895556
YIPF3	1761	504	383	714	471	610	1002	2000	1743	1175	1956	1575	3313	2531	1525	290	2434	6739	4177	9548	7218	4461	124	8568	2679	2919	7764	8115	3517	7083	9953	10832	5315	1892	11075	5822	4062	2668	3511	7986	3178	2660	2405	3169	123	1125	872	2709	3.86453e-07
RPS29	15459	2730	7136	5672	6154	4709	5566	5172	5617	13479	6856	6548	7588	24970	4071	5168	7512	22699	12728	20236	19508	39598	31208	21995	6681	18203	24686	86525	22522	41013	32332	28429	29389	38809	17598	7066	20995	15176	15366	9497	9326	11337	33264	17514	1696	23365	12404	41029	1.44433e-05
[truncated: 4 more columns]

## Sheet: NvsG(down)
118 DEGs
	N													G
	sample01	sample02	sample03	sample04	sample05	sample06	sample07	sample08	sample09	sample10	sample18	sample19	sample20	sample12	sample13	sample14	sample15	sample16	sample17	sample30	sample31	sample32	sample37	sample43	sample45	sample49	sample50	sample56	sample59	sample61	sample66	sample67	sample68	sample69	sample70	sample72	sample73	sample75	sample77	sample79	sample82	sample86	sample87	sample88	sample90	sample92	sample95	sample96	padj
FOPNL_1	3482	1469	2921	1493	930	1027	1642	4353	3723	2320	5067	5325	5935	344	401	1179	606	1608	800	3650	714	977	465	2028	1591	1304	1246	5804	442	508	542	1363	765	1355	1417	1321	4266	1273	914	1484	734	794	331	68	305	70	362	704	1.90057e-08
CALM2	62643	23285	126358	73142	45264	22550	39101	83163	55107	62576	63781	103489	70858	27812	8484	33478	29740	28055	18996	62380	58538	36227	91087	84750	76911	18780	33669	63127	18501	26421	31389	56971	41150	19514	43544	54238	79361	22226	22851	14486	33471	11447	5172	2943	2680	1256	2574	15135	0.000278396
KDM1A	5156	3609	2397	2498	1164	2031	2410	7715	5919	2069	13205	16519	14141	3524	699	573	1697	1348	714	6468	942	1786	1492	4228	1723	2915	2226	8515	3239	1618	1119	2274	2701	3199	3045	4116	9693	3323	2528	2856	3719	1588	1743	240	0	422	1166	2417	0.00017208
ABCE1	9178	2928	5484	3847	2447	2479	2464	9378	8017	2494	10448	8757	11126	2393	1313	886	3145	6223	2039	6092	2233	2758	313	7328	3437	4159	3617	7901	1518	1807	567	2887	2937	2359	1152	4366	7351	3674	3585	4959	2272	2403	702	49	284	179	950	1321	7.6962e-06
SKA2	4544	1528	4845	3205	2040	1483	2399	6346	4594	4533	6428	6245	5402	4215	49	923	657	663	527	3807	1215	1508	7558	1026	2606	1408	1465	3566	1481	391	1358	3196	4775	2422	830	1436	1643	542	1394	551	931	470	330	130	0	78	974	3262	0.00310868
TUBA1B	105408	53757	58864	57258	33351	42321	74220	166527	130799	79062	190550	141585	195422	120601	13306	16089	26951	34843	12562	102901	43538	24529	56291	50585	32701	21969	16368	79703	55384	20852	38826	39685	71897	59537	82182	55235	50684	20357	35838	32504	37715	15619	11823	6537	4492	2377	22043	46063	1.61632e-07
EXOSC10	2949	2205	1209	1770	529	743	1049	5175	4824	1228	10964	15024	10960	2110	626	364	1596	127	1129	4831	994	436	1825	3900	1249	591	1164	1840	1758	443	602	3724	1594	414	1712	2295	2344	980	1556	2253	1134	847	459	20	457	165	690	1845	2.88057e-05
HMGB1	45670	25677	82142	51384	35314	23545	28652	57981	35635	34572	46369	49780	61773	24727	8834	16189	13827	9722	6255	20665	9442	7942	34664	10223	17152	12809	7283	28306	16680	7875	8836	6523	37427	23416	17118	11637	21216	15286	16537	8154	17390	8351	7346	3724	913	2997	14641	11860	6.64195e-08
RFC2	3222	2500	5588	5112	2382	3213	3280	8434	5357	3665	9446	10706	10877	5793	2279	2993	2031	2862	962	4563	1875	543	280	2685	2445	730	695	3460	781	937	1493	1647	2672	2413	6267	1815	4664	1292	2353	1055	7077	1217	565	233	0	174	859	2958	0.000231779
PPA2	5336	1828	8708	5949	4243	2765	3539	5095	4575	4264	3563	6224	6693	3050	803	2712	1751	3197	2702	3338	6064	8472	60	6101	1792	3003	1916	9175	1286	3090	1239	3504	2032	4327	10355	2537	9350	2808	1246	902	3049	1086	1296	55	262	189	247	1692	0.000809222
SMIM30	6414	3848	17539	9880	7897	3486	4026	8087	4610	5676	4852	6783	8806	4887	777	5034	3390	4431	2576	9461	7099	7359	1972	8833	7191	6029	6597	12669	2157	4118	2084	6661	7281	3560	5235	6613	10297	4317	2204	4628	1621	1853	1093	446	329	150	308	976	0.000256679
SMN2_1	3174	1214	3902	2031	1818	1293	1881	4917	3039	2889	5298	4826	5242	1035	318	1146	1222	3695	2693	3027	1123	1813	798	2207	1782	1708	3004	3031	750	613	1006	4001	2078	1880	1644	3026	5598	1454	1427	1755	1239	1318	297	20	234	69	514	1126	2.99619e-05
TYMS	11695	5667	8810	6280	3909	3486	5681	11261	9407	5238	10375	10884	10431	8392	3422	148	3083	2456	3154	7874	1289	1429	8477	2561	5799	4532	2469	9352	1681	362	2274	3248	5378	6336	4961	2476	9282	1745	3741	940	5012	1290	1031	458	1486	152	1696	6045	0.00125076
USP10	6428	3588	3225	2978	1788	2661	2780	10714	7807	2919	20500	16315	22236	2629	763	1747	2865	2981	3301	11925	2724	4179	1445	6304	3652	3061	2690	8285	2551	1729	1764	8233	4282	2005	2431	4209	11168	3074	3660	7061	5105	2710	1068	45	0	305	1213	1611	0.00050977
SMN1_1	1672	908	2778	1606	1292	699	1348	3560	2287	1979	3798	3445	3572	603	260	713	1045	2727	1569	1757	614	1058	415	1715	1469	1292	1932	1839	350	576	539	2690	1243	1122	1464	2209	4654	914	973	794	827	730	181	9	261	33	280	725	4.56671e-05
SMN1_2	2885	938	3805	1708	1766	1203	1911	4046	2309	2924	4360	4076	5032	1020	304	860	976	3275	2610	2510	849	1689	720	2007	1534	1819	2777	2795	613	494	1037	3548	1517	1930	1460	2989	4609	1274	1418	1051	981	1086	361	22	163	71	453	973	9.87438e-06
PPID	4455	2294	6117	3916	2668	2161	2342	6380	6078	3911	7196	8757	12310	3483	1564	1851	1981	5924	2424	2959	3596	2528	173	9341	3960	1321	3291	9373	1555	817	2069	4940	2552	1456	2524	2997	10318	2591	1610	2170	1606	1370	713	72	1005	221	288	1475	0.000127612
HNRNPU	19835	7879	8918	7028	4328	4688	5456	20688	21137	8212	29343	33126	45377	5275	3738	3046	4411	5342	2892	12652	4360	8098	7686	5451	6629	8580	8961	13061	8847	2426	5120	8507	14091	9012	5121	6697	13326	8279	7008	11264	7736	5625	2586	208	495	592	4200	7152	9.65077e-06
CDCA4	4913	2532	2489	1981	1104	1545	3200	6632	6662	2258	4779	6761	6975	2656	947	1674	1445	1032	564	1924	1051	810	122	1103	1566	813	925	3413	981	739	917	1449	1598	1098	2798	1321	3086	1398	2005	1036	6598	1081	544	23	0	196	1036	2302	0.000127549
SNRNP40	5491	4857	15926	11163	5988	5175	5779	13727	8357	5826	18792	18810	21856	3586	2359	5987	4819	3572	3966	5788	4128	3482	71	7162	3693	2751	4129	8917	1758	3331	1565	6959	4777	3367	12552	6689	11151	3696	3185	4004	6927	2063	1076	329	801	160	580	2414	1.27603e-07
MAD2L1	16309	5608	19711	10673	8055	5464	8796	16915	14840	13566	15725	19860	21913	6471	2411	4029	2324	1901	1089	9171	835	572	2325	315	8475	4375	282	2514	3161	623	1821	32	6365	5338	3500	1646	5799	1838	3295	107	6863	691	513	72	20	12	652	2147	1.9403e-06
GPN3	4978	2961	11320	7340	3768	2382	2849	7267	5625	4787	9318	7464	7883	1263	1247	2702	3623	1753	3317	4467	4603	3517	559	3356	3933	2753	3413	7069	944	3199	665	1541	1672	2775	5774	3979	6173	2583	1879	2058	4662	1176	822	589	446	193	711	839	5.87828e-08
LIN7C	5909	2622	4982	2884	1563	1522	1942	8562	6433	1943	8043	2668	5897	1426	1045	627	2026	6130	2691	4781	1406	2402	45	1941	3065	4895	3236	2779	1149	736	634	3032	2642	1611	1110	3095	6762	2199	2331	3657	1528	1619	343	49	669	61	312	535	0.00130778
DDX3X	10942	5099	5836	4518	3072	3555	3609	17222	13813	4478	26199	9883	18954	3922	1059	1623	2233	5679	2751	5759	2670	4753	2202	4552	6014	6575	8611	7886	4064	1859	2567	1977	9146	5190	2863	7142	5586	4866	6133	5816	3250	3250	1307	144	2027	366	2948	2595	9.70583e-05
ANP32E	11341	4265	6762	4135	2522	2184	2800	9535	9302	3300	12096	14673	9571	4803	1088	3310	2729	1669	1583	3806	2196	2365	3856	3279	3143	2517	3036	4161	2303	506	2653	2708	3733	3696	1183	3547	5186	3324	2137	2307	2843	2047	865	354	19	270	8102	2988	0.00572498
BUB3	24864	12404	36111	22595	14409	9095	13655	41150	25390	19512	40858	52673	35131	10867	6099	12032	12874	12548	9681	13429	10590	10908	5297	23155	27286	11528	10200	29350	8307	8556	8048	19822	11674	9509	28306	18038	37036	7995	10817	10305	13893	6114	3526	842	674	712	2686	7464	2.76505e-09
CBX3	17575	6751	21371	14093	9684	7437	8824	23113	11737	16017	18480	19591	20869	13095	2671	5580	5303	7083	5258	10832	4600	5870	11027	14776	14218	10525	8504	19283	4985	2722	3987	8785	13524	11241	7544	11534	19395	6831	7867	6179	7725	4913	1819	379	1358	1190	3582	7459	7.52533e-06
CKS2	19409	6746	29951	17057	13488	6705	10049	15443	8737	20921	12000	19195	17434	6512	588	4765	3954	6412	4008	12126	4214	4493	7744	3304	18608	6601	4369	9706	9052	3162	9168	2170	6502	5701	7871	3838	7003	3696	4402	3161	3483	2482	3053	755	172	726	1335	3439	1.66303e-08
HNRNPR	12317	5881	6156	4586	2565	3387	4053	17918	11689	5472	18217	25580	21213	3719	3471	4642	6168	7322	4205	6149	2419	3733	1358	4170	4536	4162	6725	6381	3892	1435	2085	5051	5910	4919	3280	4327	8257	5344	3461	8341	5800	3269	1374	129	304	195	2507	5192	2.65108e-05
GART	6512	3632	5696	3008	2199	3110	3666	9545	10724	3912	13209	17166	29773	1618	1909	1629	3626	8178	2562	10150	2853	3194	2560	7486	4324	2529	3413	7434	2820	1350	822	10941	4381	1887	3739	5169	14518	3965	2399	4393	5542	2777	795	68	1297	133	517	598	0.000133545
FEN1	7754	5241	5136	5436	2820	5026	5386	13324	11378	4626	16284	23271	13790	9098	3595	4470	3427	370	1959	4708	1816	597	1614	2978	3641	1554	620	2399	1975	187	1668	1787	6522	2594	7833	911	4515	1698	3433	3935	13723	1563	431	73	342	101	1203	1805	0.000154452
GMPS	5680	2488	3274	2096	1608	1909	2233	8168	6831	2181	9218	8955	12071	1137	1669	273	1903	3272	1144	6710	1916	1012	91	3474	3282	2098	3672	4536	1721	1255	1328	3482	2883	1062	2214	2950	5318	1409	1783	1125	4746	952	557	43	615	184	349	965	5.08503e-06
PTGES3	32987	13824	32703	20535	13463	11130	17251	41607	32293	23055	37245	43074	47096	12404	5279	7298	12982	23121	9457	22527	17547	19410	10323	31692	16312	14320	21131	44012	10240	5497	21083	15495	20002	12334	21006	19820	31923	13750	13843	18484	17506	8406	3464	434	2113	870	4417	10349	1.14301e-07
TCEA1	7563	3266	4621	3531	2055	1801	2229	8902	9404	2819	11712	9094	10599	3679	1639	1422	1128	4127	1746	6337	653	1859	1350	3082	4316	5039	2585	6462	2251	1976	1492	10057	5250	2114	1143	3466	7786	1671	2196	3674	1823	1415	636	76	290	292	1999	4569	0.000194176
CLIC4	3647	1382	1996	2626	587	924	1759	7356	9710	2167	5589	2079	6611	4701	249	596	207	1062	326	5222	1114	918	2039	1486	561	1448	1863	2327	1667	1076	998	6644	2000	1577	344	952	94	689	1879	1164	453	424	62	49	392	22	470	1703	0.000565751
TIPIN	2625	1021	4767	2844	2060	1555	1585	4139	4201	1871	7014	4795	5923	135	645	599	1506	852	815	1846	2270	1237	266	1315	1287	699	1473	3881	903	845	427	1467	2267	1353	1685	2203	2605	1366	1499	1112	4908	793	842	143	0	90	23	799	3.14444e-06
MRPL39	5377	1575	6840	4902	3774	1944	2657	5958	4912	3945	6896	9064	6254	848	501	4871	2955	2129	2235	5034	3579	2386	86	2298	3724	2199	1964	6352	2047	3486	2896	3689	2725	1517	6099	3127	7171	2064	1653	880	2729	1159	1250	195	0	111	980	742	0.00230288
H2AFV	9849	3452	12574	7735	5462	3753	4790	8250	6411	8457	8718	11220	8292	5805	1402	1551	1104	1526	1787	5801	1803	2822	2736	3067	5946	4542	3497	4353	3283	1124	1815	2691	7230	3254	2048	2300	4864	2133	2901	1758	1714	1198	719	351	290	216	1364	3373	1.60781e-10
H2AFZ	66900	46097	213086	132342	82869	44551	60849	78506	72990	73633	85294	126877	104385	43152	19781	55614	27958	23497	11488	63024	30309	21390	216316	43876	51508	20673	8035	74793	22021	18660	24546	24280	56524	29509	44873	21935	48324	17250	30091	18460	34742	12456	11422	8861	1401	2087	9063	30618	0.000277259
HMGN2	39443	21355	105238	62335	34257	20375	39049	67531	53524	40857	58398	84982	61176	21055	3826	15703	13203	7776	5800	18100	11103	5916	17851	19170	31763	9936	10494	28917	7225	10835	6748	8770	25054	24303	34307	13239	22750	12328	17913	15407	9824	7774	4143	1757	1273	762	4552	9894	2.09747e-16
KPNA2	47834	29499	53218	34904	16866	15205	20703	93756	53411	27030	127298	187417	138638	14687	1754	15627	19816	12534	7822	52662	24780	12313	5604	18801	81094	8129	10225	30830	20147	6236	9210	19638	24598	8660	33682	34524	29016	13684	13744	13949	18636	8432	3685	887	1980	640	6405	10730	2.99472e-09
EXOSC8	8065	4296	19876	13326	7751	3649	5371	8232	8958	7525	9893	14558	7680	4595	1497	6406	1430	2038	1320	5351	3773	3106	35866	3738	4393	2219	1708	3511	2331	1716	1190	7049	4039	2706	4612	3418	2815	1325	2613	755	2905	1318	947	428	567	159	1026	3617	5.09323e-10
EXOSC9	5597	2416	8320	5616	3726	2765	3298	6167	5667	4489	7550	8778	5670	3358	1302	2278	1889	1841	1607	4578	2203	1599	2351	1712	3921	2085	997	4721	2098	1054	1588	1772	5137	3666	3478	3085	6307	1686	2836	390	5283	910	433	227	0	151	2153	1594	0.000223707
DDX39A	7521	5117	9758	8928	3972	4971	6640	14319	12642	7023	18917	26886	22615	3777	2505	8295	6744	5798	2990	6433	8548	4222	160	10873	6580	2108	2774	14073	3455	5844	3959	7244	8716	5698	14696	7844	16161	3860	3841	4334	6172	3734	2856	871	630	882	923	2505	3.40506e-05
SAAL1	3350	2088	5293	2858	1636	1308	1615	4721	4679	2022	5721	4121	7336	1077	392	3029	1519	1226	934	2586	1804	1152	1374	2340	2198	971	862	3070	944	544	1288	773	2289	986	1913	1954	3714	992	1366	1044	2131	980	442	89	778	71	402	570	3.60553e-05
PXMP2	1329	855	2554	2294	1333	1058	1441	2155	2007	1686	2106	3110	2653	1354	203	288	300	282	541	1401	512	514	975	2114	1192	614	850	1231	240	577	532	1406	891	865	856	536	1014	313	805	54	449	403	510	434	107	149	288	800	6.93273e-09
TMX1	10195	3187	8401	4786	3530	2552	4329	14600	8475	5130	10243	12814	14040	4302	2271	2927	1772	6925	3006	15761	1424	2508	613	6255	7515	4344	4403	1671	5268	1209	2772	9878	2720	3495	2364	5794	13801	3177	2098	5779	2839	2228	499	149	257	177	701	2134	0.000331956
PUM3	4064	1608	3325	2299	1617	1210	1683	5092	5341	2209	7181	8458	9828	1286	596	1863	1815	3438	1454	4446	1703	1347	10346	3993	1773	1618	1601	5028	2506	2488	777	2093	1446	1706	1570	3415	4535	1828	1850	516	1985	1693	1415	253	69	236	724	1220	2.20874e-06
TFDP1	8655	6738	7423	5688	3146	4329	6160	14152	12323	5350	14205	20898	21149	6451	2045	1253	1388	3064	2342	8383	2822	3954	1959	5652	8051	6390	6794	9248	2508	2364	2505	9007	6934	5785	5844	6083	23163	4553	4515	4479	7181	2186	1397	165	1013	431	1670	3292	8.24846e-07
RFC4	5089	2460	8740	4876	3421	1813	3369	6092	5929	3322	6729	8057	6379	4999	2030	3999	1366	631	478	1720	1001	416	6004	1836	2120	680	669	189	660	139	539	615	3621	435	2024	637	3187	815	1622	261	6075	932	240	67	0	62	1070	1815	0.00489263
ARL6IP1	18545	8180	15416	10011	7642	4630	10024	42180	16920	13442	31188	66172	25459	13503	2345	7166	4673	10119	6360	51004	2909	2272	13872	5745	27678	6537	4583	4290	8438	1331	6018	6409	6554	3491	4097	6117	23604	5520	4232	7792	2682	3676	1352	204	0	289	4151	3965	0.00391874
TK1	11737	15044	13293	15601	8943	11473	12345	28230	20906	10564	34401	39310	36226	16613	9420	9057	5470	5661	1427	19630	1550	548	3626	6799	13925	4409	357	18070	5679	830	3979	2177	13790	12677	6615	2863	12959	2956	10706	233	18575	3457	2211	3252	0	439	1828	9643	0.00342687
SDHD	13356	4351	31710	16240	10112	5709	6288	14035	10505	10940	11866	17165	20906	1484	779	8723	6332	9459	7334	14831	10225	7119	4374	10089	7629	6907	7947	14825	3968	3438	2143	10796	4871	3908	7730	12460	13323	5658	5370	7100	5965	4339	822	386	257	128	453	2792	1.02454e-05
GEMIN2	1112	513	2435	1647	1073	667	900	1641	1711	1163	1682	2235	3436	1350	73	452	653	431	820	1505	1393	1032	45	438	1240	328	1308	1651	694	747	311	1339	1128	734	931	885	1104	480	809	413	505	406	285	65	0	45	337	330	1.80805e-05
NOL11	8667	3406	6906	4795	2503	3092	3454	11696	10313	3811	24704	18876	17789	2544	1618	3468	4397	5952	2676	6282	1755	2779	7796	8720	3112	3358	4190	8722	2274	1882	1954	2849	4526	3736	3585	5765	6147	2872	3188	5480	3557	2049	807	110	535	145	891	2424	3.8509e-06
RIOK2	2444	1009	3071	2535	908	907	988	3155	3167	1555	5203	4499	5524	1921	770	1232	868	1505	891	3177	1913	934	39	1406	1047	615	1890	4611	952	451	587	4802	1672	258	1819	2588	1581	1124	1090	1604	1302	914	127	43	357	40	140	281	0.000547725
UCHL5	6717	3355	7520	4524	2155	2020	3230	10046	8277	3356	5855	8436	10642	1739	785	3235	2256	4047	958	8881	2736	2690	1388	1831	4225	1400	4068	8502	1977	1516	1283	4263	2428	2179	1452	4902	4394	2192	2047	1498	1896	1132	376	67	176	98	695	2543	1.35522e-06
HNRNPH1	29419	8934	24953	17559	8634	8182	10876	20818	18005	16899	17650	17472	23078	10672	3802	2810	4580	6916	3273	9646	4470	7368	6866	7766	7498	6937	9791	12147	7788	1717	3789	6164	14079	9184	5763	5303	8065	5761	5749	5458	4634	5313	1844	190	450	174	3578	8179	7.61087e-10
CDC20	10368	9432	6905	8902	4151	6773	7367	28917	17245	9619	34266	56425	45463	5780	1879	4940	3218	2794	1813	12332	1083	293	3236	871	6530	4472	213	8308	5691	1008	2126	273	6914	2953	15599	2819	10200	2816	3942	1377	7056	1511	1121	412	0	133	2721	2941	3.94949e-06
CENPN	6289	2851	9935	6054	4417	2061	3622	7880	6052	4069	6864	7356	7048	5345	740	1272	1544	1788	960	4833	1766	1085	10871	2410	3519	1988	797	3628	1472	1499	2246	1371	3501	4047	2610	1173	3962	1400	2568	1142	3500	1158	897	604	14	163	475	3492	0.000266411
PSAT1	7484	5282	8348	6859	3341	4467	4727	12860	15228	6508	10760	16010	21718	1633	2838	718	4911	7310	4103	7019	2873	5086	10146	5636	4277	4485	6871	13370	2274	1522	786	37111	5645	2734	5406	5926	17071	4894	4084	3451	6710	3091	914	69	400	53	891	297	0.00307189
CACYBP	26559	11459	47153	27661	18511	10936	15832	32217	23677	25776	31961	47072	33392	6251	5251	14033	9293	9509	6036	13697	13346	9362	17627	22978	14621	9432	10967	28659	5481	11327	11503	6060	14515	9399	17563	13870	22623	8706	8244	6541	12841	5352	5132	871	2223	642	1698	4710	5.57098e-10
API5	6489	2783	4452	2578	1683	2038	2573	10766	8549	3203	13776	9064	16575	1114	1135	305	1349	6568	2321	11316	1433	1520	4331	2813	3145	5098	2934	2497	2020	1504	1167	3369	2749	2962	1682	4530	8624	2440	2524	2915	1885	1907	522	45	517	90	951	1578	8.54408e-05
KIF22	3753	4121	1266	2247	968	2596	2448	6911	6004	2742	13365	16057	14102	4094	2489	2288	2315	708	1221	5783	1435	549	893	270	2553	1123	460	589	1633	390	787	1764	2540	1082	4788	1526	2530	791	1362	1137	2983	1023	753	44	0	195	2219	1783	0.000382359
HMGN3	5899	2861	10761	5924	5306	2896	4035	5290	4640	6009	5327	6253	5296	4527	568	2833	2322	1814	2792	3886	4421	3620	7466	6869	3242	2706	2445	5830	1670	3486	1552	1432	3409	3584	2312	4216	2080	1625	1582	681	1707	1349	2124	535	130	469	872	2188	3.44813e-05
EFTUD2	4252	2763	1113	772	783	1055	1392	6056	4757	1472	12727	7484	12129	1636	564	82	2242	3240	1450	4113	1235	1699	85	6585	1631	1898	2203	5334	2011	772	958	1903	1822	1369	3343	3352	4986	2035	1974	2778	2456	1708	1440	98	0	522	1028	1510	0.00352229
EIF4G2	42573	18212	20016	15537	9394	10706	15026	62581	41457	18446	66963	57852	66188	14531	5556	3577	5957	25320	8559	49906	11041	18044	5670	15944	16044	20666	16042	40264	13534	5140	8306	27684	19662	23678	11706	19783	40137	16822	16776	17573	10458	9991	2922	380	1300	622	6023	19737	3.29662e-06
KNSTRN	4575	2846	5227	3424	2486	1496	3009	8117	6381	3854	9323	10347	13122	2527	643	1557	1431	523	896	5981	1841	821	4719	2266	4324	892	832	2460	1883	1794	1084	2295	1753	1305	4434	2142	2680	1358	1942	520	2218	1097	566	131	0	72	712	1333	3.29078e-06
RBMX	11923	6314	9656	9387	4330	4607	6052	16827	13926	9478	23121	25210	27117	5296	2279	3000	4649	4272	2286	6660	4805	6422	5512	7064	8523	5245	4668	11549	4873	3064	3168	5302	4900	6303	6769	7876	6667	5069	4654	7319	6670	3761	1773	215	403	247	3226	5204	2.78496e-09
UBE2C	23666	6664	20131	13304	9643	6003	12328	22838	15992	21649	18541	20676	25322	21054	582	1036	2283	1921	1587	17118	426	335	13578	1436	11909	1394	192	1351	6923	119	4339	751	6825	5158	2108	2011	1692	2203	4255	87	4184	1661	1815	321	0	230	2731	9797	0.000366708
UBE2T	7577	2999	9523	6363	5212	2873	4663	9664	7935	8194	7551	8027	7235	8937	2928	1915	2360	1558	594	4462	1748	866	10234	1548	5630	1115	1240	2381	1265	1601	1675	1706	4521	2163	2396	1804	4707	927	3004	386	4980	967	1416	259	0	110	1218	2302	0.000662813
CSE1L	12339	5541	8072	7320	2930	3283	4625	17756	17403	4664	25401	23511	36300	7296	2630	1278	2994	5460	4636	12955	2040	2694	4201	7900	7377	4956	5754	10171	2424	2374	1106	7631	4921	3032	2854	5161	9452	3991	4957	4820	5546	2855	1711	178	0	330	2703	3073	3.2188e-06
PSIP1	5048	3147	4247	3261	1817	1910	1732	5238	5299	2276	4858	5911	6075	2205	2114	1492	821	1933	710	1380	1040	1460	3304	1241	2927	1878	1781	3412	1612	408	1045	1288	3867	1597	974	1077	1738	1247	1602	1136	2457	853	915	87	252	222	1573	2422	0.000153697
MTERF3	3825	1558	7801	2889	2942	1537	1899	4656	4359	2285	6004	9897	10541	1689	650	2194	1829	4278	1618	3495	2846	2959	63	2374	2556	2086	1449	2191	865	1313	634	4297	2046	1520	2726	2986	4214	1151	1847	1381	3745	520	501	160	0	44	193	650	3.77177e-05
SFXN1	8301	4390	4946	4328	2218	2140	3213	13149	10471	3768	21500	17657	23086	3158	2350	3867	2833	3327	2154	9596	2401	3128	2849	8155	6991	5515	5444	7190	2956	1737	2115	9808	2438	2793	2783	6454	23065	2872	2214	5697	4351	1461	912	158	1155	202	935	1565	0.000245442
TSEN15	2023	1135	2722	1636	1189	1061	1410	3574	3701	2242	2464	2850	2760	230	252	1279	975	1945	452	2131	1197	1582	245	3185	1516	775	1653	6816	537	641	746	5942	1533	540	2004	1762	775	1200	721	727	1080	503	467	53	434	225	150	812	0.000326089
RPP30	2193	1029	3996	3090	1818	1238	1669	3862	2416	3073	5379	6106	4917	3276	716	1346	2024	641	1310	3554	2160	1548	534	2888	2255	1882	841	4015	1372	753	1332	1058	1943	2015	2529	1806	3630	1106	1273	1572	1101	1157	893	389	108	161	460	833	2.79641e-06
FOPNL	3659	1656	3707	1992	1255	1145	1640	4362	3875	2381	5063	4981	6062	332	462	1234	852	1621	813	4303	776	1024	524	2300	1564	1294	1309	5737	430	517	514	1512	778	1329	1561	1724	4084	1283	950	1632	784	805	296	84	351	75	358	633	7.0008e-09
ACTL6A	4940	1768	5972	3585	2263	2141	2805	6253	5514	4182	5168	8957	6648	3073	1088	3310	2098	2283	1698	6625	3774	2171	2644	5397	4118	1187	2471	2797	1537	526	1343	2109	2484	1825	2911	3587	4779	1928	1592	1776	4542	1061	352	86	76	46	615	1558	0.000332053
SLBP	10340	6399	14379	8485	6387	4905	5893	15346	14193	9436	11987	21348	11337	6472	2993	3400	4386	3407	4109	6577	5900	6226	1789	8054	10359	3579	3248	6340	2113	2698	3970	5968	4793	3908	7448	8958	18357	4305	5936	5501	18122	2541	1260	251	252	275	1051	4009	2.27827e-06
RRM1	9275	3064	5399	3715	2460	1900	2934	12062	7739	4356	15609	17512	17107	6606	2023	2333	1661	2184	240	6103	523	663	11018	1529	5062	2686	796	7064	1258	342	1141	3225	4428	2665	1731	1228	2995	1559	2994	486	3656	1232	460	104	0	57	3762	2663	0.0092293
MCM7	11372	9541	3929	5147	2338	6126	6921	21415	15865	5186	23847	29068	34698	11499	6807	2770	4379	5162	901	9997	3041	1658	351	2165	4394	4356	1580	13180	2456	1015	2360	2559	9428	6714	22471	2203	13314	3304	6173	2696	15115	3702	1825	765	0	430	5652	5260	0.00411429
MCM4	6987	4206	2136	1965	786	2784	2281	11221	7464	2543	19080	15663	23600	3301	3338	1173	709	1944	874	6158	1071	702	2157	31	2575	1703	1167	2143	1751	162	1219	670	3870	3032	2882	1476	3333	1388	2397	1381	5825	1034	406	34	869	90	802	3697	9.39777e-05
MCM3	7528	4224	4890	4866	2432	3738	3392	12294	10123	3542	20807	20685	23253	6148	3189	5663	2871	2597	185	7890	1486	802	1967	2480	3530	2930	1358	406	1762	1100	657	1369	5788	2993	9050	1853	7296	1816	3740	1299	9761	1485	728	174	139	151	2429	5064	0.000670863
WTAP	7609	2821	8700	5479	3043	2754	4549	8056	7379	5960	7508	10883	8973	3428	1397	690	2751	3219	2095	8206	3545	4511	1429	5115	4157	4085	6250	9716	3700	1361	4065	7241	3920	3186	3690	4010	7962	2845	3236	8243	3303	2077	671	110	0	231	905	2454	0.000359227
CCNB1	17552	10803	30070	19366	10726	7269	9271	36025	20706	17376	38157	64032	51801	5934	1188	16064	4248	1728	2161	5285	1918	681	2036	1187	16113	5243	705	6316	5029	688	1877	665	5364	2426	12746	2992	11640	2110	3306	372	3011	1085	685	232	0	99	1613	2309	7.75281e-07
PRDX3	34939	22093	86428	50435	27611	17162	20921	50552	35033	23720	55836	66630	67758	16522	7225	30555	30239	24135	15402	18579	30855	25371	8698	63698	42335	16936	24707	70197	10318	9781	8231	23542	18970	13722	35290	31850	63829	18661	15095	14032	17353	10525	3946	735	1799	499	1838	9135	1.25645e-05
G3BP1	16993	10962	13130	11206	5487	7322	7701	27427	25863	8654	42044	42496	37448	7350	4128	4671	6418	20136	10762	26178	5804	7565	6689	18403	13756	9397	13460	14089	5830	3325	4822	42091	11202	4971	5263	11597	36123	8030	7641	17051	12106	6635	1445	71	670	209	1210	2617	0.00059448
UMPS	5652	3228	8499	5114	2793	2184	3615	9726	7890	4120	10687	14987	12963	6740	1343	3078	3745	3909	2270	6531	6032	2867	2016	8539	5021	2067	3849	4621	1006	2983	1909	3852	4008	2195	6569	6563	6382	3377	3711	3644	4843	2125	1121	240	5	341	462	1532	6.68461e-05
ASF1A	4634	2099	8929	3884	2780	1777	2339	5287	3127	2601	4410	7648	6241	1926	173	2310	2008	2250	1394	2949	2355	2501	4586	3096	3421	1436	2667	8914	1781	2067	2444	3356	3345	2228	2099	3226	5694	1729	1245	2075	1199	1488	508	80	256	150	423	671	8.63909e-05
ASNS	3432	3571	7853	6550	2814	4850	3823	4435	10348	2270	5026	6153	11396	1489	335	1467	1504	1987	1416	3927	2208	1079	108	3193	2006	1063	2895	6155	2033	1098	1541	28497	5375	1686	2001	2010	5125	3044	2424	3243	2126	1438	559	20	496	58	161	860	4.59183e-05
SRSF7	16669	6573	24089	15346	11520	7090	11730	22392	17175	15257	23228	28292	24440	5435	3672	7680	6200	8741	6740	9646	6642	7919	1480	8916	7377	5750	5444	10021	8355	5902	6278	7206	9563	6273	7756	8218	14720	4729	4701	5901	12758	4266	3359	348	315	597	1259	2966	2.33219e-12
SRSF3	24132	10382	26697	19365	12120	10499	13723	27559	27262	18304	30410	35916	36024	5441	4770	6050	9188	26773	10885	13158	12375	8862	1028	21152	8865	13123	11137	30129	6973	4981	8515	19091	19522	14943	16744	12033	26057	8242	9435	16632	15545	7226	3634	1514	966	834	3311	5488	5.5186e-09
DNAJC9	6723	3106	6749	4919	2934	2319	4828	8988	8185	5531	8422	9315	8905	4618	1249	2008	2270	2193	1862	6120	2214	1438	1099	4457	2457	1666	1300	3479	3456	1060	3476	2739	4867	2651	6062	2221	3270	1751	2733	2874	7899	1536	467	131	0	189	592	2088	1.80805e-05
ATPAF1	2448	1585	2144	1294	993	1435	1553	3338	3134	1986	3404	4491	3394	1744	505	305	719	679	904	2311	1310	1941	56	3891	2318	2269	1935	2108	579	1213	1037	3393	1468	1962	1528	1762	4110	1030	1116	1200	1000	272	400	145	304	113	178	934	1.66904e-05
SNRPA	1904	1485	870	890	631	981	1286	3333	2759	1920	3907	3703	5752	1769	542	287	1022	2401	931	1072	374	572	36	1641	433	1098	872	2400	1105	835	804	707	2019	1050	2191	2056	4120	991	1210	497	1317	689	608	112	98	147	470	2191	0.000173847
RBBP7	7382	4650	9060	5621	3041	2996	3918	13123	9442	4507	14256	18590	9431	1377	692	2987	2392	4613	1436	2522	2797	2006	3914	6811	6898	2189	4311	4638	3154	1355	1179	6689	3585	2228	5952	3671	8108	1885	3173	2438	3726	1797	414	85	457	162	435	2210	1.41763e-08
TCP1	27479	14050	33147	20488	12620	10788	16067	40618	31000	20895	53908	58078	52499	12793	7765	8354	16307	22424	8389	24527	19121	13586	13450	43667	20229	15563	20607	47382	13371	6100	14666	18375	19641	15364	22355	20669	24885	11472	12295	17494	14716	7302	4326	631	1664	835	4568	6446	1.00376e-07
CHORDC1	12561	4541	11828	5674	3688	3714	4164	18057	11703	5482	15913	21077	21951	506	1928	4249	3694	5786	1167	17362	3736	4287	1739	11094	7377	4870	6031	11938	3183	861	6816	5029	4877	2697	1858	4987	11969	4342	2331	5515	2196	1177	879	227	163	277	593	674	5.02405e-06
ISOC1	5947	2900	5146	2866	1698	1580	2403	5240	4344	2767	11779	7546	7686	426	909	1103	1170	5759	828	4537	2317	4477	606	2150	3180	2255	1831	6871	807	655	1444	4688	2200	1647	2657	3214	10417	1587	1667	1967	5330	861	396	22	0	57	122	1109	0.000431138
RANBP1	16311	9376	32786	21547	13513	8673	14169	19940	17438	18057	18570	29069	24412	14772	3614	3052	5161	3120	3617	7973	6607	5261	38472	10532	6285	4850	4765	16908	4361	4768	4768	6963	13525	12822	14916	6754	14663	4764	7073	2580	10189	2897	3972	1376	912	937	2310	11325	2.84212e-05
TMEM38B	3630	669	2946	1300	823	934	1156	4407	3262	2235	3644	5333	5347	321	1342	1751	782	4092	785	4997	483	965	242	624	1813	1453	2073	2061	447	693	534	1875	1600	891	467	906	8085	1279	740	1331	1181	500	272	32	147	56	472	907	0.00387189
LRR1	4319	1321	4806	2545	2197	1500	2040	4814	3926	2865	4974	3811	2498	2585	556	1904	1053	1225	1120	3170	768	1155	2999	1022	1890	1364	754	866	1473	703	1419	2929	2237	831	1298	855	1018	774	1181	488	1965	547	576	314	516	43	1121	1188	0.000301294
CNOT9	3680	2003	5000	3584	1966	1529	1806	5191	3988	2158	7889	8581	8744	2095	775	1072	1086	3261	1614	3127	1788	974	3291	1588	1077	1859	1938	1641	1382	1462	1082	3984	1797	1868	1839	2268	5811	1152	1553	776	3124	897	514	12	159	178	927	1572	2.23832e-06
DTYMK	3570	2896	8271	7179	3763	2948	4650	6538	4065	4623	5773	12238	10471	8424	2953	2637	1661	951	2174	5321	2215	1062	4222	3819	3334	1194	843	4093	1423	3104	1878	2460	4509	4059	6860	3013	3941	1424	2320	1444	4622	989	1501	1930	216	456	767	1274	0.000596637
CYB5B	17812	23816	45930	33990	15495	15236	11379	34532	17052	10208	23540	16928	41684	13417	3053	9725	21796	20942	7430	10704	44430	11521	6375	32078	13602	7699	13485	29837	3761	5311	3425	13757	9110	13020	31525	11175	51598	19443	9470	5570	6513	7134	5292	660	2858	612	1187	5055	4.29148e-05
THOC3	2542	2291	5154	3511	2731	2049	2358	6744	5012	2964	7757	7081	8806	1589	1324	2071	2961	1318	1949	4000	2105	2532	57	5137	2711	1832	2963	5461	850	2439	1392	3496	1353	1690	6483	3884	6340	2282	2204	2162	3003	1391	1175	214	216	217	301	594	7.51357e-06
GINS2	4917	2934	7747	6230	4865	3679	4115	7355	5140	4726	9851	10052	8362	2129	3092	2355	1745	1890	696	2997	661	274	1248	1783	3311	917	188	2051	1667	313	962	467	3823	2716	2678	703	3273	1378	2712	31	7812	827	308	688	0	105	1156	1352	0.000211121
MCMBP	11810	6175	8999	8332	3411	5073	6157	20424	16284	7809	27900	22524	22606	4359	1131	1453	2140	3607	2217	11031	2461	3532	2937	5282	5739	3903	2485	6944	2935	1075	1750	9180	5581	2175	4715	4821	13398	3421	3807	5758	12583	2092	717	81	0	234	1328	1390	6.1906e-08
BRIX1	9345	6221	28106	17088	9602	5331	6956	15135	10653	10626	23015	18911	12219	4047	3104	7588	5449	5469	5019	9390	7297	8497	5553	10978	7780	4965	8388	8062	3391	4509	2540	7021	3736	3067	7956	7765	13906	5773	5061	7811	6722	3956	1839	294	996	274	595	1641	4.36417e-08
PRPF38A	3147	1768	3117	1925	1193	755	1779	5538	4018	2216	6444	6668	7984	1483	388	572	1977	1980	1063	5182	1539	1642	182	2648	1106	1078	2027	3338	1267	1088	1307	3556	1620	828	3561	2175	1786	1136	1250	1184	2295	522	381	94	7	119	735	1335	7.28539e-07
FH	3023	1628	3069	3227	1704	1337	2033	5013	3523	2751	7032	4507	7220	938	1020	855	1439	1549	920	2226	2634	2534	471	4545	1528	1699	1601	6424	770	1045	1378	2864	2844	1433	1810	1895	4609	1637	1480	1355	1785	960	693	35	0	132	889	1087	6.21564e-06
SNRPA1	7129	3748	15854	9660	5899	3257	5427	9800	6263	6274	14814	14149	10266	6563	2659	4402	3799	3464	3360	7587	4059	3791	2059	5917	4870	3348	3048	13294	3139	3377	2209	4426	6077	3156	8360	5729	8575	2567	3855	2158	4832	1995	1958	1159	434	466	1646	1131	1.82869e-08
NUP37	4634	1983	8671	5254	3406	2489	2640	5803	6095	4164	9623	11131	8367	2046	556	3795	2402	1932	2106	7828	3735	2000	517	4067	2024	1411	1822	8225	1393	1819	1555	2369	2780	1820	4401	3806	5633	2622	1654	1478	2690	932	709	272	281	213	620	1210	7.0008e-09
NSMCE4A	3982	2402	8485	4910	3174	2102	2494	5174	4195	3374	8392	6843	7293	3361	1934	656	2111	1248	1904	2241	2768	1518	158	5522	3965	2229	2390	3089	2246	1948	1569	2444	4513	1849	4515	2563	2514	1757	1885	1137	2511	1292	1414	321	109	311	1889	807	5.94878e-07
STMN1	40463	17455	57282	36036	30655	15955	26366	49458	35794	38457	37256	37507	34140	48957	3320	8436	6304	4281	3232	15575	5789	6558	23085	8610	23032	6821	3034	16784	7264	2923	18085	2209	16271	11311	11761	6434	9687	2903	9518	9592	10551	3305	3357	1459	0	313	4642	9120	1.20041e-05
BZW1	29411	11461	16126	11481	7167	6681	11113	31527	24444	11098	30229	36801	45633	7095	3822	2073	5241	23656	6991	23993	6544	7746	1950	15994	9781	11692	10307	31647	8157	3343	9257	17250	12604	10595	7279	14090	38473	7704	7461	8896	6523	5610	1231	244	636	294	1048	6656	5.90061e-07
HAT1	10572	3766	10882	5933	4049	2770	4616	11271	8796	6465	8148	11938	12404	2963	2398	2712	2664	2409	437	4724	3626	1811	3697	4461	9163	2715	1914	7008	1782	417	1624	2811	3293	3141	3826	2054	6157	1447	2802	1225	7354	1097	345	79	302	26	1212	746	4.57171e-06
[truncated: 4 more columns]

## Sheet: PvsG(up)
51 DEGs
	P																	G
	sample21	sample22	sample23	sample24	sample25	sample26	sample27	sample28	sample29	sample33	sample34	sample35	sample36	sample38	sample39	sample40	sample41	sample12	sample13	sample14	sample15	sample16	sample17	sample30	sample31	sample32	sample37	sample43	sample44	sample45	sample49	sample50	sample56	sample59	sample61	sample66	sample67	sample68	sample69	sample70	sample72	sample73	sample75	sample77	sample79	sample82	sample86	sample87	sample88
DDIT4	759	1435	3246	744	2716	4756	3336	1677	3728	727	150	666	43	65	620	627	1284	625	2895	420	14756	6643	15153	2730	4167	3391	1366	4250	3898	1116	6941	8345	5933	7137	2204	708	14905	1144	1917	4662	704	1995	4697	2010	275	1553	3941	1122	136
RPL18	18243	40554	51725	29223	25417	21972	24855	20009	26142	16152	16065	36691	11350	22762	2011	24670	21857	27961	8415	7209	26084	40025	47066	23916	33617	42733	6239	54180	17662	12423	27251	39038	93309	19258	74949	43733	56473	40070	39175	44304	30646	46802	23148	26135	18429	25181	19955	53008	24431
CDC34	2189	2146	4464	4486	3095	1287	444	1069	2293	604	1419	4281	679	216	402	704	765	1493	775	131	372	335	1016	4120	3807	3519	1044	5227	581	1514	1541	1253	5262	1587	4380	5737	8315	2524	2886	6733	2530	4147	1465	2281	3386	2235	1015	2766	2160
CDC37	2594	4183	7489	3518	5602	3865	3123	1251	3570	3060	2469	3869	1476	476	136	1093	188	4017	2975	139	3348	5130	3451	4406	3784	2602	170	2548	470	1142	1912	3988	11658	5756	7069	3857	7326	6373	5622	13925	4163	3196	3663	5153	10218	2675	3208	5352	1444
RN7SL2	9894	14348	14666	20880	10435	5708	28742	12805	7115	35217	36958	9951	29431	8526	2574	11156	3697	221054	393	579	2566	42476	4	22355	16882	28418	1275	64085	2009	3542	40744	28648	391791	283269	150287	248231	33609	55517	158220	33316	6124	9528	18479	46353	70110	21853	25017	41085	84261
WDR18	2422	7924	4586	6322	1921	1366	290	1522	2820	556	912	5043	556	373	92	355	643	3265	1489	1573	4029	2717	3015	6138	4117	2028	85	6057	402	1042	1318	1238	7811	1503	5214	1889	3923	5016	1998	9650	4118	7072	2098	1806	3289	3145	2764	3463	1115
GAMT	4077	24735	8597	3678	4966	6088	2343	4803	4677	684	2653	5095	1023	1772	90	6142	1066	5701	1893	1097	11784	7132	13113	3056	7746	5020	294	17957	971	3958	4057	5837	16959	1052	18833	1946	8160	4729	5400	11107	6640	17130	6242	6210	3441	4474	2715	9320	4046
MT1E	8292	28922	29419	24918	14558	17470	19727	11478	16799	5530	5788	10004	7313	24020	1243	19865	11846	29202	4420	2972	15784	17665	20644	13581	27793	21704	67530	22087	20556	5874	11509	22662	45931	10280	81971	6186	17907	18548	24051	13512	10065	19977	19290	13595	16328	7862	21008	18706	31147
ATP5F1D	6666	27060	15783	12478	5612	5070	8682	6874	10382	3264	4997	14137	4109	1570	596	14866	4072	11003	5687	3353	7900	12381	9586	9195	15353	14835	2119	26212	2598	3768	7851	6452	33963	4021	23644	5605	10181	9227	16448	25625	10697	17072	7507	9493	9174	10936	6232	16130	8034
MRPL12	6367	16539	11452	13144	7570	4056	1367	3571	6110	1082	2930	12366	1071	1909	343	5896	2512	11881	2379	2398	8217	12328	11169	7423	8561	6207	253	18954	1016	3235	3602	5621	19773	4501	17001	6106	10242	10743	15801	21974	7911	18475	6315	7821	4667	10602	4396	10160	7097
SNCG	565	1015	1407	833	749	409	3440	1772	546	212	365	897	185	348	69	703	690	914	590	875	7583	5756	18020	2699	1247	2216	31	6475	1124	1199	3734	3017	7834	130	5831	583	1689	1759	1377	669	2385	8486	1114	1693	680	1534	1677	4705	642
RNF126	2048	6528	3506	4087	2597	1327	1165	1346	2334	999	748	3311	708	357	77	20	724	3809	940	420	893	2619	4809	3564	2070	2348	532	5220	714	783	1042	2241	5841	1776	2811	2392	6732	2181	2741	5224	4963	5456	1691	2362	4404	4574	1453	2045	487
GFER	583	2112	1555	1059	1048	996	748	481	869	510	1261	1816	378	64	134	873	993	2395	344	154	533	691	971	1646	1697	1387	515	2028	370	546	841	1181	3187	676	2327	1721	2772	2002	1805	2167	1391	1491	1013	1247	1523	1487	759	1639	990
RPS28	6328	10504	10028	9809	6109	6802	13120	5115	5225	3848	5611	7285	6506	7011	1079	6708	12041	10372	1800	2821	6458	9013	10738	4605	8771	13839	12364	10231	11151	3652	8127	11270	39733	6127	19487	16553	9331	11365	14435	9432	7266	12599	6774	8179	6214	6330	7070	16071	10345
MRPS12	3806	8961	8897	7864	4142	4216	3060	2839	5491	1643	2916	3954	1761	995	570	5506	2525	4906	2616	2700	3532	7107	8396	5354	5746	5525	1475	8953	1357	1900	4609	5029	16451	2780	12072	5364	4936	5053	6786	14245	7944	10763	3193	4515	5182	5616	3233	7024	4646
CHID1	3235	10573	6450	5799	3476	3287	1759	3229	2316	558	526	3805	894	414	194	1885	150	1659	4399	1251	6617	8003	8382	4859	5316	3612	923	5974	977	2481	1697	2857	6510	1160	8419	2487	4410	4944	2721	13482	5831	8241	3216	2616	2630	5577	2862	3091	2493
RPL8	55234	163387	221305	139246	78509	87592	70191	69482	89317	26171	46475	145541	36221	40180	9627	92858	67053	91957	31576	22270	42314	114861	83685	69707	103532	157088	21762	168178	42009	36957	83607	85887	319843	48338	242757	158764	179806	148005	128781	195955	92958	180459	64625	84713	61166	79578	75859	192431	107646
YDJC	2667	7187	6370	6543	3302	2007	664	1768	2196	784	1528	3345	541	58	240	1251	858	5155	1509	981	2974	5476	3269	2875	4918	4722	90	8024	782	1466	1378	2817	8302	1701	5238	2645	7031	2540	3830	11174	4056	9009	2648	3655	3479	4293	2556	3654	2461
KRT8	126575	263327	260249	73435	136109	20346	73071	88608	102250	24232	24394	105448	14087	11726	555	41693	12423	26213	64852	21825	136995	96527	275063	146643	179209	95326	7319	770472	12456	48861	52950	143657	204389	37496	401402	35653	184626	108003	56475	346455	151696	233616	103153	132143	349722	323847	130283	70518	59627
HM13	3564	15417	11415	9311	7440	3956	3045	4025	6556	3171	2468	13683	1814	2208	733	2370	2377	7392	7345	985	5499	13738	10519	15492	8499	5317	1516	17799	1738	3958	2502	6858	9983	4632	9485	5636	24965	11355	2745	16287	9803	13069	6847	6431	11487	7272	6134	4832	2021
CCDC57	1482	3330	4830	1158	2097	1851	342	1741	1327	728	411	1729	384	316	86	1033	981	1881	236	0	1594	2524	3794	956	2528	2084	594	5300	741	1192	2388	3548	5454	222	5192	1204	2656	1818	3617	2538	2520	5578	2855	2075	425	1618	1275	3738	1697
LGALS3BP	15289	44829	14821	15092	6865	15756	8498	13503	13656	5780	4686	3274	1609	1312	1128	1654	15259	2795	12300	4056	24570	51971	29222	15358	36173	9448	1442	48379	2679	12491	5643	21827	20713	10635	30643	5428	45558	18719	2745	65895	38547	32919	12038	14464	16207	33918	25135	11632	2408
KRT19	130203	236907	262893	150715	101530	35602	77797	59505	91238	39487	21173	258460	25155	24544	7672	70095	42248	72947	82398	8246	114786	150691	180258	96751	329261	165902	11818	357485	68578	41988	86309	118232	217945	21454	262770	125346	218477	117036	80320	308525	161260	266409	91545	70750	74608	218968	74965	104303	97652
C7orf50	1028	4442	4020	2061	1646	1038	710	654	1161	406	622	3100	250	738	133	1074	1406	922	1970	398	1590	2239	2744	1007	3046	1067	45	4537	427	1392	1050	1655	2864	711	3760	982	1836	2263	2732	7075	2121	5541	2389	1690	670	2186	1296	1470	621
EXOSC5	1710	9938	5783	4201	1958	2071	1977	2893	1631	2080	881	2661	503	76	105	969	20	1391	1273	638	3862	6145	7335	1953	5455	5471	93	9701	367	1817	3597	5836	8160	1134	11156	1710	10527	3842	4005	8891	4466	9651	4448	2826	3477	5402	3472	4701	1496
EIF3G	5110	5887	10473	5847	3635	5459	4880	3874	3736	2127	1889	7122	1127	86	215	1690	853	3540	1256	2765	4296	5907	6606	4293	8890	6286	1132	13763	1829	2782	4250	6820	12733	2415	11521	2491	16401	8717	6712	13986	7612	11139	5036	4077	9664	6220	5393	6966	5880
CST3	13723	62038	33705	10952	21472	10594	10542	15169	12515	9705	14386	18957	3292	7617	609	22591	13903	14339	20920	3605	30350	42043	67365	21568	27718	26479	733	40635	5464	12499	37381	24250	66268	7320	77790	12012	42607	31038	16684	50452	49751	46543	27713	33872	12327	23509	16181	44287	22690
ISYNA1	1985	14425	8823	4332	3067	4554	5159	5364	3235	1163	1490	4850	776	154	83	1368	683	5077	10489	453	21238	30190	41381	4273	4285	4627	474	11277	2387	2321	5401	9069	18423	990	14848	1013	4354	3261	5408	8468	3825	16658	5783	5928	8083	7517	5674	6548	1569
MAP2K2	3978	5962	7215	5503	3923	3519	1256	2065	4123	877	1243	6133	856	1738	216	459	1435	4183	1687	622	1812	1454	2857	4471	4806	4193	569	8184	1084	1989	2745	3036	12115	2487	11026	3331	14344	6794	5639	10439	5507	9357	2964	3868	2658	4507	2976	4271	1087
ASS1	2134	10600	9763	2304	6333	4257	2165	5499	1844	227	1533	2955	480	67	179	1329	1973	2356	2718	738	11560	11767	8165	2153	5973	4922	88	12014	793	2588	5145	5470	13939	765	12652	2584	8898	1707	4541	7216	2495	15374	6944	5328	3615	4061	4749	8784	342
GRN	8755	19904	7287	6849	5683	4344	3957	3671	8850	4623	2896	4273	1594	1830	347	2000	3314	4270	9976	10	20040	17430	16666	15190	10056	5047	1385	18472	2123	4990	2622	10530	8120	6293	12027	3047	13509	13127	1678	33558	14622	12432	4890	6335	7196	6600	5187	3396	1894
ABHD14B	1462	3244	3840	5225	3270	2479	1203	1956	1679	931	476	2741	274	65	151	227	1359	717	580	364	2174	4184	3454	2153	1267	2187	1078	8524	250	1155	1900	4640	8540	1472	7854	3949	8059	1861	1963	5234	3444	2963	3226	2555	6287	1808	1847	1596	450
MAF1	3196	7779	8343	5964	2663	3492	1116	1640	3293	410	1257	5534	563	495	389	1419	950	2674	1397	455	757	3918	2326	6321	4762	4252	530	7016	592	901	1791	2295	9415	1664	5135	8494	11985	3640	2982	19101	4851	10320	2519	2659	4452	4514	2170	3206	3129
RPL36	20626	53384	62891	60624	24598	22603	34361	22270	23502	15491	19994	37624	16387	35621	3451	36928	27877	34025	9139	11529	32789	35117	58424	22534	45563	61696	14891	70764	31378	16286	31780	45826	124109	23281	76519	43746	66955	53436	54634	45912	32100	57813	28851	31494	16012	26524	25019	69563	33407
BSG	11015	47188	15689	12330	21042	6450	4919	8179	14255	6372	6151	24073	2063	4040	533	8028	1771	17632	16277	3098	16877	39645	32827	44388	15721	11173	511	50527	3030	7646	5666	13106	19229	11716	13355	8623	29138	15912	5220	29008	22107	26206	10091	11317	14100	11527	12296	5307	5707
CCDC85B	1271	2426	3778	3332	950	1480	1583	1002	1115	1237	741	19130	1886	776	233	20	2135	6252	2779	81	3863	2370	10317	5290	2948	1983	118	8926	1414	996	2560	2797	5296	1319	7299	3624	4245	3182	5289	3245	2437	4147	2554	3126	7953	3037	1950	6108	6312
NINJ1	1668	18562	4178	2096	2137	2674	1612	3093	2113	450	973	3122	434	1743	116	885	3055	2001	2888	679	8621	10407	20995	1500	4480	2898	16	10060	762	1667	5898	4564	13581	795	16738	942	13265	1814	2157	12840	3586	11974	3512	3524	2450	5102	3092	5090	1045
MRPL54	1398	3909	2241	3083	1982	1192	1271	1092	1705	423	1538	3352	897	2399	363	3071	910	2451	347	1285	1990	3427	3547	1149	3216	2965	1482	5822	1040	1015	1733	2344	7862	841	3345	2977	3992	4204	4234	3405	1836	3707	1385	2143	3470	2490	2144	2565	1921
C9orf16	2439	7366	4803	3035	4212	1614	2379	2010	2457	1718	4003	5581	656	68	91	3154	1362	4339	1130	1034	4123	8401	12665	1805	3974	4251	90	14030	712	1514	2371	5429	22917	1042	19516	3478	10259	4317	15738	5721	5648	4886	3952	7099	4135	3811	4616	7886	2408
SCAND1	2353	4125	4322	3740	2761	836	681	1102	2972	1308	2432	3645	987	316	201	2743	1026	2168	1158	769	3984	4104	5874	2687	3514	2906	357	6190	660	832	1885	2835	8765	1207	7783	5320	6203	4095	4462	6086	4057	3552	1954	3579	4990	3207	2349	3719	3282
PTOV1	3257	8305	8196	4190	2403	2494	1040	1665	2784	1651	318	7839	780	405	19	296	478	3464	1167	195	2219	5459	3750	5788	5434	3102	86	8607	773	1166	1524	3334	12760	3039	6319	3891	7470	3993	3689	10957	4223	10947	2924	3824	6254	2903	1493	4964	1529
DDX49	1364	4167	3916	1493	1826	1588	481	1116	1703	664	1163	2164	367	185	177	856	781	2369	590	354	1699	2624	2533	2553	2766	1191	50	3392	305	953	857	2363	4987	1018	4001	1822	6606	2731	2077	9790	3293	7954	2026	1736	1927	1716	2568	1749	791
RPS12	14677	35569	57463	44585	26882	18877	35853	17335	21781	25499	27194	39420	19393	26062	5304	10782	14927	42770	9634	5328	15564	37320	20001	20086	29636	63199	36352	46474	45286	11773	46586	43005	153337	23697	64134	67492	52151	38333	63629	43222	18070	33192	23146	27723	17144	15233	16054	66676	28347
SLC16A5	572	1035	1048	292	1775	1142	1612	743	1016	1166	796	1073	227	28	64	730	1643	399	1757	158	2952	2865	1447	2326	1856	1780	54	2837	532	591	947	2151	2028	659	6611	837	2263	210	702	2366	2084	4080	1865	2943	2291	3255	2016	2099	36
LTBP3	3044	7372	6146	3915	2296	2251	2277	2748	4331	2131	2176	6444	1006	245	288	2400	2238	3370	3552	1546	5910	3323	8338	3407	6767	2218	1029	13604	767	1999	2153	4241	8107	1071	13210	869	3603	3260	4845	6974	5595	6237	4751	5440	7631	5121	2724	7194	1866
SERTAD1	1247	6129	5101	979	3067	1492	1302	1947	1255	1316	2540	6444	760	267	98	252	888	3208	2014	8	4094	5855	3771	3112	4983	2278	92	3506	2154	990	3666	4809	9737	4178	5811	7805	6294	1817	2566	4984	3306	8124	2688	2738	8904	1802	2016	2883	836
ISOC2	1737	3716	3998	1625	2705	1824	1374	1183	2029	1035	1090	4026	546	2043	83	2092	360	1589	523	1269	2828	2447	6279	2342	3620	2198	30	6245	285	1232	3064	3608	5494	1020	5229	1715	7026	3299	3594	6261	2763	5547	2147	2239	924	2298	1479	3023	1544
MIB2	2049	2368	5232	4060	2350	1516	1042	1247	1760	880	1043	3847	419	29	184	160	350	3792	1623	246	1375	1762	2628	1996	2359	1983	121	4885	628	726	1130	2242	6314	887	5743	1090	5041	2112	4357	5723	2854	3870	1966	2986	3020	2330	1433	3143	1357
TSPO	11330	21790	20068	10221	17129	4876	3193	5501	9650	1563	2568	7396	2615	5352	163	4308	2484	12288	2913	1728	6549	8136	9542	7197	15326	13325	1560	35991	1813	3708	3965	10114	27308	4366	29031	7493	15843	15853	13240	18013	15330	16631	8015	8944	1410	7399	5951	12973	8016
SSNA1	2668	6448	7277	4551	1794	2117	1135	1306	2169	1016	1317	4815	592	35	201	1712	1314	3541	1489	421	2117	3004	5449	2571	3332	2528	203	4705	651	1265	1596	3804	8642	1072	6198	4099	6143	3931	4694	6032	3192	5313	2250	2709	1454	2772	1716	3247	1989
GPX1	12382	40853	34746	10496	8927	10398	15873	15024	11741	6672	9251	14396	2289	7236	860	6326	6990	15022	6806	6033	23031	29837	31674	7377	21115	16220	3553	57150	11929	17646	33458	39096	66328	5529	68351	2664	38035	18924	25454	30695	14244	60313	19586	26197	2968	17150	18648	27523	8678
[truncated: 9 more columns]

## Sheet: PvsG(down)
34 DEGs
	P																	G
	sample21	sample22	sample23	sample24	sample25	sample26	sample27	sample28	sample29	sample33	sample34	sample35	sample36	sample38	sample39	sample40	sample41	sample12	sample13	sample14	sample15	sample16	sample17	sample30	sample31	sample32	sample37	sample43	sample44	sample45	sample49	sample50	sample56	sample59	sample61	sample66	sample67	sample68	sample69	sample70	sample72	sample73	sample75	sample77	sample79	sample82	sample86	sample87	sample88
BTG3	3582	48147	13313	13414	4891	13974	1289	3521	6825	4697	13165	16585	3624	2284	1711	3490	33377	3321	3111	659	1706	2529	1931	3599	3346	4423	1098	8740	3104	9124	5870	2825	6035	3050	2789	2000	6494	3022	2351	3736	3472	4075	2456	3120	2473	4347	791	716	163
DUSP5	5796	20873	3027	2732	2468	1339	2898	968	4960	7804	2363	9595	3491	16763	6740	3843	28368	1974	438	327	1805	719	1956	1560	1553	2992	2255	3832	8286	2289	3364	2228	2899	2923	738	1815	21717	3279	2103	500	1232	89	1418	1366	1473	715	394	553	18
MPC2	1445	7247	4331	3482	5902	4514	3866	1627	7867	3003	4739	11396	2969	18467	1969	37401	8211	2192	1823	627	4231	3592	2083	3331	3970	2705	6815	5100	3813	4987	2599	4354	8620	1330	4721	2812	7207	3850	3487	5320	1873	2976	2745	2502	1481	2967	996	2073	628
CKS2	2376	18251	4955	23447	12946	8488	5992	3442	18778	8003	10503	25195	5411	38090	2559	42706	32539	6512	588	4765	3954	6412	4008	12126	4214	4493	7744	3304	11485	18608	6601	4369	9706	9052	3162	9168	2170	6502	5701	7871	3838	7003	3696	4402	3161	3483	2482	3053	755
HIST1H4C	2330	184098	4873	110008	41522	22140	4119	3953	20613	5751	13457	23894	18841	160289	106585	119742	336291	11409	4401	13927	20699	26394	3239	4415	5840	13570	117645	3928	13097	8568	1578	1471	18909	13573	4715	23810	1602	23083	21060	4595	4431	10871	5326	9930	1911	4317	3942	8382	2085
CMC1	2015	6400	9532	4419	2849	4345	2997	1900	4776	1581	5932	3457	1398	12726	902	20965	19424	2359	233	1370	1505	2265	1924	3651	5294	4138	17263	4176	5951	3597	2562	4212	7089	1161	2709	1649	4718	3029	2423	1871	3405	3376	2580	2218	626	1536	1313	1666	821
CMC2	3358	22582	8072	11484	8264	8048	4617	2584	12241	4842	12344	14571	6507	26407	2388	58173	30363	12182	1258	3938	3520	2779	4726	4200	5519	5897	8530	7131	2241	6943	3918	4692	7450	2428	5474	3706	8689	8180	5470	3685	4180	6169	2959	4381	2639	5425	1866	3587	1265
CKLF	903	6684	767	3354	3008	3073	543	612	4111	1408	10217	6874	3983	41010	1424	15128	20507	4213	548	2960	1624	1219	1461	3655	1503	620	16703	2599	1261	3603	910	1553	2714	198	1194	1008	3074	1648	1961	1578	1789	1596	752	1190	893	919	634	1378	600
CLIC4	1149	5976	3151	6065	10051	6433	435	999	6261	1348	5467	4344	1626	2848	1673	8034	6294	4701	249	596	207	1062	326	5222	1114	918	2039	1486	3178	561	1448	1863	2327	1667	1076	998	6644	2000	1577	344	952	94	689	1879	1164	453	424	62	49
H2AFV	1532	19758	3393	5446	9003	8986	2579	2430	11374	2976	17634	8533	2551	12821	2475	13286	15324	5805	1402	1551	1104	1526	1787	5801	1803	2822	2736	3067	8432	5946	4542	3497	4353	3283	1124	1815	2691	7230	3254	2048	2300	4864	2133	2901	1758	1714	1198	719	351
H2AFZ	13695	186953	24876	80519	130610	67422	14318	15231	108693	21443	76100	181933	32683	287586	36529	607480	368132	43152	19781	55614	27958	23497	11488	63024	30309	21390	216316	43876	55325	51508	20673	8035	74793	22021	18660	24546	24280	56524	29509	44873	21935	48324	17250	30091	18460	34742	12456	11422	8861
EXOSC8	1447	21839	4085	8702	5325	12097	1879	1982	8142	1699	6368	12274	3220	27980	3847	31566	31297	4595	1497	6406	1430	2038	1320	5351	3773	3106	35866	3738	6672	4393	2219	1708	3511	2331	1716	1190	7049	4039	2706	4612	3418	2815	1325	2613	755	2905	1318	947	428
EXOSC9	1500	22104	3634	9851	6315	10324	2047	1508	7682	1755	8883	12292	4358	5172	868	7300	17887	3358	1302	2278	1889	1841	1607	4578	2203	1599	2351	1712	2173	3921	2085	997	4721	2098	1054	1588	1772	5137	3666	3478	3085	6307	1686	2836	390	5283	910	433	227
BLVRA	4547	9498	6047	5587	4065	3468	1518	1462	6314	540	7313	2842	747	15858	723	17737	3842	2420	774	2354	2766	1450	1460	971	3959	2437	638	8864	2819	3428	1802	3455	3924	874	3003	1076	3117	4099	1608	2346	1919	4710	1159	1218	330	1331	978	1621	448
PXMP2	270	2924	829	3602	4592	2163	307	406	4284	542	1696	3814	788	3777	486	12073	7432	1354	203	288	300	282	541	1401	512	514	975	2114	1495	1192	614	850	1231	240	577	532	1406	891	865	856	536	1014	313	805	54	449	403	510	434
GEMIN2	823	3036	2342	3781	1689	1912	1222	678	2009	696	819	2790	804	3189	439	2136	2993	1350	73	452	653	431	820	1505	1393	1032	45	438	686	1240	328	1308	1651	694	747	311	1339	1128	734	931	885	1104	480	809	413	505	406	285	65
NR2F2	4590	14977	18465	1983	6129	10536	20828	2955	5604	6279	10356	5230	6117	3035	2781	2047	16060	1868	797	107	1329	600	1059	3811	1632	2391	2991	4106	6802	4561	2960	4749	6193	1808	1683	1570	2773	8432	2264	3004	4425	1278	2339	2741	4003	2775	3979	691	578
SMCO4	542	6478	1530	3070	2104	2544	321	267	2153	729	2060	1654	944	2573	606	9042	7133	1195	243	590	456	66	372	1918	1901	1085	431	1490	1295	989	475	794	3256	587	793	1444	1784	1448	717	658	901	1466	506	604	443	2126	125	682	192
COX17	4062	7712	4817	11190	14132	4237	3973	1835	8001	3152	13452	9605	5997	40343	3733	46953	22935	6092	1575	3686	2494	2500	3908	3549	7191	6384	90540	6264	15752	4401	6477	8840	12213	2459	5028	5706	5263	5420	6259	1568	4859	5607	2915	2821	1052	1485	1782	3381	1631
KNSTRN	1202	14253	4702	4833	5867	6293	1533	1659	10411	691	5093	15854	1244	5636	1117	6800	7536	2527	643	1557	1431	523	896	5981	1841	821	4719	2266	178	4324	892	832	2460	1883	1794	1084	2295	1753	1305	4434	2142	2680	1358	1942	520	2218	1097	566	131
UBE2C	431	41546	263	21773	24825	15228	228	1382	27154	8643	16210	56754	12093	29660	2610	51148	55237	21054	582	1036	2283	1921	1587	17118	426	335	13578	1436	4615	11909	1394	192	1351	6923	119	4339	751	6825	5158	2108	2011	1692	2203	4255	87	4184	1661	1815	321
UBE2T	869	31585	1541	10832	7828	7677	941	1357	8280	2321	10650	14881	5807	18622	954	27248	34425	8937	2928	1915	2360	1558	594	4462	1748	866	10234	1548	1738	5630	1115	1240	2381	1265	1601	1675	1706	4521	2163	2396	1804	4707	927	3004	386	4980	967	1416	259
HSPB11	1173	11262	2322	3860	3871	5590	2648	1956	7889	1897	4182	7542	3318	27019	1228	36891	29392	2617	1809	1683	2195	1254	1058	3292	3241	3032	46848	4873	4994	4218	1511	3879	7116	1315	4404	1175	3000	5241	2764	4063	1665	2597	1491	1648	1611	2366	1035	2254	328
TMEM14A	6400	25490	17527	12359	21734	17856	1976	2567	18761	3517	11017	16557	4272	26801	2169	52384	25013	7931	2977	7403	4133	2172	2027	8006	14330	5713	10447	11620	12329	8932	3027	4176	9964	1961	1785	2091	7308	6517	3807	5961	10646	7436	3591	2472	1835	3614	2224	1845	517
IMMP1L	463	2775	941	1786	1741	1007	510	319	1160	864	1451	2941	939	10345	922	7665	2174	681	303	405	468	540	264	1572	877	864	14157	283	1171	693	608	509	1908	539	789	391	1243	665	585	532	367	1642	419	320	288	338	210	360	167
ISCA2	1363	4769	3838	3842	3191	2535	1384	923	4551	841	1807	4340	916	12577	1051	13170	10679	2564	818	1216	1149	940	1692	2016	1163	1244	1456	2313	1413	1564	1846	1377	2957	1089	2410	1678	4231	1809	1093	2368	1302	1328	1014	1040	469	971	699	1033	542
HINT2	380	3605	820	4154	4637	3058	764	644	5053	1313	6847	5699	1703	9854	1165	17583	15838	4716	583	1071	1097	598	1738	2394	1366	1352	1530	2715	2379	1946	1661	3012	3683	978	1329	1295	2787	2189	1488	2402	1155	680	666	1086	979	875	602	704	428
PTTG1	776	28293	1588	5017	19492	11531	2068	2228	20693	3826	29563	41423	4043	66383	3504	112513	21650	11317	1655	6872	2882	1302	1163	8542	2826	970	40465	1572	5892	7971	7486	1216	14092	2638	2618	2858	2363	6633	5819	3978	1577	8092	1540	2676	496	692	1264	1255	596
RBBP7	3382	30504	7808	8520	12620	13550	4628	3047	15654	3350	7752	19260	3291	1776	1213	2449	16087	1377	692	2987	2392	4613	1436	2522	2797	2006	3914	6811	5773	6898	2189	4311	4638	3154	1355	1179	6689	3585	2228	5952	3671	8108	1885	3173	2438	3726	1797	414	85
UNG	1537	20848	5353	12737	3675	14644	3083	3229	5845	7142	7911	2401	4612	979	1046	972	25602	1785	2158	1295	2060	2430	2347	3668	1682	2059	2711	3833	1875	1819	2713	2267	2624	1322	1743	807	2624	2173	2236	4628	2924	6221	2748	2427	3168	8944	987	828	73
LSM5	2018	11607	9566	7764	8723	6136	4983	2476	7754	3395	16543	8478	3137	22439	4338	24304	12131	5221	1002	2744	3153	1693	2748	5253	5303	5045	42447	4626	10254	4598	4105	4158	13358	3343	3630	1808	4368	6312	5563	5249	3115	7237	3804	3078	2426	2533	2225	3460	1232
STMN1	5346	127595	8082	22746	66796	64578	2389	10430	66192	15213	70417	71481	13988	52934	5925	125561	73701	48957	3320	8436	6304	4281	3232	15575	5789	6558	23085	8610	50207	23032	6821	3034	16784	7264	2923	18085	2209	16271	11311	11761	6434	9687	2903	9518	9592	10551	3305	3357	1459
RDX	4439	21011	6709	9720	5540	11483	2825	2198	13560	2962	7036	7759	4501	2855	760	7357	19084	3394	1074	690	1225	1127	962	4974	2072	2669	6416	3774	4057	3191	3339	2252	2908	3482	2372	3409	4428	4893	2199	2235	2024	3714	2350	2671	3075	1520	1210	1040	361
GGCT	3142	28303	10623	9844	6768	14642	6865	5515	10718	3436	41723	3549	2512	5961	3131	17885	16719	2155	2387	3218	5560	2864	5036	3840	5897	4603	5051	10254	5034	7046	4821	4551	8681	841	8135	1456	8415	2360	4188	6738	6684	11317	5298	4925	1481	6534	2210	2706	424
[truncated: 9 more columns]

## Sheet: NvsP(up)
239 DEGs
	N													P
	sample01	sample02	sample03	sample04	sample05	sample06	sample07	sample08	sample09	sample10	sample18	sample19	sample20	sample21	sample22	sample23	sample24	sample25	sample26	sample27	sample28	sample29	sample33	sample34	sample35	sample36	sample38	sample39	sample40	sample41	padj	log2FoldChange	pvalue	foldChange	log10padj
NPC2	2106	1423	5205	3339	2822	1214	2029	6219	2693	3264	2088	4136	4328	3969	9257	7050	4070	12124	4997	2359	2418	14354	4920	7807	14642	3710	41747	1391	43891	14512	0.00119693	1.60905	0.000101103	3.0505	2.92193
C4orf3	3104	1050	4665	2510	2787	1031	2337	2453	3190	2777	1755	2747	2045	6466	16239	13376	7015	7931	2483	1726	3744	8845	3002	5263	8278	4017	17659	1464	20702	15757	0.00123715	1.2594	0.000106748	2.39396	2.90758
CSNK2B_5	224	90	314	190	199	97	152	260	197	175	240	358	324	202	1169	506	406	596	621	405	140	600	270	467	625	388	1093	169	678	1160	0.00200136	1.00731	0.000204802	2.01015	2.69867
RALBP1	2717	1076	2451	1471	876	1376	1165	2261	1516	1534	3465	3644	2004	3095	7875	6576	5196	5060	7571	4891	1963	7120	6187	3966	6902	2788	4043	1151	8009	12325	4.35421e-06	1.11714	8.26266e-08	2.16917	5.36109
SAMD4B	1137	519	224	234	201	214	315	465	460	480	99	531	803	1979	3590	3170	1715	1333	2510	2120	579	1691	2683	880	1779	1182	392	271	10	1408	0.00399466	1.37024	0.00048739	2.58513	2.39852
OPTN	505	324	166	347	166	209	344	1559	972	263	1565	1334	2141	4235	7654	8350	3273	1847	2299	495	1102	4930	1946	4427	10118	2346	2367	1300	3101	8620	1.11682e-09	2.16772	2.36685e-12	4.49313	8.95202
SERPINB1	633	612	1373	568	549	564	785	1674	1085	675	1150	3060	1586	3671	4684	4569	4610	2109	1767	858	1117	3751	2116	3522	14437	1043	514	243	2479	6025	0.00143672	1.03318	0.000131797	2.04653	2.84263
SERPINB5	2926	689	1218	679	507	1018	892	4576	2492	1161	2654	3405	5333	8203	37354	12791	4057	3706	2807	4866	7401	4510	2273	3156	14066	1776	1796	315	3295	8618	0.000584215	1.16167	3.94429e-05	2.23717	3.23343
HLA-C	823	221	273	232	165	329	516	1342	264	997	1494	1182	1294	904	4907	1560	2481	2999	2489	1119	710	2718	2112	2823	3394	1933	857	806	442	4991	0.000139213	1.37312	6.27996e-06	2.59029	3.85632
HLA-A	292	74	61	67	49	78	150	158	161	184	343	441	184	489	880	591	700	1045	322	352	263	822	1617	1068	995	497	457	308	194	3134	1.74885e-06	2.03069	2.75326e-08	4.086	5.75725
DUSP5	878	391	1053	887	512	408	549	580	1593	1361	1116	571	1355	5796	20873	3027	2732	2468	1339	2898	968	4960	7804	2363	9595	3491	16763	6740	3843	28368	2.646e-08	2.86185	1.04142e-10	7.26946	7.57741
TMEM256	1170	294	564	512	602	533	567	526	745	867	1048	741	697	1848	2375	3831	4496	1720	1583	1860	775	1464	1192	1510	4833	2802	1243	198	2606	2506	0.000302012	1.13437	1.71609e-05	2.19523	3.51998
MAP1LC3B2	385	159	376	214	206	115	195	503	447	378	558	446	442	755	1158	1027	1214	1055	404	512	327	1519	600	774	2228	443	2174	285	3619	447	0.000198067	1.44644	1.01342e-05	2.72536	3.70319
RN7SL1	18198	1943	1641	1968	1715	5212	3748	4192	8430	10665	3872	1463	5423	12888	16667	14251	22541	11004	6267	32926	15826	11171	42559	43158	14495	44239	39151	5223	24806	7101	0.00240232	1.93376	0.000256313	3.82049	2.61937
RN7SL2	18610	1972	1495	1714	1100	4839	3502	3560	9663	9031	3319	848	6028	9894	14348	14666	20880	10435	5708	28742	12805	7115	35217	36958	9951	29431	8526	2574	11156	3697	0.00844842	1.45923	0.00127123	2.74961	2.07322
RN7SL3	1116	79	68	71	54	185	170	203	471	474	266	103	203	1393	1241	1643	1993	1039	764	1476	1449	660	4201	2205	594	2533	4657	426	3195	215	4.35965e-06	2.70495	8.44739e-08	6.52036	5.36055
TRIM7	641	365	610	511	417	662	359	790	221	457	995	1119	1048	1118	3760	2465	1488	3119	4011	213	582	1686	325	7572	3206	973	944	268	2367	2638	0.00196546	1.25115	0.000199343	2.38031	2.70654
GDF15	342	2868	2469	2665	2458	4804	1342	618	1123	296	634	1611	419	27256	90396	61107	4421	19319	51218	60183	45223	12714	5615	22799	775	2319	12961	859	4549	5837	0.000130084	2.81954	5.82876e-06	7.05937	3.88578
AES	2080	971	445	450	294	370	767	1062	842	788	1125	1187	2067	2718	3543	1695	2748	5060	3756	1757	882	3503	2302	2801	3608	2232	2569	645	303	4948	0.00124977	1.12974	0.000108593	2.18819	2.90317
PLCD3	734	312	104	182	144	251	297	550	614	348	165	196	255	6175	6486	9924	2552	1449	3149	4757	2325	1611	2021	2960	4699	2050	49	98	322	2787	1.55339e-07	2.59674	1.38653e-09	6.04918	6.80872
HIST1H1C	134	148	225	190	310	53	213	415	85	108	280	109	132	1142	1782	813	1377	151	131	542	733	345	919	81	14074	958	165	4039	8162	2628	3.20153e-05	3.42997	1.03713e-06	10.7777	4.49464
YBX1	19310	5000	13388	10833	5572	4537	7137	9427	8006	13473	8133	11631	15871	19828	48241	27550	31201	32962	23649	52308	8540	27198	10541	24442	30486	17590	35677	7982	9798	60544	0.000795988	1.01865	6.09703e-05	2.02603	3.09909
RNR2	609933	117155	116585	97417	92513	83381	114179	203479	250999	177220	901494	234944	350913	327773	2489416	1773923	273365	1236497	1018395	3107663	730103	851136	1956671	1924080	866505	401934	452827	506708	95444	2138350	4.15737e-06	2.07234	7.552e-08	4.20568	5.38118
BTG1	1813	435	606	538	176	289	1160	2026	5318	1331	3772	1636	3685	3417	10509	2753	7071	11071	2963	4773	2450	6248	8161	4709	11004	3388	82	2174	2700	47555	0.000353013	1.84035	2.20633e-05	3.58097	3.45221
UBA1	3584	1869	2091	1874	1569	1816	1523	3164	3610	1762	4923	5415	6049	6902	14439	12200	6242	8529	11809	11518	4375	9845	7753	5848	11199	4533	3425	1391	1330	14092	5.32578e-05	1.00272	2.03214e-06	2.00377	4.27362
PHF23	822	403	483	516	244	329	259	739	1043	631	908	1623	1166	1313	1451	3423	1295	1220	3117	2182	775	2798	1563	1635	2312	1263	1919	915	481	4050	0.000103105	1.2018	4.40141e-06	2.30027	3.98672
MIR4435-2HG	881	225	772	600	484	364	619	1064	1094	1096	1277	1087	1249	1215	1829	2136	1095	2278	658	163	257	2582	1414	1961	3095	1354	6763	697	4393	5673	0.00896658	1.215	0.00137363	2.32141	2.04737
CHST15	920	197	439	627	277	257	363	1166	1182	384	2796	970	1743	698	6082	3664	1900	2361	3066	1796	1294	2745	5364	3592	2601	1529	407	318	486	9714	0.000322575	1.44057	1.94346e-05	2.71428	3.49137
RPSAP58	1060	362	1097	845	702	461	721	696	747	1105	923	983	1555	1516	4513	7191	3830	3658	3811	5303	1415	2663	867	1538	3495	3815	2606	1159	1222	10166	1.69842e-06	1.53341	2.46818e-08	2.89469	5.76996
RUSC1	2611	1370	1051	1048	698	441	939	2928	2786	876	4004	2568	3088	1573	10951	3426	4528	8322	9301	2630	1117	7647	3946	8054	7121	4414	339	654	1594	24689	0.00254031	1.21032	0.000276104	2.31389	2.59511
PPIC	1536	841	3244	2156	1628	1237	1302	2724	1474	1732	3288	2985	3057	7487	8774	5582	9061	4237	5080	2993	2326	5820	1707	6580	3738	2638	10426	563	20003	16811	0.000507473	1.29095	3.31862e-05	2.44689	3.29459
PMAIP1	8027	1745	6173	3551	2682	2346	3906	10714	12826	4845	14460	5346	7886	29790	185097	40450	36912	18797	26750	8152	19891	38950	45089	11347	71045	15438	20821	5733	15606	97857	8.47469e-11	2.08319	1.0263e-13	4.23742	10.0719
GADD45A	1551	1236	1467	1482	540	1270	1437	3422	8540	923	7904	2300	2828	3924	18335	19298	2938	4751	3478	5003	2102	5959	10917	4942	43027	4330	6195	3424	7571	29020	0.000207209	1.53914	1.07274e-05	2.90621	3.68359
HERC2	616	181	197	104	128	107	107	233	192	199	898	544	366	225	1062	644	516	442	1574	837	324	846	1831	668	499	366	743	132	195	1723	0.00550105	1.16408	0.000726145	2.2409	2.25955
MKNK2	730	280	459	265	255	185	262	188	298	341	399	814	445	585	1497	1072	363	1151	1222	2406	615	1510	1278	781	1198	557	310	430	748	3596	0.000809011	1.21318	6.22128e-05	2.31848	3.09205
CD59	8127	2963	8299	4975	4460	2625	4823	12201	12422	8256	15113	13403	10263	49546	68972	22452	54084	24385	11535	12585	8803	33054	12237	17193	47420	22535	40017	7902	76890	78822	1.16412e-07	1.75462	9.1635e-10	3.37437	6.934
PSMG4	712	398	1141	729	809	351	581	760	701	1014	545	1021	2129	881	3052	2723	1459	2138	2102	1828	828	2295	756	1766	1190	1088	8774	441	5847	3416	0.0036037	1.25536	0.000435324	2.38727	2.44325
UBE2R2	2190	782	1184	959	746	376	842	981	1889	1366	879	1563	1644	3373	6513	4186	4278	5409	3761	3391	1068	3722	3731	7008	8459	2963	4586	1135	1575	7459	1.04032e-06	1.44806	1.25985e-08	2.7284	5.98283
KLK7	488	370	314	580	449	787	518	1742	1075	882	155	2195	792	1548	67652	1254	461	13460	2154	6772	10047	1990	407	4241	2320	408	93	165	5095	67	0.00531828	2.14644	0.00069719	4.42735	2.27423
KLK8	361	331	1210	919	1106	559	312	720	584	710	321	497	532	2350	19741	3604	1705	3948	2245	4665	5211	1092	695	891	702	494	7400	599	16495	2605	7.2122e-05	2.14061	3.01327e-06	4.40949	4.14193
CHCHD10	543	92	146	119	117	22	149	136	100	306	143	112	157	563	475	761	726	462	893	2077	327	429	453	592	285	1275	555	215	60	1580	0.000332963	1.81059	2.02621e-05	3.50787	3.4776
C19orf33	1597	272	1183	771	1372	459	1615	1226	2239	3170	801	1602	2704	7603	21131	9965	7717	11489	2489	10028	3493	2934	2136	4945	10804	8918	10643	811	14658	16958	2.17563e-07	2.07544	2.10407e-09	4.21473	6.66241
RRBP1	1258	404	310	178	214	323	309	1112	824	545	5305	2606	1687	1414	3702	2322	1869	4853	2395	1624	1018	5068	3119	1956	5644	742	502	734	2262	4716	0.00815591	1.04054	0.00120499	2.057	2.08853
OCIAD2	2312	1647	8059	4441	4192	2073	2447	3254	3075	3315	3145	4717	5637	7775	11528	8521	8879	6077	4888	2958	3088	8989	4672	4170	8248	4111	32294	2796	51746	25666	0.00616169	1.33349	0.00084991	2.52011	2.2103
IL18	1530	401	1331	1078	780	475	960	2315	2015	1701	1987	2870	920	7830	3661	7391	5451	4349	2849	2583	1119	13438	1798	1350	9809	1563	2246	459	6348	8942	0.000159122	1.24591	7.80437e-06	2.37168	3.79827
GNAS	9922	6590	11283	6646	4540	2946	5702	8650	8179	5577	9129	9513	11939	8963	33497	28753	14470	30310	29321	13942	7735	31353	12653	23449	72254	23136	45190	8948	28828	48969	2.46666e-06	1.43883	4.03982e-08	2.71102	5.60789
IFITM3	12683	7505	31144	18456	15784	8924	10001	19231	17958	16227	24660	19768	19194	33985	67165	47825	50131	59489	27860	15993	23761	28274	17914	26103	50990	20974	92132	11506	175475	47368	0.00304512	1.13643	0.00034941	2.19837	2.5164
ZFAS1	4767	1346	3488	2408	2069	1446	1598	2336	6609	4210	4256	2595	4348	4622	21845	34047	10813	13668	10640	6894	9402	6676	15468	24528	11882	7103	10038	3747	11446	54711	7.20456e-08	1.80051	4.07217e-10	3.48343	7.14239
RPS27	19874	5723	18944	13705	11649	9750	9008	8756	11246	19591	18209	16185	23938	24152	35128	79254	50517	41931	24921	57528	31949	26125	19089	33710	31887	17660	61613	7513	37970	107504	0.0006045	1.05014	4.11785e-05	2.07073	3.2186
RPS21	15341	3752	12704	9477	8665	5869	6156	5740	6596	16729	11490	9397	11199	12044	26346	26266	30857	28404	14607	37352	11369	19203	15645	16665	13976	21284	51012	6749	30917	74924	0.00434025	1.06542	0.000542696	2.09277	2.36249
SSR4	3286	1171	4944	3015	2950	1660	2393	3939	2818	4712	5800	4681	4015	7345	23302	10409	10541	7846	5697	5057	6636	10389	3674	8703	11045	3950	32865	2020	41069	10675	0.000319014	1.45486	1.89303e-05	2.7413	3.49619
CPA4	4462	118	253	748	265	701	3073	8928	6723	4480	4585	5872	11365	72161	157343	27065	21630	6112	7427	21186	11863	23640	4368	1463	11990	9100	251	2265	1434	2058	0.00844678	2.00547	0.00126587	4.0152	2.07331
CTBP2	3068	1393	2195	1947	1459	607	1182	1802	1909	2119	3164	2798	4484	2944	10771	8475	3183	3352	9400	7947	2471	5039	3582	4840	5027	3385	4170	2544	1717	21356	0.000584215	1.07554	3.93904e-05	2.10751	3.23343
PINK1	817	669	98	211	70	446	357	923	1135	97	984	1265	1335	4176	3440	3767	9607	7832	1996	1639	986	5926	2183	2069	6638	1247	825	253	283	1353	5.32578e-05	1.81932	2.06065e-06	3.52915	4.27362
TMEM205	1134	1013	3928	2911	2369	1198	1052	1345	1165	1366	3481	2216	1343	3500	15871	6401	6512	3806	4429	3339	3966	5541	2522	6117	8358	2019	8658	1116	12925	5579	0.00125473	1.10264	0.000110544	2.14747	2.90145
GABARAPL2	5119	1881	5465	2754	2830	1672	2559	4408	3906	3726	6999	4740	2599	8323	22035	10336	13172	9149	6375	11370	4385	13892	5710	6446	16512	5625	19092	3416	18973	9145	5.53731e-05	1.18216	2.17938e-06	2.26917	4.2567
S100A2	846	233	474	415	551	236	735	993	1126	913	1261	2393	691	488	6531	939	2363	6230	1210	753	575	3677	2715	2577	12576	1712	1954	615	2344	1920	0.000771981	1.34486	5.8664e-05	2.54006	3.11239
C11orf68	997	602	174	285	302	210	380	866	1015	329	366	1375	1084	2181	5633	2995	908	2092	2021	3041	1148	2734	1241	1059	2119	1211	1028	277	94	3471	0.00123107	1.19425	0.00010436	2.28825	2.90972
SMIM26	2187	886	3205	2365	2399	1433	1108	1424	1804	2561	2296	2882	2383	3096	4535	7083	6189	5003	2331	2094	2055	4495	2918	5867	3990	2815	16419	1609	11612	11465	0.00869137	1.07763	0.00132094	2.11056	2.06091
ESYT2	3057	711	1320	1136	587	448	521	1866	1144	1210	1869	1111	2193	2871	10478	7083	4484	3544	6107	2803	2364	7434	2120	2572	3969	1910	2477	301	421	5472	0.000322575	1.00337	1.93546e-05	2.00468	3.49137
C18orf32	2956	1094	3276	1654	2079	1229	1937	2677	2502	3379	6609	1233	2122	6200	16801	18556	9133	9657	5705	3392	3274	7980	2307	10727	14411	4760	6530	803	5411	21925	6.17921e-05	1.14478	2.48815e-06	2.21113	4.20907
PRSS3	1609	1160	5447	3644	2504	1599	1565	2563	2237	2169	2450	1784	3026	14466	29111	8700	12817	6765	6104	3839	4648	6208	1985	9655	30255	2294	8313	2123	38138	7807	5.19371e-05	1.61128	1.9498e-06	3.05524	4.28452
CASC8	197	125	691	361	441	192	62	171	399	416	188	167	252	1535	3459	2573	1210	1942	776	1030	767	661	353	2773	71	351	2792	18	6793	3294	0.000286239	2.08336	1.56855e-05	4.23793	3.54327
SNHG5	1355	426	827	696	538	285	452	734	949	1134	1122	1185	1687	1492	4304	7849	2439	2025	2455	1907	2330	2004	3126	5106	4504	1663	40	583	1037	4584	0.00103502	1.23885	8.52335e-05	2.3601	2.98505
SNHG6	6493	1260	4512	3038	2886	1635	2228	2347	4031	5093	4222	3480	6051	5307	15001	15279	11904	6967	8207	10109	4937	8802	9472	15995	13600	6154	12639	2508	11659	38855	3.87466e-05	1.24592	1.30211e-06	2.3717	4.41177
FHL2	5249	2289	4936	3030	2429	2674	3773	7851	11286	4298	3471	3910	6322	14988	103876	33948	17698	16516	13043	27812	14180	19338	3858	6987	40580	9086	10497	2992	20795	15587	1.27533e-07	1.49837	1.08112e-09	2.82524	6.89438
S100A11	12259	3795	19685	9556	9224	6058	7469	13938	11434	16324	18004	17864	16138	32199	48417	56795	33189	40565	19902	22535	14848	36315	15072	28720	88312	16715	83813	9351	207360	50254	4.89204e-05	1.6211	1.7625e-06	3.0761	4.31051
S100A10	14004	2494	9648	5615	5145	4040	8087	13583	12700	13444	13334	13597	13678	17350	30487	17887	25590	32349	8538	1172	3547	28428	29086	30041	95264	9400	20976	6932	90247	37220	0.00836487	1.17167	0.00124599	2.25272	2.07754
S100A14	2564	1224	2707	2326	1520	1431	2116	3682	2782	3034	4023	7634	3967	9834	19069	1077	16788	17942	4639	3629	4969	9683	3678	10572	38711	1627	2465	1320	20337	11802	0.000614693	1.28717	4.29002e-05	2.44048	3.21134
MAMDC2	435	78	255	274	210	130	176	174	226	384	151	377	213	264	597	831	1682	750	673	1007	268	387	575	452	910	678	1516	79	638	740	0.00306824	1.17162	0.000355089	2.25265	2.51311
LOC102724992	338	72	219	182	174	102	124	156	131	325	706	256	169	688	1621	740	701	1031	1696	1972	615	1002	1246	973	679	970	731	512	219	3521	2.17563e-07	2.05131	2.10779e-09	4.14483	6.66241
UBL5	9450	2657	12212	7173	8007	4172	4941	5918	4645	11469	8936	7043	5968	12036	22213	16143	19757	19754	8043	21286	7504	14575	14580	15160	14608	12708	42968	6217	54394	29258	0.00458028	1.13949	0.000577607	2.20303	2.33911
POLD4	337	278	718	515	352	189	352	550	592	329	429	465	377	3667	4232	6779	4970	2461	993	1662	1062	1698	2493	2860	5248	1700	2116	172	4430	3161	4.36895e-12	2.2272	1.32272e-15	4.68224	11.3596
SMURF2	4664	1797	2858	1499	1634	839	1269	3670	3264	1670	3650	3547	2775	17642	15374	16485	8932	4952	9984	14294	6196	10062	4149	3097	3560	2498	2672	414	1457	11098	0.00123715	1.11975	0.000106354	2.17309	2.90758
CERS2	2765	1064	1945	1268	1175	1327	1487	3283	2764	1610	3217	4190	3983	4781	14346	11246	6437	4809	9802	8860	3493	9384	3584	4565	11193	3638	4732	1088	906	9045	3.75273e-06	1.04373	6.58972e-08	2.06155	5.42565
RGS10	1423	636	1826	1206	1189	592	903	1284	1421	1101	1649	2902	3603	2101	3910	6447	4507	1865	2942	4408	947	5849	1195	3204	3318	1791	11063	490	6215	14530	0.00138939	1.2022	0.000126246	2.3009	2.85718
B2M	14830	10294	53013	29536	24436	10909	9958	23917	16519	18100	35165	31119	13720	41191	158528	68680	63138	50506	62334	16782	31523	63761	63737	57607	146159	14867	119544	24872	186064	261421	0.000228314	1.43157	1.19583e-05	2.6974	3.64147
ERICH1	542	263	628	519	307	288	280	967	596	659	853	852	953	1527	1775	2028	903	1487	2505	2344	735	2060	2232	1244	1133	674	3992	516	2611	1622	4.14474e-05	1.39974	1.40542e-06	2.63854	4.3825
TRNN	1302	401	743	736	420	311	451	640	805	636	1145	1987	2602	2841	9440	4880	182	1545	3597	22175	6180	2049	3044	2386	1390	579	2621	1516	704	7338	5.32578e-05	2.05881	2.06388e-06	4.16642	4.27362
TRNA	459	170	328	318	185	120	185	286	345	219	472	731	978	1608	4664	2296	77	693	1644	8596	2610	842	1147	1008	580	211	863	723	292	3171	2.72223e-05	2.13388	8.08473e-07	4.38897	4.56508
TRNY	1228	402	658	575	328	313	427	626	744	563	1024	2126	2537	1580	7517	4420	129	1358	3411	17496	5394	1792	2540	1536	1390	469	2101	825	515	5406	0.000471223	1.78905	3.03877e-05	3.45587	3.32677
CUX1	887	336	211	233	222	270	358	985	792	311	290	419	1042	1459	2328	3281	1077	3093	2107	1387	1073	1204	1133	1901	1600	931	1229	397	384	2044	2.5332e-05	1.29712	7.13254e-07	2.45738	4.59633
SPTBN1	1905	713	930	490	618	653	427	668	502	1033	996	2984	672	2581	4820	1612	1970	2399	8928	4098	1333	5021	3304	3100	5847	1711	1746	147	546	4907	0.00137379	1.21495	0.000124361	2.32132	2.86208
TRIP6	1917	835	383	551	407	678	717	1374	1313	1035	2770	2044	2446	2355	5624	5888	4065	4723	5104	3547	1431	4112	1384	2855	6075	3510	10121	1216	1728	5389	1.00607e-05	1.47004	2.25399e-07	2.77029	4.99737
NEK9	777	200	355	450	362	135	310	707	563	271	222	1206	599	892	2578	1932	1116	1728	2670	983	1007	1490	1083	1668	2408	891	761	364	690	4855	3.67323e-06	1.31151	6.33891e-08	2.482	5.43495
PITPNA	1252	262	916	605	572	365	514	862	821	461	1083	574	1576	1309	5703	2975	2135	2827	4612	1941	1633	2714	1972	2108	2343	1204	1905	501	409	1652	2.60239e-05	1.1332	7.64251e-07	2.19345	4.58463
PINK1-AS	356	105	180	98	67	111	95	86	111	141	116	150	93	548	464	531	1777	1348	606	439	259	930	632	441	1036	748	1147	340	107	1969	2.66755e-07	2.17196	2.66513e-09	4.50635	6.57389
KRT19	21398	11767	8150	11464	5973	13977	21288	49186	46609	18858	74231	86319	55481	130203	236907	262893	150715	101530	35602	77797	59505	91238	39487	21173	258460	25155	24544	7672	70095	42248	0.00168257	1.07994	0.000160973	2.11395	2.77403
ARIH1	1552	451	509	325	299	435	386	934	749	543	921	637	1170	2293	4902	3836	1634	549	3769	3357	1446	2913	2157	1516	3620	549	51	623	67	4095	0.00772902	1.17535	0.00113022	2.25847	2.11188
B4GALT5	2390	536	687	463	566	301	626	1079	485	1088	1772	1073	831	1714	5957	6082	4279	3031	3700	5884	1547	3084	5644	2159	3014	2800	3777	813	1196	35804	1.69842e-06	2.04106	2.42214e-08	4.11548	5.76996
TMEM59	3216	2315	7491	5553	3462	2293	2652	5978	3739	4116	13014	7228	3710	8952	32218	12098	9710	7555	7947	8045	9384	16498	5490	9010	35272	6247	15446	3158	27522	35298	0.000246904	1.1102	1.31563e-05	2.15875	3.60747
TRIM25	2125	614	1718	1494	815	497	557	1569	1795	1481	2028	2513	1013	2653	6793	7667	2742	3631	9712	5614	3050	4732	4706	5319	3745	1695	3531	2630	501	11445	2.60239e-05	1.46203	7.54126e-07	2.75495	4.58463
ADIRF	7812	4457	29902	15932	15388	7661	7030	6187	6641	13612	7599	16527	4394	25522	89659	37259	20873	68806	7611	26479	18778	17831	10667	14244	81406	27108	106353	7041	192569	102085	0.00110541	1.66334	9.21368e-05	3.16748	2.95648
NBDY	3640	1438	6249	3199	3071	1511	2249	4077	3529	3187	4923	3877	4619	6916	15957	10906	9052	8033	6183	8721	3472	7863	3939	3646	12028	2980	16724	2162	24543	16523	0.00150976	1.0369	0.000140408	2.05181	2.82109
TIMP2	1698	86	881	553	431	370	539	598	389	577	538	793	134	1455	2955	1353	2618	5416	5000	1764	909	6501	4099	4591	4317	1706	3207	501	930	14408	1.67698e-06	2.10797	2.33548e-08	4.31086	5.77547
TIMP1	4746	2094	7779	4479	3881	2797	4272	6827	4253	6099	8922	6878	9277	8545	30106	11656	11389	12113	7099	13804	5228	13850	12849	17206	25631	7914	43344	3386	22775	22684	0.000306239	1.23555	1.79144e-05	2.35471	3.51394
HLA-B	520	230	309	276	208	172	317	240	384	593	933	599	486	813	3347	1853	1495	1536	2492	1697	853	1671	3603	4053	4375	2011	598	2597	968	39584	3.9281e-08	3.00521	1.66495e-10	8.02893	7.40582
SFN	1565	1436	421	415	252	934	1694	3381	2964	1737	3310	2662	5447	18755	30093	31033	8308	16936	3702	2687	3948	5356	2896	2386	5630	1923	1374	126	1332	2753	0.00386546	1.37767	0.000469285	2.59849	2.4128
USP36	885	474	427	312	282	184	318	598	1130	395	810	591	1244	1108	2656	2089	770	946	2775	2146	801	1778	2383	1611	1288	820	3217	1211	11	654	0.0058672	1.36036	0.000804675	2.5675	2.23157
HLA-C_5	701	562	609	437	333	539	624	1638	817	553	1345	1916	1656	2250	6585	3810	2932	2728	2297	1429	950	3425	2676	2927	5275	1012	874	549	1360	8138	1.04611e-06	1.20818	1.29854e-08	2.31045	5.98042
HLA-C_1	2023	1593	1462	1101	727	1357	1457	3824	2821	2250	7171	3524	3826	3519	15471	6334	7673	8414	7270	3872	2631	8590	7024	6124	10010	3785	3538	2497	1097	16492	0.000290222	1.07316	1.62552e-05	2.10404	3.53727
C6orf48_4	966	311	472	513	282	213	479	745	1596	707	948	1683	970	1085	7809	4173	1234	2497	2298	1941	1516	1790	1542	2900	4493	1582	558	711	413	9098	4.45122e-05	1.34238	1.54977e-06	2.53569	4.35152
C6orf48_2	824	210	354	307	227	158	369	539	1102	536	666	701	750	594	5003	2936	1001	2020	1883	1556	1128	1424	1241	2361	2828	1266	470	616	357	7441	1.05843e-05	1.48717	2.46743e-07	2.80338	4.97534
C6orf48_3	897	251	407	329	354	179	427	617	1282	619	791	788	890	853	5943	3283	1144	2186	2074	1743	1346	1479	1388	2691	3458	1443	559	711	416	8887	1.16164e-05	1.46755	2.78946e-07	2.76551	4.93493
C6orf48_1	822	200	364	266	319	163	376	543	1098	533	696	529	773	792	5121	2815	1042	1883	1833	1600	1101	1332	1248	2343	2857	1264	508	654	366	7918	9.55768e-06	1.5047	2.08342e-07	2.83765	5.01965
HLA-B_2	208	117	93	81	39	80	101	303	209	201	569	277	264	367	1411	894	533	319	539	251	280	457	867	1044	1736	511	152	563	335	4347	1.70517e-05	1.90684	4.28486e-07	3.74986	4.76823
HLA-B_3	627	447	293	379	244	413	535	1125	872	558	2294	1586	1376	1631	8907	4513	2689	1816	4217	1172	1501	2820	3452	3573	9750	955	1295	1825	1664	22601	1.55339e-07	1.99674	1.41089e-09	3.99098	6.80872
HLA-B_1	824	291	374	384	256	275	424	749	575	649	1374	1073	728	1151	4666	2722	1980	1794	3295	1848	1158	2047	4182	4496	5689	2296	1173	2881	1186	44119	7.20456e-08	2.69242	4.14431e-10	6.46398	7.14239
SNHG9	564	66	346	196	407	229	183	189	133	659	315	264	211	645	955	1232	839	1283	133	346	354	424	1642	3832	959	1289	1306	292	2485	706	0.00192751	1.63713	0.000193646	3.11046	2.715
CD81	2822	609	1649	1475	1192	828	1353	1515	958	1928	1840	2974	2591	6482	17864	5996	7335	9480	11075	9052	3471	12480	9267	6193	8673	6672	4955	856	3324	11901	8.47469e-11	1.8125	5.93434e-14	3.51251	10.0719
REEP5	6104	2685	9163	6193	4752	3340	3118	9490	6527	7148	17279	11688	10168	14534	49828	33476	18168	18022	18155	15196	8957	19003	5391	21017	25129	8469	22200	3221	38395	18825	3.44839e-05	1.01044	1.14842e-06	2.01453	4.46238
FOXO3	1567	587	719	405	367	395	733	1644	1509	973	1885	1298	2324	3398	8481	5749	1928	3255	3821	2022	1379	5583	5252	3311	6440	1782	871	1189	179	4663	0.000157091	1.32897	7.65716e-06	2.51224	3.80385
CCNI	5168	1511	4371	2915	2366	1405	2303	2962	3951	2901	2454	3119	4753	7215	15583	12410	8519	10208	15137	13576	4769	10793	4215	5954	12745	7512	1214	2136	4480	26878	0.0001506	1.09695	7.07807e-06	2.13902	3.82218
METTL27	293	323	840	481	304	470	378	330	365	291	193	437	606	1902	1548	1506	2648	2136	1526	603	588	1062	731	1658	2396	353	1271	93	6013	1420	0.000906968	1.38825	7.24916e-05	2.61761	3.04241
HLA-B_4	884	666	593	634	401	660	815	1671	1370	849	2351	1879	1548	2695	13476	6969	5017	2101	5763	1950	2897	3921	7873	6801	19031	2143	3706	4042	2616	70708	1.09847e-08	2.63363	2.9931e-11	6.20586	7.95921
HLA-B_5	330	260	199	253	92	221	300	783	615	364	1540	1171	723	784	4010	2230	1341	770	1590	422	650	1268	1150	1116	4556	419	580	638	819	4633	0.000290222	1.21181	1.61683e-05	2.31629	3.53727
MSANTD3	1304	763	1052	722	630	357	615	787	1912	881	909	1068	1248	1776	5218	6295	7536	2069	3843	1573	890	4527	1864	2291	7225	2075	2299	585	787	5656	8.53458e-06	1.19348	1.78288e-07	2.28703	5.06882
HLA-A_1	1013	448	263	288	247	455	889	1805	1379	812	3328	1815	1746	3687	6338	4412	3478	4887	2573	2915	1417	4488	4985	4250	6827	2266	3213	1178	768	12599	1.70316e-06	1.6692	2.52664e-08	3.18039	5.76874
HLA-A_3	1450	640	525	640	343	685	827	2692	1354	998	2745	1983	2821	2597	8261	5149	4036	5290	3456	1846	1407	4827	7023	3618	8237	2042	2353	1820	3504	18124	1.11268e-06	1.5839	1.41485e-08	2.9978	5.95363
HLA-A_2	1004	415	259	287	198	443	844	1771	1338	782	2204	1671	1749	3579	6068	4204	3279	4861	2447	2882	1409	4317	4377	4122	6475	2191	3154	848	748	12392	3.6165e-07	1.70992	3.7227e-09	3.27143	6.44171
HLA-A_5	1417	531	506	441	316	571	754	2373	1186	747	2444	3982	2378	2498	7622	3806	3747	4044	3345	2220	1560	4344	6780	3483	7185	1958	2240	969	3077	17623	6.90781e-06	1.49766	1.40977e-07	2.82384	5.16066
MT2A	22221	11383	29321	20131	22092	16393	17454	17336	32650	31894	22401	23850	35025	50248	147442	98814	93721	151467	37700	35314	28113	82006	48206	87012	63181	39032	95903	21366	109558	14849	0.000619248	1.16196	4.3968e-05	2.23761	3.20814
PERP	9675	3827	5638	3696	3406	3548	5186	18354	7458	6903	12405	11771	7382	15231	94844	28079	19510	38410	21205	18629	16567	43517	21017	31181	71874	25445	4155	1573	10948	21565	9.24879e-06	1.37365	1.96008e-07	2.59125	5.03391
KIF1C	1176	498	202	101	119	178	292	459	479	537	416	692	1669	2709	2793	3339	1481	2274	2903	1550	474	2269	606	1717	702	1145	244	282	201	2101	0.00373247	1.18448	0.000452009	2.27282	2.428
DBNDD2	1370	1017	769	658	658	388	496	2294	1911	1605	1668	1031	828	3458	4853	6864	4653	4590	5053	819	521	5265	1155	4838	4399	1970	4923	1333	6747	11579	3.26754e-05	1.47942	1.0684e-06	2.78837	4.48578
CYTOR	1519	430	1376	1116	825	512	1147	1360	2036	2307	725	837	1198	1686	2689	3589	1541	3645	703	229	338	3474	2624	6757	4283	2589	8615	1338	11667	7000	0.00890799	1.36734	0.00135656	2.57994	2.05022
AREG	9258	1617	5170	2313	2100	1962	5511	21406	9571	14366	9925	13869	13399	13523	144703	56254	21116	5102	12901	16342	13997	13678	25249	12579	18893	13296	25908	9618	58203	83543	0.000171788	1.53471	8.52957e-06	2.89729	3.76501
CST3	2934	1337	1789	1843	1677	2081	2362	4813	2861	3213	4580	5220	5888	13723	62038	33705	10952	21472	10594	10542	15169	12515	9705	14386	18957	3292	7617	609	22591	13903	8.47469e-11	1.81628	8.38244e-14	3.52173	10.0719
ORMDL2	1676	795	2641	1706	1499	1041	1116	1907	1152	1798	2424	1059	1943	5453	7319	6617	7686	5179	3551	2837	2124	4185	2577	5166	8202	2809	22966	1785	33053	9392	1.67681e-05	1.97095	4.16283e-07	3.92027	4.77552
ATOX1	2117	1069	3810	2428	2437	1520	1424	2254	2464	3015	2430	2783	3447	4849	5817	8094	5318	7783	3406	6456	3951	7303	3703	7408	15174	3728	21373	931	25261	4400	0.000676086	1.39213	4.95346e-05	2.62466	3.17
FXYD5	2421	1399	2485	2007	1605	1729	2719	5573	4706	3339	4973	7955	4543	6808	17902	8497	12877	24083	3884	2122	2862	15921	4655	8044	22575	6258	7604	687	25504	4418	0.00156551	1.14876	0.000147404	2.21724	2.80534
RBP1	2835	1792	6425	3460	3449	2743	2447	4500	4487	3688	1838	2311	3192	20793	59433	32232	16810	24639	3841	2197	5107	5471	3556	10437	18234	4188	10275	912	54488	4640	0.000708882	1.54709	5.29768e-05	2.92228	3.14943
GPRC5A	3600	2308	1231	474	827	1670	2743	11894	10277	2597	15671	4926	8332	19885	22070	42415	22309	22534	25361	23070	7477	35897	10346	4882	33942	4816	4231	714	1709	25185	0.000850059	1.39376	6.69135e-05	2.62763	3.07055
NR2F2	4907	1197	2035	1322	832	768	1800	2803	2133	2216	4214	2765	2452	4590	14977	18465	1983	6129	10536	20828	2955	5604	6279	10356	5230	6117	3035	2781	2047	16060	2.87226e-05	1.51866	9.13072e-07	2.86525	4.54178
SELENOM	1245	706	2278	1881	1533	932	1091	1796	986	1593	2865	2892	2873	4903	7504	6552	6566	7008	3074	2499	2216	5040	3499	3173	9349	2463	7178	730	9171	4769	5.07581e-05	1.12954	1.87481e-06	2.18789	4.29449
MAN1A2	1185	506	1672	955	721	402	550	1138	925	841	1972	2203	1413	1052	3749	2493	4024	3397	3172	3985	1416	3312	3693	2167	2622	1575	4546	599	1977	3583	0.000155116	1.09426	7.51394e-06	2.13504	3.80934
CTDNEP1	1598	450	949	920	772	436	959	769	1129	1444	986	1185	895	2430	7377	4560	3450	3135	5174	2014	1214	3369	2603	2784	5492	3545	547	1664	799	9209	7.2122e-05	1.35615	3.00838e-06	2.56001	4.14193
RNASEK	4570	1581	4457	2922	3373	2495	2974	4284	3553	4892	6568	5913	4821	11296	20365	15698	17554	19256	7958	5068	5416	15843	9065	16026	18958	7237	8947	1418	20938	4933	5.19371e-05	1.13107	1.94897e-06	2.19021	4.28452
NDUFB1	2415	514	1705	1289	1523	975	803	898	788	2247	985	1111	671	1410	3180	1980	4437	4280	1469	2071	1153	2284	1801	5966	3510	3710	13373	930	7450	6105	0.00696958	1.30163	0.000994255	2.46508	2.15679
NPDC1	514	524	214	190	162	428	425	949	423	401	906	1079	1797	2120	8213	5408	2161	2356	2607	2628	1415	3036	824	822	1953	958	333	185	656	884	0.000302012	1.20944	1.71899e-05	2.31249	3.51998
LUZP1	1292	422	922	597	513	316	455	651	1225	257	1031	957	1090	1076	2870	1034	1778	3309	1712	785	857	2785	2327	1454	2544	462	3889	656	3933	3268	0.000927733	1.18862	7.45767e-05	2.27935	3.03258
CYSTM1	4055	2165	6514	3539	3708	2104	2994	5526	5177	4624	9614	6853	5495	13368	21410	21971	13477	17347	7365	3705	4973	11022	4414	18654	24785	3349	19394	2592	57192	5042	0.00118452	1.26586	9.96962e-05	2.40471	2.92646
CDKN1A	1094	2858	1282	952	1522	3184	1366	4731	3428	1430	3962	1193	1837	65975	319830	277510	14222	22111	51565	33547	63857	12094	7907	16395	23162	4886	4188	1677	5102	27165	2.13032e-10	3.51666	3.22483e-13	11.4451	9.67155
S100A6	24003	9871	52232	30694	35952	23920	16573	21003	19533	29772	39317	33836	30048	75166	234064	122803	157289	244562	75308	166545	80193	81951	56181	127796	274519	120372	114740	15003	233374	120750	1.01852e-07	1.73537	7.12482e-10	3.32964	6.99203
IFI6	236	226	293	349	386	167	238	485	208	307	549	269	617	1080	1470	1072	2433	3249	2481	363	5853	1586	2724	2126	6759	572	12111	5064	14205	57455	2.62363e-08	4.09099	9.5318e-11	17.0416	7.5811
TAF10	2727	1306	558	302	367	355	751	879	972	854	993	290	2547	2174	3394	6013	2658	1703	6749	4099	1968	2260	2853	2692	2611	2618	3038	668	2677	5530	0.000470788	1.29638	3.00414e-05	2.45612	3.32717
C6orf48	806	211	308	217	329	158	368	540	1074	526	702	527	759	792	5168	2914	1024	1871	1898	1604	1117	1293	1072	2371	2919	1305	486	646	329	8183	1.05843e-05	1.53796	2.46697e-07	2.90385	4.97534
ROMO1	6442	1917	9991	6063	6536	2733	4061	3683	3391	8341	5978	8824	5399	11655	17969	12018	21738	25620	7910	9468	4717	14807	6649	12190	11946	11111	69742	4821	54544	29912	0.00123715	1.49207	0.000105762	2.81293	2.90758
TRNC	1535	440	794	735	442	362	498	625	815	757	1173	2278	2841	2283	8237	4615	195	1668	3624	25108	6369	2217	3593	2465	1507	686	3149	1441	758	7901	0.00010405	2.0204	4.50475e-06	4.05695	3.98276
SMIM4	499	211	988	531	808	335	289	360	374	914	425	279	434	1075	3115	1724	1299	2140	633	1037	1044	838	1022	3570	779	795	4436	477	5881	1063	0.0021836	1.47486	0.000228021	2.77956	2.66083
TJP1	1729	433	837	308	291	232	465	1007	1190	648	1575	961	359	2194	5800	6953	1887	3240	3650	1528	1253	2023	3501	2199	3311	1207	208	469	456	5584	0.000313498	1.2989	1.85081e-05	2.46041	3.50377
CD151	910	394	228	318	274	297	332	616	282	438	287	394	462	2723	4310	1789	2081	1756	2405	2884	808	2030	1861	1627	2558	2731	22	1270	621	1875	2.2959e-05	1.94343	6.04734e-07	3.84619	4.63905
FAM200B	1850	509	1760	989	1113	423	741	1668	1323	1938	956	1833	1937	2015	6485	2047	3191	4169	1394	860	620	5302	2553	4513	2697	1268	14115	669	13363	2582	0.00404062	1.38582	0.000496667	2.61321	2.39355
RPL34	16076	4724	19932	13308	11399	7446	7657	8105	9619	16392	13803	14230	19736	17537	32423	59091	52481	33205	24371	40694	24163	27177	13162	27563	26387	19267	52931	5969	60197	74093	0.000884905	1.04119	7.04602e-05	2.05793	3.0531
ATF3	592	71	220	88	166	233	220	1141	5885	246	3571	433	588	3687	21439	35308	2639	2158	6713	3375	2429	4505	5939	1786	3440	1602	1424	1434	383	3819	0.000353013	2.06167	2.21234e-05	4.1747	3.45221
HIST1H2BK	441	218	725	263	520	140	385	2236	631	446	1396	433	55	3063	1572	5187	1601	398	1270	3207	1974	854	1939	1226	19503	1820	5480	2107	7958	22850	2.17919e-06	2.64665	3.49674e-08	6.2621	5.6617
SERF1B	440	148	783	409	453	224	189	418	239	545	386	402	553	650	2852	1734	1639	709	956	847	539	174	379	1529	944	682	1062	173	3182	2349	0.00616169	1.06223	0.00085066	2.08815	2.2103
MAP4K4	2883	920	1313	672	563	443	554	1080	1455	866	672	2757	2362	2218	6160	5462	4856	2791	7126	2556	1174	4927	3999	2992	4822	1751	1814	1037	300	13731	0.000606303	1.20304	4.1939e-05	2.30224	3.21731
VAMP2	1260	399	519	242	262	316	707	1380	1190	1011	619	736	321	596	1503	1804	1118	3325	1722	814	614	1385	2758	1422	4847	2799	1106	2492	266	2098	0.00624947	1.38928	0.000866564	2.61949	2.20416
VAMP8	2778	1316	6044	4574	3093	1563	1918	2910	2523	3575	2669	3179	2901	9922	13571	12786	11033	9308	3454	6234	3748	10477	3822	7936	15881	3753	20506	2423	26004	17202	0.000245891	1.3422	1.30278e-05	2.53538	3.60926
FBXO2	1544	2577	1861	1083	783	2103	1277	2794	1915	838	1655	4235	2945	5788	7888	10997	4538	24213	5147	7559	4961	4342	827	4272	7080	1813	4303	308	13802	4737	0.00286768	1.19367	0.000321236	2.28734	2.54247
WASF2	2592	996	967	943	716	598	1001	1453	2127	983	2377	2608	2971	2902	7089	6453	4350	8949	5164	4168	1629	5254	3542	4345	6955	1936	1042	1545	901	5805	9.519e-05	1.06752	4.0347e-06	2.09582	4.02141
RPL23AP82	787	447	1733	1099	951	575	511	1205	1180	749	1340	2085	2031	2989	8774	10215	3938	2362	2257	1989	2278	2682	1000	1106	3784	587	6198	753	5257	3067	0.000242594	1.15363	1.27797e-05	2.22472	3.61512
CLEC11A	142	92	423	352	242	100	149	195	143	175	291	287	288	1762	2366	1584	175	671	206	301	416	358	208	1352	789	221	1775	36	3081	315	0.00183031	1.60903	0.000181203	3.05047	2.73747
NSMF	851	848	139	152	138	134	185	314	670	310	1296	268	3632	1307	5836	5909	2844	3281	3407	449	1198	1586	1130	2028	3714	728	1227	96	937	822	0.00685646	1.1826	0.000970087	2.26985	2.1639
CEBPB	520	208	208	111	179	140	292	307	627	638	756	568	696	540	805	780	592	1597	1116	650	320	1190	1798	1798	1319	1476	901	2076	181	8620	0.000286619	1.95304	1.57931e-05	3.87189	3.5427
CXCL16	1259	1497	608	512	326	841	562	2449	1560	947	1472	2426	2089	11629	20462	7751	3491	4852	6421	1445	2624	2079	731	2380	1883	622	2185	403	635	3865	0.00723114	1.10115	0.0010399	2.14526	2.14079
DSG2	4206	1158	1919	1429	1189	658	1148	4431	2538	2244	9491	3474	2167	6322	25204	10181	7271	6485	16145	5558	3516	9846	7850	6201	9473	4685	959	886	967	16609	0.00106986	1.10867	8.87503e-05	2.15647	2.97067
NCOR2	980	247	199	203	145	184	246	321	468	294	395	126	1278	1053	2387	2082	1464	2594	2245	907	479	1052	2575	2085	1499	544	17	307	320	4194	0.000794775	1.56062	6.06368e-05	2.94981	3.09976
IER3_5	539	206	231	232	165	143	277	424	826	305	513	510	723	600	2831	2504	1219	1943	2430	3260	512	2820	2874	2136	3824	1152	389	1229	271	2396	1.01852e-07	2.07894	7.40071e-10	4.22497	6.99203
IER3_1	542	217	237	237	167	226	279	436	855	315	526	511	742	821	2943	2571	1246	1978	2511	3328	524	2889	2948	2189	3967	1176	411	1264	277	2454	1.01852e-07	2.04684	7.05351e-10	4.13199	6.99203
IER3_2	521	197	224	227	161	137	267	401	808	288	500	502	681	581	2704	2376	1167	1880	2389	3098	494	2704	2766	2047	3719	1084	377	1187	262	2315	1.066e-07	2.07362	8.06839e-10	4.20943	6.97224
IER3_3	498	168	211	217	154	126	225	373	752	248	470	480	627	541	2522	2218	1105	1779	2245	2939	457	2539	2576	1881	3437	1020	322	1069	242	2141	1.01852e-07	2.08783	6.56207e-10	4.25107	6.99203
DYNC1H1	1904	725	1373	1093	561	454	642	1784	1956	1082	1755	5311	2531	2348	7377	3039	2650	5493	5094	5426	1984	7542	2434	4135	6757	3220	1557	771	3858	9350	2.35289e-05	1.12279	6.48238e-07	2.17768	4.6284
IRAK1	1218	789	966	800	458	404	519	378	894	845	1133	843	3282	2269	5416	4048	2673	2883	3152	1108	868	4386	804	2252	6470	1137	4337	1454	573	920	0.00235242	1.11649	0.000248561	2.16819	2.62848
PDLIM1	1461	913	920	696	661	612	1246	2675	1607	817	1957	3510	2004	4268	7978	11114	3326	2260	3681	3581	1717	8712	1482	2894	4451	1911	1684	347	5971	11991	5.87519e-05	1.10439	2.34794e-06	2.15008	4.23098
CAPNS1	4243	1170	3415	2272	1686	1509	1823	1786	2766	2193	1608	2038	2227	7990	13765	15451	10439	12490	13566	8064	4060	12099	7621	8736	13273	6297	1549	1636	5038	10381	1.27533e-07	1.4303	1.06032e-09	2.69504	6.89438
RTN4	7799	1465	4634	2768	2269	982	2082	3022	2607	4200	2280	2195	3173	16958	22553	26416	13520	10479	13630	19828	4716	14188	12650	10412	23098	7945	3411	1801	3636	35074	5.43234e-07	1.62513	5.75634e-09	3.08471	6.26501
IER3	352	128	188	157	124	94	167	225	463	223	284	326	376	418	1942	1666	871	1571	1865	2131	316	1963	1938	1412	2734	685	449	1047	188	2097	7.75846e-09	2.2964	1.87913e-11	4.91232	8.11022
RFLNB	1306	587	492	382	337	312	430	393	924	255	456	199	1140	1257	5587	3103	3169	1772	5338	2130	593	1864	1011	5549	1959	1913	244	277	1000	3544	0.00014316	1.49206	6.55689e-06	2.8129	3.84418
ZNF664	1610	234	730	434	399	193	439	723	1228	534	1000	1247	1372	723	2845	1416	1755	1508	2256	3767	821	2248	1890	2445	2765	2857	2025	1545	508	11326	0.000149347	1.56917	6.918e-06	2.96734	3.8258
RPL21P28	616	113	275	172	233	202	194	155	145	665	183	182	271	744	587	1241	863	579	509	1006	608	413	632	669	598	983	1246	207	583	924	0.0080303	1.12343	0.00117914	2.17865	2.09527
KHNYN	1691	454	357	319	155	125	188	1594	696	527	839	1927	3081	2642	1603	5249	611	1828	3064	2133	780	2226	4636	3203	5527	1573	1761	984	1590	8632	0.000152142	1.59228	7.23168e-06	3.01525	3.81775
JUND	554	306	266	190	221	263	279	172	130	271	351	115	184	1077	3686	2286	1590	1845	2307	4085	807	1269	2215	1674	2436	3881	502	806	6	6479	1.73834e-06	2.58417	2.68408e-08	5.99669	5.75987
SERF1A_2	661	286	1532	852	669	443	383	468	403	1001	512	795	983	1194	4732	2978	2917	1238	1556	1240	1057	886	708	2672	1790	895	2327	364	4583	4364	0.00306824	1.04097	0.000355779	2.05761	2.51311
AKAP12	39726	5458	8298	4340	4157	3086	9664	23015	14445	9867	54432	23879	41743	39424	155053	95085	51571	61384	95811	98722	22574	55846	35277	55935	18979	18606	9936	14069	14108	14776	0.00176342	1.21281	0.000169775	2.31788	2.75364
CAMLG	706	394	1941	1011	806	523	418	1183	1229	515	1953	1321	2191	1291	4366	4916	2640	2404	3741	3429	1774	2762	1799	7130	6485	1756	3761	882	3097	7246	1.62246e-06	1.36573	2.21044e-08	2.57706	5.78983
PLEC	5027	670	300	286	286	607	992	2639	3087	1290	4842	5250	6554	9532	23009	10639	7610	8136	8806	4226	4827	20480	16966	9090	10891	3457	185	633	304	5830	0.00194544	1.60335	0.000196134	3.03849	2.71098
NFE2L1	1251	167	564	396	394	201	311	502	787	560	1009	1047	529	903	3024	1539	1269	1548	2123	1810	715	2561	3329	1756	1989	1513	900	763	653	6183	4.70232e-05	1.44707	1.67594e-06	2.72653	4.32769
SOX9	1636	742	1235	874	585	476	765	2169	1880	1240	621	1059	2043	3840	7130	11712	472	6946	8983	11223	4887	5595	10265	5067	3097	3467	1109	302	386	8035	4.60127e-05	1.838	1.61595e-06	3.57515	4.33712
FAM210B	526	343	455	327	245	166	242	336	451	92	863	958	1071	821	2974	1380	1610	1071	901	1209	1354	876	470	1348	512	363	2984	79	176	2446	0.00760739	1.07326	0.00110552	2.10419	2.11876
CDA	1055	212	654	586	428	409	911	2312	1817	1146	2201	2036	715	5098	5585	1222	11829	17477	925	681	617	17719	1929	3219	14627	2895	36	201	22093	3196	0.00125024	2.10903	0.000109464	4.314	2.90301
WASH3P	189	116	110	65	69	93	59	154	146	173	275	216	259	214	480	276	140	307	433	211	65	309	1410	734	330	266	922	177	158	523	0.00297649	1.47529	0.000338832	2.7804	2.5263
ZMAT2	1299	409	351	286	357	244	473	1037	946	629	976	1114	1342	1023	2061	1944	1489	1920	1592	2536	474	1441	1627	5711	2561	1544	97	506	1556	4542	0.00416319	1.14736	0.000516775	2.21508	2.38057
RPL36A	9799	2474	7776	5481	5460	3265	4491	4498	5806	8058	7322	6056	9715	7085	15255	29903	23840	23137	13297	22043	8229	15457	13554	18680	19844	15659	39417	3702	20329	53355	5.61842e-05	1.32492	2.22832e-06	2.5052	4.25039
HINT1	15551	5682	20601	13858	11408	6295	9131	12652	11017	17107	17398	13944	14634	11599	43121	30480	27309	37388	21690	19571	10794	33702	17939	57284	65751	19786	71006	6277	73265	56169	0.00299638	1.05001	0.00034291	2.07055	2.5234
IFI27L2	369	119	741	535	479	356	250	352	407	434	270	362	428	858	1167	1434	1458	1319	545	444	404	1336	460	1339	1634	804	5233	395	6982	2018	0.000628249	1.71786	4.49203e-05	3.28947	3.20187
CHCHD10_1	539	152	153	156	132	222	167	149	141	288	159	329	179	560	508	859	738	457	869	1947	326	437	442	597	310	1086	856	208	63	1591	0.00339754	1.36789	0.000401163	2.58093	2.46883
MCFD2	3712	1409	3113	2257	1781	944	1657	4155	3882	2956	5089	5704	3933	6227	14292	6697	7665	8244	6071	8506	3471	9749	4405	8744	21681	3411	11691	1689	20866	11476	1.09316e-05	1.22398	2.58149e-07	2.33589	4.96132
RPS12	17277	4199	10880	8170	6252	4845	6341	6899	7840	13707	12667	9602	18822	14677	35569	57463	44585	26882	18877	35853	17335	21781	25499	27194	39420	19393	26062	5304	10782	14927	0.000306239	1.01211	1.75326e-05	2.01685	3.51394
ISG15	2532	2035	11946	8010	6471	3207	2481	3734	3271	3538	11082	10228	7653	32164	45423	19106	82292	53334	10219	3662	15399	19182	30305	14743	49424	12013	444584	66716	92822	137901	1.5303e-06	3.60032	2.03488e-08	12.1284	5.81522
MAP1LC3B	9643	3367	7261	4522	3868	2995	5065	17138	16488	7286	14941	9869	11853	23056	42336	33503	25481	23169	12719	14771	9916	45440	13811	19783	60513	9345	24831	8054	41185	15461	1.05843e-05	1.19027	2.42308e-07	2.28196	4.97534
RABAC1	689	718	1918	1522	1065	919	857	1108	914	878	2599	2457	1433	5123	13553	7685	5465	5202	4036	2657	3065	3876	2352	4379	8719	2346	1724	396	11469	3229	3.02613e-06	1.36816	5.13059e-08	2.58141	5.51911
CLDN7	4373	3118	1353	1834	1628	2439	2607	7178	5832	3467	8944	8551	10352	15735	62196	11221	18722	13968	11572	4488	4279	15002	4571	10057	62357	5141	3225	3141	2172	10538	0.0021836	1.04884	0.000228078	2.06887	2.66083
SERTAD2	2067	517	1278	236	566	293	600	1019	1401	1057	448	731	451	1426	4873	4619	1556	1926	2413	4773	1432	2786	3583	1112	4269	849	2089	391	944	4762	0.00201388	1.12334	0.000207106	2.17851	2.69597
LSP1P4	237	74	229	228	201	130	143	105	92	204	98	199	96	367	326	376	343	569	291	269	198	284	241	299	452	163	1823	71	2791	1106	0.00645166	1.48428	0.000898505	2.79778	2.19033
ARF3	1945	1174	949	759	703	602	715	1442	1095	805	1245	1478	2353	3191	4549	5352	2319	3425	5175	4004	1644	4379	2353	4367	3056	1780	1743	671	1396	6688	2.27704e-05	1.0434	5.92872e-07	2.06108	4.64263
GAS5	4376	1721	6213	4281	3815	1733	2342	4309	10706	4663	6724	7461	12738	4609	20211	22723	11278	13836	15043	6163	12938	10477	18333	18095	21562	5809	45398	10699	18236	99409	2.39462e-05	1.75205	6.66985e-07	3.36837	4.62076
WBP4	2023	1081	2195	1231	1218	905	1220	2177	1675	1912	816	2556	1697	4367	9670	13063	2722	5524	4106	3397	1751	3621	4836	4148	6052	3060	7284	1529	2698	4149	0.000125068	1.1509	5.52828e-06	2.22053	3.90285
BIK	1906	560	1664	1112	1374	790	1418	2552	2694	1893	1222	1509	2193	7325	35119	81582	7380	4271	3637	2732	3977	3608	4547	1199	14033	1179	6056	1519	8854	8452	4.14076e-06	1.89774	7.39645e-08	3.7263	5.38292
MSX1	3246	790	827	779	461	253	772	559	592	1023	404	875	2719	11094	2485	1181	3722	7595	2395	2548	786	4005	7257	3312	1737	2140	3066	557	648	3277	0.00167191	1.54522	0.000159353	2.91849	2.77679
KDSR	2085	702	1163	666	643	608	497	1620	1737	748	1559	617	2563	2645	16211	9343	2091	2010	5760	4702	3154	4315	2493	3623	4143	1935	1263	624	53	8384	0.00082363	1.27012	6.38123e-05	2.41181	3.08427
CDK6	4560	1071	1768	892	789	285	785	1924	2110	1432	3993	1262	4772	9015	6108	31619	5032	5036	13219	6451	6913	3885	3798	2213	1979	2188	2191	2001	1662	2578	0.000853662	1.33314	6.74556e-05	2.5195	3.06871
SAT1	2947	2508	14141	4736	6541	3020	2751	5478	10121	3980	4065	5014	6477	16820	81225	30656	5397	23704	24459	91622	26142	13503	4376	9016	35577	3739	4367	15377	13243	11389	0.000306239	1.68941	1.76919e-05	3.22524	3.51394
RB1CC1	1434	391	961	690	304	284	285	830	1773	385	577	1271	1662	2323	4595	4386	1327	935	3639	3646	2075	2962	3921	1618	1679	1318	858	877	308	4334	0.000470788	1.30359	3.00745e-05	2.46842	3.32717
RNA45SN1	1588	126	60	95	68	85	137	188	337	351	344	623	1686	139	2850	1135	998	2004	2786	5429	921	1187	7675	1054	352	688	88	89	1378	1465	0.00296258	2.10245	0.000336352	4.29437	2.52833
RNA45SN3	3677	178	82	418	86	127	150	219	463	1095	384	743	2002	204	5806	2482	1575	3324	4122	9159	2106	1412	13349	4344	739	2077	208	141	6167	3432	0.00242471	2.25033	0.000259869	4.75792	2.61534
RNA45SN2	2643	109	52	403	63	96	110	164	583	1745	279	408	1275	154	3513	1920	1427	1861	2247	5188	1258	783	12248	3002	441	1824	157	97	7695	2626	0.00842376	2.13294	0.00125732	4.3861	2.07449
PCBP1	7964	3292	4539	3614	2517	1855	3122	3970	3736	3894	2821	6136	6685	5672	18541	13344	12565	11925	12503	9076	4228	13221	7644	12519	17438	12057	14481	4614	3749	42563	0.000129896	1.20116	5.78103e-06	2.29925	3.8864
MYO6	3123	1103	1196	517	642	577	748	3299	3227	926	4526	6497	4358	4332	18478	6213	7663	4184	8208	5576	5940	8836	5161	3426	7442	3873	1235	1066	1078	6694	0.000946721	1.05374	7.7102e-05	2.07591	3.02378
DVL1	807	256	146	178	126	130	212	251	262	229	510	126	976	487	1262	1740	1921	999	996	531	296	722	855	1261	2709	561	348	374	58	1771	0.00268117	1.19855	0.000295473	2.29509	2.57168
IFI27L2_1	201	106	715	524	454	194	244	339	139	418	248	355	412	821	1122	1378	1390	1234	513	265	396	1307	253	793	1598	774	5202	226	7000	1926	0.000630403	1.84573	4.54241e-05	3.59436	3.20038
MRPL33	4435	774	5279	3311	3404	1729	2395	3005	2253	6361	2521	3673	2535	4582	8168	13403	8782	9258	3705	8240	3495	7624	5988	10000	10971	5442	35743	2983	20444	17796	0.00167191	1.37355	0.000158621	2.59108	2.77679
ITPR3	1979	840	1019	866	634	556	823	1163	1132	854	1786	4857	2570	1740	12832	4267	3722	3249	5616	1854	1826	5846	4465	5525	5706	1694	4455	1445	763	10666	5.07023e-05	1.27049	1.8574e-06	2.41244	4.29497
C1orf122	1043	579	1112	629	558	772	1017	1365	1409	731	3135	2230	1900	2707	4948	5604	3535	4121	3432	3288	1585	3925	1236	4055	3297	1113	5855	237	5317	2807	0.000257285	1.06831	1.38652e-05	2.09698	3.58958
RNF181	1484	1257	5273	3246	3007	1454	1447	2238	1474	2415	2500	2687	2918	4613	8561	7464	7560	6120	4017	3817	2119	6086	4947	4762	10251	3241	22554	1588	20065	8313	0.0026353	1.25252	0.000288024	2.38257	2.57917
TRNS1	2870	828	1608	1145	1408	824	896	874	914	1877	1634	3096	3224	3737	31722	13026	2931	7498	14522	40905	10959	10856	15450	16654	9683	8092	11489	1143	1127	37596	1.08181e-09	2.69841	1.96514e-12	6.49085	8.96585
CSAG2	286	175	393	283	334	183	242	388	236	248	738	721	357	637	1344	2038	1191	1066	643	708	568	1191	948	730	2179	498	1623	509	2024	1187	6.90781e-06	1.3785	1.42213e-07	2.59998	5.16066
B2M_1	7354	4811	23261	13132	11122	5388	4713	10733	7185	9551	14757	13842	6022	20183	70733	29370	28772	22119	26003	7329	14477	28197	30732	27971	64662	7691	88153	13218	92042	101882	0.000174571	1.55984	8.72063e-06	2.94822	3.75803
MYC	4582	3816	4218	2686	2161	2220	2057	3770	8256	2623	3879	3152	17462	12469	28369	50992	4158	6972	37003	70009	21040	10566	4758	3291	4001	2337	6222	11544	1009	20998	0.00145216	1.66495	0.00013366	3.17102	2.83799
TBC1D1	730	500	577	653	214	170	249	579	1085	341	692	642	1861	1214	4700	2583	3673	1817	2445	259	612	2138	1041	796	2123	991	1795	218	109	5401	0.00562761	1.03183	0.000754679	2.04462	2.24968
PPP2R2A	1919	748	2132	1265	1011	449	919	1389	1606	1481	2460	1746	1969	3912	10433	6660	3249	2396	7367	6249	3119	4540	2819	4335	5144	2440	804	1314	423	5631	0.000518869	1.06388	3.42456e-05	2.09055	3.28494
ACYP1	1203	340	1608	883	1049	418	645	1265	883	1183	867	953	732	531	8517	1533	1790	5304	1528	675	539	2896	1226	3187	3367	1440	1835	539	5690	9580	0.00918393	1.04291	0.00142083	2.06038	2.03697
COMMD6	2570	957	3917	2297	2155	1561	1703	1721	1739	3778	1710	2616	2089	3794	4372	7816	7910	5014	2412	4362	2959	5149	3909	2881	4239	3628	20892	1291	17572	11564	0.00685646	1.19338	0.000965939	2.28688	2.1639
DUSP4	3258	892	857	691	720	774	1799	3549	5305	2140	4238	6722	6775	17225	9705	17362	8867	12112	4617	7827	2021	9784	11827	8242	10830	6430	3920	703	1100	9895	0.000507215	1.35281	3.30158e-05	2.55409	3.29481
PEA15	1104	451	365	464	261	276	381	1136	602	860	1377	460	828	2830	2939	5385	1418	3017	3309	1891	794	2659	3064	3871	1829	1353	277	537	1623	2077	2.35289e-05	1.44374	6.4781e-07	2.72026	4.6284
TPT1	26811	9812	33278	22702	17994	10182	12825	16122	16986	20295	17194	21604	23332	27542	67128	97991	44756	57174	60428	82781	29785	43989	26878	48632	55147	35589	51728	15933	48069	229540	0.00015448	1.13231	7.39869e-06	2.19209	3.81113
MYH9	3466	735	911	738	665	399	878	2191	2174	1433	2556	1307	2215	9382	11908	7868	5871	13745	11185	6674	2313	12535	8918	6353	7363	4301	2343	576	17	11283	3.35496e-05	1.86089	1.10715e-06	3.63233	4.47431
YIPF3	1761	504	383	714	471	610	1002	2000	1743	1175	1956	1575	3313	4937	9243	6200	3607	4877	3187	2254	2338	5254	4020	3096	8444	1860	2372	466	50	3014	0.00287093	1.11767	0.000323338	2.16997	2.54198

## Sheet: NvsP(down)
40 DEGs
	N													P
	sample01	sample02	sample03	sample04	sample05	sample06	sample07	sample08	sample09	sample10	sample18	sample19	sample20	sample21	sample22	sample23	sample24	sample25	sample26	sample27	sample28	sample29	sample33	sample34	sample35	sample36	sample38	sample39	sample40	sample41	padj	log2FoldChange	pvalue	foldChange	log10padj
FOPNL_1	3482	1469	2921	1493	930	1027	1642	4353	3723	2320	5067	5325	5935	1300	8202	3992	1973	2529	3435	1867	1921	2227	898	962	2548	442	31	115	232	1236	0.000680347	-1.22823	5.00528e-05	0.42684	3.16727
SAFB	3753	2612	707	918	487	1333	1254	6518	4968	991	9652	15795	14555	2082	2911	5064	2897	3412	2093	1817	1180	3865	1914	1248	6823	1283	588	857	1522	4123	0.00455728	-1.05071	0.000572591	0.482731	2.34129
WDR18	2812	2909	801	1848	963	2715	2669	6029	4748	1916	6600	10584	12177	2422	7924	4586	6322	1921	1366	290	1522	2820	556	912	5043	556	373	92	355	643	2.59231e-05	-1.64808	7.37745e-07	0.319064	4.58631
NIPSNAP2	3425	2511	4498	3104	1852	1827	1771	3948	4095	2090	4356	7755	6188	1196	9928	8119	4186	1896	5879	2134	2650	1929	721	859	4511	745	102	160	718	1671	0.000606303	-1.15368	4.20355e-05	0.449478	3.21731
EXOSC10	2949	2205	1209	1770	529	743	1049	5175	4824	1228	10964	15024	10960	1031	6200	4385	4100	2514	2126	474	1188	4088	1076	1671	9868	535	36	415	398	919	0.00299638	-1.31423	0.000342388	0.402141	2.5234
SMN1_1	1672	908	2778	1606	1292	699	1348	3560	2287	1979	3798	3445	3572	1725	2712	4051	2520	1403	2400	1452	1513	1600	337	1763	1459	461	272	272	325	1634	6.59358e-05	-1.03608	2.71489e-06	0.487652	4.18088
PPID	4455	2294	6117	3916	2668	2161	2342	6380	6078	3911	7196	8757	12310	2511	6433	8010	5833	2556	4745	2366	2629	4412	888	1878	8606	748	3736	490	1002	3938	5.55129e-07	-1.07596	6.21852e-09	0.474355	6.25561
C1QBP	28829	19196	44452	33139	26851	19993	23614	42984	36438	30412	56001	58525	67892	19155	87943	58766	54097	22479	29237	16255	25199	32135	7531	10103	35799	7195	18961	3444	23153	16892	6.30238e-08	-1.07977	3.19746e-10	0.473105	7.2005
SNRNP40	5491	4857	15926	11163	5988	5175	5779	13727	8357	5826	18792	18810	21856	2820	22278	11017	17352	7133	7659	3690	4760	9143	1721	2097	13688	1164	4170	923	2822	6143	8.14224e-08	-1.2903	4.93021e-10	0.408867	7.08926
MRPL12	5755	4594	5570	5656	4453	5773	6040	10696	9030	6206	10689	11045	14722	6367	16539	11452	13144	7570	4056	1367	3571	6110	1082	2930	12366	1071	1909	343	5896	2512	4.70232e-05	-1.1543	1.67991e-06	0.449284	4.32769
GART	6512	3632	5696	3008	2199	3110	3666	9545	10724	3912	13209	17166	29773	4073	18990	13064	11696	3132	9465	1339	4628	9088	845	3583	7207	1968	2089	809	1295	4790	0.0003524	-1.05642	2.18717e-05	0.480825	3.45296
XAB2	501	1159	355	157	154	632	628	2043	1455	463	4199	2814	3492	587	2225	1806	707	1429	1091	521	467	932	478	571	1774	393	21	60	272	713	0.00420089	-1.1793	0.000523999	0.441566	2.37666
TOMM40	5108	5673	802	1252	528	2932	3908	10887	8169	3434	10842	12961	15695	2842	8970	7735	5164	6110	4488	2719	1529	3655	1661	1404	3853	1416	268	674	454	2447	0.00016338	-1.41904	8.06266e-06	0.373961	3.7868
HMGN2	39443	21355	105238	62335	34257	20375	39049	67531	53524	40857	58398	84982	61176	3035	90762	24694	22724	46695	61496	7860	9957	34843	5852	25744	87881	4383	22420	15414	60887	72077	0.00263977	-1.13283	0.000289312	0.456021	2.57843
C7orf50	1373	1042	666	991	424	1202	1401	3219	1652	1077	4131	3532	4889	1028	4442	4020	2061	1646	1038	710	654	1161	406	622	3100	250	738	133	1074	1406	4.99981e-05	-1.05718	1.81646e-06	0.480572	4.30105
KPNA2	47834	29499	53218	34904	16866	15205	20703	93756	53411	27030	127298	187417	138638	16507	148624	31015	50861	32135	57973	15931	23396	68729	15928	22145	131520	7148	13104	3587	16316	31803	1.94737e-05	-1.19906	4.95244e-07	0.435558	4.71055
DDX39A	7521	5117	9758	8928	3972	4971	6640	14319	12642	7023	18917	26886	22615	4181	39735	16745	7765	3553	6201	1872	5142	9599	2473	4185	25775	2287	885	759	16817	4032	0.0026759	-1.01185	0.000294081	0.495912	2.57253
RCC1	4156	2249	617	1260	560	1815	1733	6899	7119	1988	8797	9818	14880	2329	6916	6066	3124	2955	5044	2562	1150	3704	879	1499	5435	432	1035	857	180	2429	0.0019948	-1.14265	0.000203526	0.452928	2.7001
SDHD	13356	4351	31710	16240	10112	5709	6288	14035	10505	10940	11866	17165	20906	6209	23954	16285	17521	10504	12913	10752	6745	16686	4090	7184	13843	3735	4227	984	5132	8975	4.2601e-06	-1.02369	7.86757e-08	0.491857	5.37058
GRWD1	3513	2816	709	1135	596	2139	2315	6550	4921	1961	14521	11786	16573	2567	6430	5474	4947	3509	2216	2284	1583	4085	1023	1106	7999	829	725	615	513	983	0.000345671	-1.29706	2.13129e-05	0.406955	3.46134
CDC20	10368	9432	6905	8902	4151	6773	7367	28917	17245	9619	34266	56425	45463	354	30745	523	13061	11038	7429	77	1100	11888	1945	2625	31792	1837	849	559	8038	3140	0.00011883	-1.9563	5.21658e-06	0.257688	3.92507
TOMM22	8999	4990	10410	8612	5039	4844	5890	11822	9219	7994	14884	10825	16189	5657	13100	15395	11109	7040	7396	8117	5594	6048	1790	2555	7851	1066	725	322	7181	2622	2.27488e-05	-1.2178	5.85421e-07	0.429936	4.64304
STIP1	9060	5829	1563	1581	967	3072	4109	16844	13070	3745	21288	17744	25845	3693	9958	10864	8599	6437	4983	2903	2879	6285	2373	3114	8909	1531	321	138	1225	1646	6.32747e-05	-1.53656	2.567e-06	0.344706	4.19877
KIF22	3753	4121	1266	2247	968	2596	2448	6911	6004	2742	13365	16057	14102	518	11332	1685	4731	4577	3424	231	615	5760	1387	1892	11094	977	1639	213	1644	1539	0.000195573	-1.46343	9.93789e-06	0.362629	3.70869
FOPNL	3659	1656	3707	1992	1255	1145	1640	4362	3875	2381	5063	4981	6062	1367	8389	6081	2233	2882	3334	1903	2061	2294	858	997	3555	457	36	133	276	1324	0.000708882	-1.1985	5.28567e-05	0.435729	3.14943
TBRG4	2741	2694	1323	1349	820	1637	1947	5277	4460	1210	9127	7161	9651	2719	7315	7506	5796	2817	2868	920	2138	3968	992	2836	3198	479	478	249	157	699	0.00685646	-1.02693	0.000960025	0.490753	2.1639
CCNB1	17552	10803	30070	19366	10726	7269	9271	36025	20706	17376	38157	64032	51801	572	24087	1544	4125	13731	20616	2329	3552	27880	1610	7498	32814	1188	5514	1879	11509	11786	4.35421e-06	-1.82694	8.30502e-08	0.281862	5.36109
PRMT1	6897	7439	3870	4473	2665	5630	5927	14663	9701	6800	13784	11134	15722	4469	21840	20932	9088	6888	9139	4271	5186	5650	2424	1239	9500	1191	703	183	1597	675	0.000839836	-1.23779	6.56003e-05	0.42402	3.07581
C19orf48	6441	5719	2089	5337	2840	6141	8014	15254	17990	5144	23025	19757	36171	3343	36302	13251	11244	17861	10726	1918	5180	8647	1627	3013	13502	1520	2214	677	3308	3409	0.000606303	-1.18402	4.16699e-05	0.440122	3.21731
CFL1	31536	26500	25900	23481	14845	24143	33275	69458	47334	36408	56022	45088	75259	28225	100462	61626	54760	56631	21426	14991	20137	40720	9544	11031	58516	13059	4976	2267	6678	12166	0.000207209	-1.07953	1.06788e-05	0.473181	3.68359
PUF60	6017	4752	2202	3465	1528	4493	5281	12327	13014	4304	22898	22844	21101	6644	17093	14764	14706	7624	6061	3102	3559	9027	1791	2829	15313	1627	874	708	2378	3266	0.000935422	-1.06719	7.58986e-05	0.477248	3.02899
PMPCA	2974	2620	3485	3257	1217	2347	2176	7538	5077	1814	6357	14641	17503	3629	16790	9261	3649	2999	3501	1334	3488	3933	954	1102	5816	438	2448	356	1341	1224	0.000616241	-1.10367	4.34344e-05	0.465331	3.21025
SNRPA	1904	1485	870	890	631	981	1286	3333	2759	1920	3907	3703	5752	679	3379	2082	2458	2847	1841	956	635	1905	440	1315	2899	497	116	203	344	891	2.87226e-05	-1.23909	9.0858e-07	0.42364	4.54178
U2AF1	4422	2631	4290	2879	1988	2134	3040	5871	3215	4288	5171	10088	7368	2295	8278	7209	4087	2325	4421	2732	1826	5248	1625	1327	5173	805	2018	348	2572	1629	6.30238e-08	-1.05235	3.24373e-10	0.482183	7.2005
CHORDC1	12561	4541	11828	5674	3688	3714	4164	18057	11703	5482	15913	21077	21951	7097	25871	17795	10240	4433	12055	7538	4118	8684	2303	3960	9666	2765	1586	544	1791	5417	9.55768e-06	-1.09155	2.07845e-07	0.469257	5.01965
MRPL1	4070	2106	6362	4441	3128	2093	2640	5097	3949	4031	3505	4694	6154	1381	5583	5678	3216	2210	3623	2671	1657	3090	851	2032	6143	1627	768	518	2686	4269	1.43655e-08	-1.137	4.78414e-11	0.454705	7.84268
CYB5B	17812	23816	45930	33990	15495	15236	11379	34532	17052	10208	23540	16928	41684	7170	62683	20421	13502	17562	40019	11652	13853	25427	2663	9875	19126	4090	5693	675	5580	9818	1.16164e-05	-1.39642	2.84871e-07	0.379871	4.93493
MRPL38	4054	4055	4872	4082	1676	3571	3372	7352	5787	3630	10311	14860	13677	5466	11777	10197	7408	2558	5212	1675	2666	6047	1868	1787	9362	941	37	116	2824	764	0.00240232	-1.21891	0.000256742	0.429607	2.61937
BRIX1	9345	6221	28106	17088	9602	5331	6956	15135	10653	10626	23015	18911	12219	4436	28605	13935	14578	7734	14321	6138	7518	11461	2580	5075	14995	2535	6398	2106	8345	17734	2.46666e-06	-1.04086	4.10737e-08	0.486037	5.60789
CYC1	15990	16170	27846	27131	19772	16388	17869	31208	25296	19437	56735	59198	58882	20337	93146	47290	42908	16301	18946	3186	16097	23353	2556	6481	40514	3024	7557	683	40699	4754	0.00260311	-1.13071	0.000283718	0.45669	2.58451

## Sheet: NvsS(up)
363 DEGs
	N													S
	sample01	sample02	sample03	sample04	sample05	sample06	sample07	sample08	sample09	sample10	sample18	sample19	sample20	sample11	sample42	sample51	sample52	sample53	sample54	sample55	sample57	sample58	sample60	sample62	sample63	sample64	sample65	sample71	sample74	sample76	sample78	sample80	sample81	sample83	sample84	sample85	sample89	sample91	sample93	sample94	padj	log2FoldChange	pvalue	foldChange	log10padj
ETHE1	1189	520	1267	947	1106	775	980	1919	1719	1567	2660	2294	1820	578	1200	1464	2689	3888	1664	3189	3422	2986	1661	4804	4739	7172	3641	6518	6807	2085	1340	2196	2842	1182	1638	1801	5559	4761	3527	1372	0.000644854	1.23906	5.18749e-05	2.36044	3.19054
RALBP1	2717	1076	2451	1471	876	1376	1165	2261	1516	1534	3465	3644	2004	5480	5012	956	3568	3805	3477	3920	2337	4922	4122	5462	2394	2552	2668	7006	2788	3173	2551	3190	6450	3118	2073	2133	4117	7550	2311	1727	0.00138156	1.05491	0.000131756	2.07759	2.85963
RPL12	20711	6353	18004	13463	9855	7287	8141	10253	11330	15755	16484	16204	35151	22478	38532	8390	47109	38079	47225	86645	45071	36072	51244	74605	50708	125087	52988	127257	46281	27738	36969	2384	52625	15530	32350	21279	132221	159973	33540	58063	4.45953e-06	2.08897	7.29079e-08	4.25444	5.35071
RPL18	17403	6930	20873	15273	11815	9474	11698	14935	14980	17879	26412	22938	33355	18162	11671	9750	21132	25730	23314	26832	23613	31461	29420	62818	41530	102625	39825	92105	55008	19845	22222	6385	44432	31056	28844	17031	110248	148483	30004	57073	0.000762848	1.49245	6.35129e-05	2.81366	3.11756
RPL18A	23179	14525	55458	42150	25993	21261	23127	25862	27266	33515	51390	53016	67297	32582	16329	16106	63072	49100	25110	59908	42420	58905	45770	115562	83749	208500	52359	160949	80097	37871	41751	7033	92487	73508	38720	26394	176139	208132	54470	82625	0.00792773	1.19762	0.00130809	2.2936	2.10085
RPL13AP5	394	353	633	565	411	243	359	358	450	552	689	553	1101	905	929	406	1120	1092	1821	1145	915	1462	1257	2302	1739	4510	1608	4869	1483	799	767	144	1602	1204	590	449	4267	4116	849	1850	6.07184e-05	1.8279	2.59197e-06	3.55021	4.21668
CDC34	1439	1656	315	441	131	717	762	1354	2145	481	2456	2816	5699	722	716	432	3930	1527	1127	5195	2272	3569	2547	4971	4250	3244	2937	6345	6659	1354	3179	1867	3762	904	2302	2526	2414	3420	3864	7553	0.00364055	1.07814	0.000473944	2.11132	2.43883
CDC37	2894	1769	187	192	286	827	889	2626	2054	984	3304	3142	9333	3278	452	2554	2222	4368	2460	4923	6117	11308	5777	9969	6669	1311	7643	6286	8033	3965	4180	1132	9564	3756	9483	9082	6371	8384	14174	12822	5.69451e-05	1.70358	2.35011e-06	3.25709	4.24454
VPS28	1470	1125	2322	1681	1418	1284	1377	1800	2594	1390	2901	2915	2411	2464	1547	1698	4709	5422	3696	2895	2534	6301	2396	7738	6805	10979	2847	9941	4123	2217	1506	493	5869	4963	3266	3237	7980	5362	2165	8203	0.000499405	1.3064	3.73457e-05	2.47324	3.30155
SAMD4B	1137	519	224	234	201	214	315	465	460	480	99	531	803	1709	646	1290	1219	1300	1803	2772	944	1118	1108	1018	1086	490	1137	1675	3875	2102	1414	366	1228	1234	509	908	51	390	2047	4023	0.000110959	1.53535	5.50933e-06	2.89858	3.95484
RAC2	1059	923	295	458	302	366	732	1628	1442	631	1386	4082	3347	880	637	418	3523	1094	2385	4161	1078	5469	1559	5122	4749	1510	3744	5347	4221	1347	1636	1479	3022	1937	2454	1661	1866	2342	439	2524	0.00189379	1.06747	0.000203136	2.09576	2.72267
HLA-C	823	221	273	232	165	329	516	1342	264	997	1494	1182	1294	996	1343	715	2666	2305	2303	1211	1787	3144	2255	5111	5685	1634	3327	1983	2994	1300	421	1354	2896	1758	1685	2288	594	1425	2199	4337	4.66442e-08	1.69302	1.29407e-10	3.23333	7.3312
HLA-A	292	74	61	67	49	78	150	158	161	184	343	441	184	248	412	409	110	419	854	775	810	1407	543	3454	3256	2161	1299	460	612	888	482	645	742	355	344	2193	368	457	911	604	4.66442e-08	2.56579	1.00274e-10	5.92077	7.3312
SLC7A5	5712	2487	379	582	521	866	1446	7677	7026	2111	5159	6706	13438	5953	8481	7146	5631	9136	8169	10536	5090	5832	12484	22816	14288	1614	7617	9853	43201	6593	4991	4802	15894	9385	8138	11250	2195	11357	8562	8698	7.84025e-05	1.38201	3.65546e-06	2.60631	4.10567
DUSP5	878	391	1053	887	512	408	549	580	1593	1361	1116	571	1355	2678	12239	456	378	544	8507	10922	2559	795	2265	1837	5826	81	1494	4400	531	977	252	894	6160	1080	368	329	490	202	3214	5582	0.00822463	1.44567	0.00139151	2.72389	2.08488
UXT	2336	1035	2718	1796	1974	1600	1498	1693	1542	2509	2449	1560	2232	878	3794	1330	2809	2398	2950	4614	3045	3295	4356	4812	5060	16992	4565	15441	6027	1608	1860	1058	5852	2369	3587	1541	10959	15636	4450	4782	0.0022104	1.39071	0.000249622	2.62207	2.65553
TMEM256	1170	294	564	512	602	533	567	526	745	867	1048	741	697	1251	2302	617	1530	774	3104	2020	1102	1836	945	1879	2741	8213	1219	2872	2201	1296	766	0	2138	1480	1686	893	15104	6769	1088	1299	0.00367116	1.50249	0.000479871	2.83332	2.4352
RN7SL1	18198	1943	1641	1968	1715	5212	3748	4192	8430	10665	3872	1463	5423	87522	6289	20900	58959	19097	42021	34525	149726	60893	85474	96364	192244	350172	296536	175177	38540	76852	80476	24532	27922	27506	39492	19626	200315	76377	25751	115206	8.10434e-07	4.23944	5.64335e-09	18.8886	6.09128
RN7SL2	18610	1972	1495	1714	1100	4839	3502	3560	9663	9031	3319	848	6028	64745	2643	19634	53615	17981	31526	27982	169345	78635	99843	113642	244997	366448	350668	155143	46836	64275	76349	25979	27791	32381	43710	21403	237280	87608	19420	95647	1.62758e-06	4.40248	1.52755e-08	21.1484	5.78846
RN7SL3	1116	79	68	71	54	185	170	203	471	474	266	103	203	3074	415	1343	2947	1216	2646	2077	11434	7608	8360	5611	15117	33400	30100	13166	3035	3491	3615	645	1099	1430	2983	1518	13885	4769	388	4112	7.12577e-09	4.8169	4.31473e-12	28.1858	8.14717
GDF15	342	2868	2469	2665	2458	4804	1342	618	1123	296	634	1611	419	1011	7623	26293	16159	43367	50010	3043	22052	82237	1145	46172	24642	36649	183	28333	4970	18816	14994	2341	1404	17404	8973	2615	16338	17048	6	2538	0.000299888	3.06189	1.9702e-05	8.35065	3.52304
AES	2080	971	445	450	294	370	767	1062	842	788	1125	1187	2067	1895	3733	985	794	2932	3643	2324	1967	2145	2403	3023	2238	92	1984	4656	1864	2922	1712	709	3145	901	1038	983	222	1195	4125	7712	0.00184631	1.15993	0.000195643	2.23446	2.7337
IFI30	2196	1874	2365	2383	2163	2107	1361	4244	2612	2091	6451	3947	4434	873	1670	6655	6060	5901	6012	6739	6032	9370	4973	19003	14101	14135	3982	11976	11159	4453	3957	842	6954	3255	4950	6369	12523	16588	3817	5194	0.000299888	1.42762	1.96738e-05	2.69002	3.52304
PLCD3	734	312	104	182	144	251	297	550	614	348	165	196	255	651	1080	915	1770	8395	4691	2325	2447	6191	939	6839	1534	1199	1310	4028	3876	3568	2315	1065	1227	612	2482	4338	546	894	2430	0	6.60552e-07	2.8052	4.11191e-09	6.98957	6.18009
HIST1H1C	134	148	225	190	310	53	213	415	85	108	280	109	132	417	1633	691	2259	3686	1151	886	1283	4963	124	1886	5907	5913	381	5269	0	1182	511	501	1168	921	58	149	5671	930	239	87	4.41099e-05	3.35926	1.60254e-06	10.2622	4.35546
RNR2	609933	117155	116585	97417	92513	83381	114179	203479	250999	177220	901494	234944	350913	271608	441038	4939046	662370	1086203	902266	231792	14380862	4261628	3218692	2485425	6061063	665571	6162453	871349	347917	2431642	1083898	591236	1280732	920849	926288	2011016	326119	828691	1207312	931491	8.33214e-05	3.32408	3.91003e-06	10.015	4.07924
RNR1	160982	62315	114349	79399	90738	37614	52491	39781	52818	86041	584142	135543	204895	86864	98751	424949	162260	151250	277013	33242	804486	202178	1133576	290557	350195	276950	865765	269901	143912	117921	89805	55868	627957	222925	183962	86782	90849	660706	318963	452915	0.0017577	1.38811	0.000185722	2.61735	2.75505
UBA52	14715	4935	17051	12719	9892	6782	8947	10482	11259	15367	18923	16933	25151	18035	26704	7864	27741	22685	39872	33617	17681	28923	19375	48549	33750	86589	27625	87954	37799	13888	16160	5007	35718	20789	20722	14541	129220	105842	20122	32485	0.000475811	1.24329	3.51492e-05	2.36738	3.32257
CTSD	1039	1966	159	193	268	1387	873	2945	2178	487	4993	3506	5212	2700	778	4461	2414	11974	4478	2861	4865	8522	3148	11161	5842	1687	3660	6244	13358	3925	2162	371	4926	3181	4500	10481	529	964	10251	378	0.00367116	1.37334	0.000480152	2.59069	2.4352
MIR4435-2HG	881	225	772	600	484	364	619	1064	1094	1096	1277	1087	1249	1273	5002	155	1110	1239	1334	3452	1657	930	1418	2253	1413	3049	2206	2170	1464	714	447	416	2503	462	798	66	4750	1719	1602	1508	0.00997427	1.21083	0.00179676	2.31471	2.00112
MT1E	11670	4111	11877	8268	8595	5998	5806	6034	8255	14233	7595	8700	13514	16232	17967	4542	13740	13134	16432	10565	21520	24888	25974	141639	19005	100235	21880	84339	47569	10461	9962	1631	25406	14291	26556	8339	113643	112793	8290	14433	0.000243484	2.07989	1.51118e-05	4.22776	3.61353
ATP5MC2	6986	3078	11006	6970	6531	5067	4264	6323	5672	6202	11767	9148	11769	5463	3941	4065	12167	10803	17184	17011	10024	12154	10644	20356	14840	33700	15834	40739	21121	6897	7741	1102	22502	12060	10276	3652	22228	34507	12762	9016	0.00828846	1.01044	0.00141027	2.01452	2.08153
RPSAP58	1060	362	1097	845	702	461	721	696	747	1105	923	983	1555	2615	5797	957	1996	1184	4825	4844	1995	2201	3544	5554	2118	3595	3525	9329	2435	2382	1479	445	2998	1536	1205	654	3598	2837	1695	3755	1.77433e-06	1.71728	1.719e-08	3.28816	5.75096
EPHA2	1408	569	460	217	329	407	766	1791	2116	954	3251	1138	1506	962	1363	2853	2453	5614	3605	2201	1881	2535	2978	1634	1834	895	5184	3387	2322	2367	1261	1661	2716	7080	1333	2439	124	1247	13389	1945	0.000355336	1.36301	2.44206e-05	2.57222	3.44936
SLC4A2	1665	1402	843	710	678	465	561	968	1366	615	1421	1770	3371	1678	1980	2749	1528	2208	3252	1956	851	2687	4046	4540	2393	1067	2340	4395	2229	2191	2292	544	7302	2607	3278	2521	594	2672	6693	4013	3.36626e-05	1.13111	1.11088e-06	2.19027	4.47285
PMAIP1	8027	1745	6173	3551	2682	2346	3906	10714	12826	4845	14460	5346	7886	3923	11489	5142	80052	111600	7749	80280	5757	10777	5929	11743	6955	1786	4895	13998	5630	5192	2173	3532	4471	11113	8194	8454	2449	694	102117	11252	0.00907645	1.48392	0.00158281	2.79708	2.04208
GADD45A	1551	1236	1467	1482	540	1270	1437	3422	8540	923	7904	2300	2828	368	6966	1843	2688	5359	4974	41262	4349	5929	1917	25635	8439	6949	5548	7649	6819	2186	1013	2878	6137	4880	1943	2613	454	1889	21321	9106	0.00523474	1.20401	0.000757556	2.30379	2.2811
CD59	8127	2963	8299	4975	4460	2625	4823	12201	12422	8256	15113	13403	10263	6907	12676	9171	12387	15128	22343	34663	9037	33884	8553	19488	89846	31536	23670	23685	16286	15010	8109	8399	19599	9070	12374	13363	21512	10734	14761	20434	5.69451e-05	1.32617	2.36194e-06	2.50737	4.24454
RELA	1071	876	452	365	411	342	602	1314	1135	596	1233	1101	1963	1230	2084	551	3749	2615	1639	3236	1099	2435	1529	2908	1093	1590	2351	2945	1429	1962	1224	1192	2395	1563	856	937	419	1027	5709	7075	4.44765e-05	1.20248	1.64279e-06	2.30134	4.35187
HDGF	5728	3258	1829	1337	1133	866	1442	1500	3227	2066	3266	1522	5259	5169	6459	1517	1415	3648	9341	2169	7215	4460	7175	4225	3802	1582	6728	12874	12914	4502	3342	1697	11145	3590	7758	7030	802	3409	14908	13095	0.00121575	1.08748	0.000112631	2.12503	2.91516
KLK7	488	370	314	580	449	787	518	1742	1075	882	155	2195	792	352	2597	1542	97	1168	6852	637	1421	27440	159	2827	13726	6595	288	5124	5716	5371	2574	195	501	10052	280	37800	1432	1004	0	2550	0.00211293	2.73123	0.000234769	6.64021	2.67512
KLK8	361	331	1210	919	1106	559	312	720	584	710	321	497	532	431	1459	2210	4768	7848	5474	2010	1886	12633	704	3832	9644	23592	694	14749	2018	4593	2900	63	1422	7017	562	7094	12745	6001	429	1346	2.18491e-05	3.06947	6.2092e-07	8.39465	4.66057
ZNF593	1558	1012	1945	1953	1299	1161	1268	2058	2016	1821	4568	3071	4485	3289	2546	1188	3910	3434	2865	5381	1820	3448	3994	3853	5231	19485	2696	12919	3745	1852	2447	760	6853	2990	2203	1183	14559	9807	3305	3877	0.00194733	1.47424	0.000212832	2.77838	2.71056
CHCHD10	543	92	146	119	117	22	149	136	100	306	143	112	157	875	1084	220	390	354	2132	826	375	108	366	669	279	421	379	1039	159	675	552	14	477	225	124	57	115	507	171	516	0.00314328	1.55879	0.000398739	2.94607	2.50262
C19orf33	1597	272	1183	771	1372	459	1615	1226	2239	3170	801	1602	2704	7524	4527	603	12826	2594	7702	11110	3106	9441	2486	6319	9440	31869	2074	14118	3593	7162	4185	311	3226	9142	3538	5310	64804	18384	4715	2316	1.18171e-05	2.33846	2.7554e-07	5.05761	4.92749
GFER	471	404	940	794	524	528	411	679	919	416	1191	580	880	485	156	322	1271	833	619	1055	1516	1185	1001	1795	1625	2844	1107	5370	3554	763	784	63	2158	1395	1097	1512	5352	3956	628	697	0.00632818	1.3718	0.000965607	2.58793	2.19872
PPP1R14B	5014	2252	1924	2303	1386	1644	2143	2199	2987	2477	2219	3464	3390	4950	5891	797	4868	3532	5677	15736	5200	6152	6356	16084	9325	18868	12337	12621	6964	3485	3242	1103	10013	3834	3965	1524	16668	28358	13553	18018	5.51781e-05	1.78704	2.22183e-06	3.45107	4.25823
CLUH	883	324	120	173	88	98	227	381	405	332	316	361	1377	1413	755	998	305	916	1241	855	729	846	1533	1684	671	19	1038	3030	3044	659	1044	456	2421	839	1438	1849	191	1204	2338	2417	2.24645e-05	1.68267	6.5292e-07	3.21022	4.6485
EFHD2	2192	938	610	583	287	484	1170	984	2695	954	1092	1049	3825	1942	1629	614	3227	1136	2272	1362	943	6109	1639	6914	6253	18345	2155	8650	5079	3716	2328	907	4296	2169	2441	4150	7704	4649	2254	4482	0.000126209	1.87965	6.72502e-06	3.67986	3.89891
REX1BD	1381	1018	1554	1195	803	1020	1050	1249	1209	1273	1736	1756	2292	1518	895	1014	2994	1743	3612	3376	1996	2847	1230	4787	2586	6686	1605	10592	4615	1320	1578	306	4086	2507	3104	2646	4599	10267	3261	1949	0.0012373	1.26172	0.000115376	2.39781	2.90753
IFITM3	12683	7505	31144	18456	15784	8924	10001	19231	17958	16227	24660	19768	19194	10576	16286	8521	25127	23352	14793	47118	16918	39691	20571	118192	103351	140387	33719	47331	31547	28019	11108	6341	41971	35811	27048	8554	116507	127679	20267	25294	0.00282868	1.49906	0.000341599	2.82659	2.54842
IFITM1	394	340	1267	934	728	424	535	1134	1048	878	771	798	1019	704	943	246	1179	1146	477	2661	592	1625	1134	9019	13379	11960	1264	1433	1147	657	691	89	1141	871	950	183	3872	3590	1102	820	0.0063925	1.6381	0.000985099	3.11255	2.19433
ZFAS1	4767	1346	3488	2408	2069	1446	1598	2336	6609	4210	4256	2595	4348	7432	17137	5705	7940	8668	13775	32957	12566	16967	13620	19746	32554	60366	24184	19908	14696	12593	11479	3372	7708	12645	8115	6895	13090	20707	10334	13991	5.3126e-09	2.40492	1.60842e-12	5.29606	8.27469
RPS27	19874	5723	18944	13705	11649	9750	9008	8756	11246	19591	18209	16185	23938	25379	43661	12052	39804	39991	54725	26585	38926	56896	34981	77562	75071	196562	52916	114836	66492	34033	34314	2989	43782	42290	30330	18360	171879	180149	19852	39350	1.05764e-05	2.23831	2.27346e-07	4.71844	4.97566
RPS24	20809	7303	24613	16245	14404	9280	10692	13778	13209	20227	17664	21171	22914	16502	32001	8815	34838	24368	41440	31517	23438	34660	28813	51325	41629	83434	31391	94263	48910	21853	18918	4979	40459	22822	27750	13565	104507	95370	15574	35598	0.00149938	1.34913	0.000149065	2.54759	2.82409
RPS25	49483	11881	20492	14304	13465	11739	12818	13459	15548	26541	18250	17969	19901	23497	36970	13016	26467	34258	52531	43305	29114	44187	33828	56725	49048	102147	49730	99560	57636	25857	26896	1502	47912	27419	34382	16938	66074	91194	23049	47241	0.00326673	1.16988	0.000418356	2.24992	2.48589
RPS23	28143	11112	35388	24019	20228	13007	16648	18593	21242	27313	31411	30486	37137	31101	58723	15932	25644	27236	57759	39760	35175	35667	38778	90284	50969	194091	54892	176065	58852	21607	25596	9470	71547	35758	35253	16873	121539	162191	39116	57028	0.00137609	1.39396	0.000130818	2.628	2.86135
RPS20	19213	5738	20031	14781	9781	7352	9876	10165	11817	16618	17864	17452	29315	24714	40750	6350	29550	21317	49300	43772	20645	27224	23178	54057	33721	84543	32763	116862	38239	14603	16849	3309	45199	17408	23423	10624	82549	86773	21105	46091	0.000420159	1.47794	3.02749e-05	2.78551	3.37659
RPS21	15341	3752	12704	9477	8665	5869	6156	5740	6596	16729	11490	9397	11199	24525	35898	8287	14912	15496	44309	37488	23976	22708	22597	38864	31448	85629	29614	103258	29981	22032	17706	2460	20958	18127	20148	11229	94028	87253	11934	31410	5.08333e-05	1.94851	1.96992e-06	3.85976	4.29385
RPS28	4252	1052	3445	2561	2491	1920	1870	1855	2058	4383	3800	2760	3471	7033	8406	2875	6350	4917	12029	6243	8764	12463	8892	15763	13530	41191	12451	23013	14926	7454	8298	966	9810	8079	7615	3625	48624	38709	4851	11675	4.16364e-06	1.99278	6.57229e-08	3.98004	5.38053
ERCC1	1945	1834	2021	1750	1320	1778	1118	2512	2539	1490	3445	2976	6128	1566	901	2596	1722	4226	2800	6631	4461	6175	3379	7445	6728	7001	4127	14614	8944	3030	4066	1268	7938	7977	4494	3129	6604	7153	2715	6220	0.000373751	1.1285	2.61388e-05	2.18632	3.42742
MRPS12	3092	2082	2420	1919	2326	1901	2246	3631	2441	2693	6511	6067	6277	4781	3358	1914	4133	5206	3592	4851	3256	4771	4160	8440	5630	12657	5460	23448	8718	2843	4534	1217	10513	5463	4432	3120	15460	18767	5090	6419	0.00297947	1.18791	0.000372547	2.27823	2.52586
SSR4	3286	1171	4944	3015	2950	1660	2393	3939	2818	4712	5800	4681	4015	4183	5747	3028	9724	6188	8351	7076	3687	12522	7373	15731	14986	23788	7479	19655	4264	7550	4761	1769	10022	4254	4452	6322	26975	20589	3913	8618	0.000199565	1.64549	1.16005e-05	3.12854	3.69992
CHURC1	6163	1260	5927	2804	3730	1624	2210	4302	3298	5692	4180	4110	5216	1695	7346	6652	9600	4925	6770	6695	9909	10728	6539	10726	15810	22534	7690	18280	11287	4901	3973	1380	4083	5061	5944	3616	15551	9857	3424	1988	0.00495971	1.15932	0.000705741	2.23352	2.30454
TMED3	1536	880	1076	1038	1009	1036	1369	2954	1926	1493	2457	2243	3122	327	2134	2248	1076	4804	2899	4119	2509	7463	2712	7622	5749	5981	2384	8889	4162	2782	2403	2186	6085	1582	3270	5231	3046	2207	6882	3584	9.72971e-05	1.15603	4.71315e-06	2.22844	4.0119
FASN	2075	1175	253	305	367	532	725	1059	816	728	1244	1502	3102	1319	1327	3772	1077	3305	3624	2395	2317	2884	3189	2907	1368	133	2112	3881	2881	2454	1475	528	4906	3693	1461	2250	962	2863	2615	7138	0.000445623	1.25701	3.25298e-05	2.39	3.35103
PINK1	817	669	98	211	70	446	357	923	1135	97	984	1265	1335	2196	3049	805	4556	4315	2252	2845	963	4490	547	1248	5602	2044	2538	3822	3490	1777	760	1457	3723	973	1439	6307	3142	886	3386	2734	5.62787e-07	2.19177	3.23734e-09	4.56867	6.24966
COX14	1472	876	4222	2220	2635	1335	973	1684	1273	2418	3210	1786	1850	1677	5621	1423	7079	5777	5950	6344	2028	5653	1285	7532	5847	11604	2255	12987	4417	3446	2284	1716	1926	3635	1907	1621	19851	7529	1965	2532	0.00260637	1.51773	0.00030459	2.8634	2.58396
SLC52A2	1453	1572	474	429	312	538	665	2295	1713	544	5985	2147	4076	1551	335	2091	2628	2668	1410	1413	2217	4689	3646	3150	3619	1686	2587	5756	11247	2464	2198	1168	6749	2356	3196	5014	2224	2864	6470	7763	0.000936128	1.12794	8.30413e-05	2.18546	3.02866
TMEM205	1134	1013	3928	2911	2369	1198	1052	1345	1165	1366	3481	2216	1343	1956	1553	1023	5002	2679	3683	8536	1081	4709	1308	6293	8204	13069	2331	5932	4376	1743	2295	943	3274	3727	2432	3824	9008	9744	2795	6881	0.00514687	1.26459	0.000737048	2.40259	2.28846
EEF1D	4330	2478	1683	1999	887	2529	2541	4802	5264	2836	8993	6237	11631	5893	5712	5396	8352	8560	7833	8512	8532	9044	8113	22692	8501	19153	9739	30565	15619	4485	6185	1275	18471	7284	9734	4951	23437	25450	8170	26100	1.63234e-05	1.66161	4.34896e-07	3.16369	4.78719
RPL8	60207	35199	55092	57988	28183	34832	39782	56876	62008	46956	88490	71598	123797	54460	38054	37727	82500	89228	78653	109821	89701	110079	95065	203626	145549	293493	113030	272241	191747	60360	85691	21160	178340	110923	95124	66235	399291	448710	116775	163616	0.00120594	1.09334	0.000111357	2.13368	2.91868
S100A2	846	233	474	415	551	236	735	993	1126	913	1261	2393	691	2044	1454	702	620	627	742	9455	635	818	521	3875	1512	4580	1646	11730	258	604	946	487	1948	506	890	560	2803	1348	2239	5460	0.00459556	1.36883	0.000641402	2.58261	2.33766
METRN	1156	1005	114	193	93	302	132	366	789	100	714	390	2231	1343	438	329	1334	2815	2887	1632	2924	3470	1718	5306	3122	6581	2280	6338	3692	2629	3479	369	3076	1203	2250	1814	4382	9020	2692	3551	8.38806e-07	2.55538	6.34882e-09	5.87821	6.07634
C11orf68	997	602	174	285	302	210	380	866	1015	329	366	1375	1084	539	945	337	446	1194	2679	3735	1973	1691	1495	1414	2110	308	2477	3567	3423	1429	794	3352	1557	2108	702	1292	537	624	3036	3180	3.73627e-05	1.46166	1.28954e-06	2.75425	4.42756
SMIM26	2187	886	3205	2365	2399	1433	1108	1424	1804	2561	2296	2882	2383	2016	8246	1368	4451	3163	7398	9534	3207	5389	2140	3789	5963	20059	4258	8687	3405	2530	983	1368	3481	3520	1895	661	14584	2411	2200	3133	0.00569367	1.36817	0.000842932	2.58143	2.24461
ANKRD11	4320	1531	1742	1526	854	666	1307	2456	2428	1078	6384	10595	13591	5077	14130	2890	3269	3356	5191	5564	4433	5682	11094	21123	4294	1849	7244	3478	5720	4230	1686	7323	15124	6754	4337	4854	1165	9618	1568	5765	0.00614312	1.04929	0.000929931	2.06951	2.21161
PRSS3	1609	1160	5447	3644	2504	1599	1565	2563	2237	2169	2450	1784	3026	2661	2398	1663	11974	4218	2890	2021	2538	7080	2707	8803	12186	26271	2612	7146	8552	2463	4799	2029	3441	7087	2961	4720	12462	11945	2703	8167	0.00196901	1.48127	0.000216395	2.79194	2.70575
CASC8	197	125	691	361	441	192	62	171	399	416	188	167	252	961	1150	657	769	1200	2217	3193	1597	1719	330	2277	2382	4665	483	3456	2334	1021	779	235	654	2180	407	187	17830	1135	0	786	0.000162222	2.1089	8.9878e-06	4.31362	3.78989
FAM50A	919	759	764	687	269	654	677	2313	1239	587	2159	4359	2321	1702	1303	1132	1368	2732	1028	5217	1472	3599	1887	1816	3796	3873	1884	6483	5666	821	765	627	5237	1712	2006	2003	2638	2007	1971	3716	0.000835531	1.01237	7.05762e-05	2.01722	3.07804
SNHG5	1355	426	827	696	538	285	452	734	949	1134	1122	1185	1687	3055	5186	1295	2245	982	3988	8589	2444	4094	2741	1976	4176	10667	2952	9963	2088	1532	1322	653	4640	2256	2880	1795	5564	5489	3140	4067	4.66442e-08	2.20403	1.04526e-10	4.60764	7.3312
SNHG6	6493	1260	4512	3038	2886	1635	2228	2347	4031	5093	4222	3480	6051	7071	16336	3740	8171	7026	15551	9929	8863	11748	8006	16496	15299	32511	12036	27880	11735	6718	5344	1442	13529	5429	6511	6842	26415	31731	7529	3383	1.58493e-05	1.89059	4.14038e-07	3.70786	4.79999
SNHG8	2367	556	2473	1241	1620	751	919	1339	3354	2499	1819	1952	2360	2150	4930	2216	2382	3108	6143	12576	3416	4371	1842	7060	6007	15544	4023	11864	1656	2549	1895	311	4076	4814	2474	2072	6235	7821	5249	2567	0.000409752	1.46845	2.92769e-05	2.76725	3.38748
FHL2	5249	2289	4936	3030	2429	2674	3773	7851	11286	4298	3471	3910	6322	1947	15529	4452	21323	21563	12433	35475	3132	19312	6832	30245	19499	11354	12476	18435	21343	4318	2631	14129	13333	6819	8412	9813	4330	3780	16178	6860	6.07656e-05	1.27851	2.61239e-06	2.42589	4.21634
S100A11	12259	3795	19685	9556	9224	6058	7469	13938	11434	16324	18004	17864	16138	12422	23669	6266	17725	16613	14206	47604	10895	32305	18034	25821	34622	69592	29152	22487	21097	9612	6088	25628	21411	24103	13641	8401	71635	48689	19988	19428	0.00357029	1.2663	0.000461554	2.40543	2.4473
S100A13	1635	767	1567	1129	1297	1161	1357	1837	1292	1994	2620	1592	2701	4819	2797	928	4756	1717	3480	7629	2820	7146	2539	6435	6204	11379	4085	12716	4357	2740	2120	1064	5498	3129	2471	2567	9290	13526	2137	6650	2.92201e-05	1.71872	9.37734e-07	3.29144	4.53432
MAMDC2	435	78	255	274	210	130	176	174	226	384	151	377	213	465	1090	134	303	388	1113	706	492	655	575	757	678	1844	757	2084	765	392	284	42	233	483	460	135	1387	1343	283	718	0.000822768	1.57716	6.9249e-05	2.98382	3.08472
LOC102724992	338	72	219	182	174	102	124	156	131	325	706	256	169	226	1474	306	322	684	1756	309	956	1148	745	852	584	147	455	513	285	760	305	327	581	510	264	297	77	283	360	248	0.0010726	1.29416	9.807e-05	2.45235	2.96956
UBL5	9450	2657	12212	7173	8007	4172	4941	5918	4645	11469	8936	7043	5968	5879	21060	3822	14425	14286	24556	26110	8300	16900	10003	17075	19271	52311	12221	33126	15492	9454	7713	3232	14422	9401	7894	5402	50916	35181	5092	13256	0.0037082	1.36934	0.000487242	2.58352	2.43084
FLNA	3164	1478	316	516	371	929	1779	2770	2885	1984	3351	3829	5078	3276	842	6330	856	6020	2769	10212	3456	4738	8602	8432	2974	3259	6564	1869	6497	2257	1597	4375	9583	3755	3155	2362	1703	3924	8445	6615	0.0013945	1.14006	0.000134257	2.20391	2.85558
CIRBP	3293	1333	1586	1140	744	933	1827	3444	3742	1759	4305	3134	5864	1077	4038	1849	2129	5418	5188	5253	6704	5070	4522	7272	3590	1531	3872	19920	20646	3209	3813	2129	8525	3509	6150	3851	1378	4180	12807	12366	1.55577e-05	1.06782	3.90943e-07	2.09627	4.80806
POLD4	337	278	718	515	352	189	352	550	592	329	429	465	377	645	1527	1825	1414	1885	2242	3099	1300	4230	306	1423	5039	9404	712	3315	2734	1020	649	182	2980	1200	968	3209	6465	2534	1090	1296	6.69151e-07	2.62471	4.45696e-09	6.16761	6.17448
CST6	1644	1284	4324	3080	2286	1697	1901	3224	4058	3767	2440	3061	3305	1755	5499	2955	9320	10102	6850	4186	3205	12202	3716	20992	14196	39431	4427	27630	12475	5215	4117	1239	10102	10642	3586	2432	30387	27650	886	3697	0.000157985	2.05346	8.70211e-06	4.151	3.80138
RBFOX2	2804	736	1302	1044	903	765	880	1534	2252	2148	2676	1612	2134	1677	3384	1735	1105	2343	4712	4280	4098	5958	4552	4583	5373	8576	5091	5466	3799	3261	1971	1230	4473	1917	2434	1708	5458	6381	4001	2476	6.87503e-05	1.35183	3.08055e-06	2.55235	4.16273
PRXL2B_1	224	274	139	91	88	70	98	257	282	113	446	760	960	67	615	359	751	782	503	432	766	631	353	972	573	59	216	828	2284	204	260	24	799	825	414	1261	43	267	635	2273	0.00811268	1.12217	0.00135825	2.17674	2.09084
RGS10	1423	636	1826	1206	1189	592	903	1284	1421	1101	1649	2902	3603	1837	5238	460	3062	2581	3895	3642	1540	2145	1524	5081	3883	4910	2248	7324	3531	1154	789	1689	4321	1756	1260	1910	5011	3838	803	2627	0.00306144	1.07668	0.000386331	2.10918	2.51407
MZT2B	3603	2518	5154	5517	2027	3154	3306	3272	3807	4190	4153	5474	8175	7923	4333	932	10801	4309	3642	8164	5611	6096	6155	14980	8970	24051	6090	25484	8484	4284	5589	1351	12777	3192	4385	2122	28596	33681	8558	16306	0.00409746	1.40855	0.000555756	2.6547	2.38749
ERICH1	542	263	628	519	307	288	280	967	596	659	853	852	953	484	1545	502	2054	510	1739	1591	625	1600	762	1481	2525	829	337	894	907	1102	705	363	1534	1130	1073	881	1247	2836	1035	885	0.00089912	1.08694	7.89142e-05	2.12423	3.04618
YDJC	1130	1184	673	704	625	1441	1150	2532	2333	818	2632	3052	4975	1064	461	1185	3057	2336	854	6910	3137	3400	3363	4651	3724	3720	3104	7163	7284	1955	2269	373	7236	4119	4517	3792	5142	6755	6691	4634	0.0013086	1.14227	0.000123593	2.20728	2.88319
TRNN	1302	401	743	736	420	311	451	640	805	636	1145	1987	2602	395	1381	27279	4481	6707	9205	1736	2516	21426	2902	5810	20306	3013	4531	830	342	6622	1173	399	3624	1125	1520	12232	2474	2978	1096	830	4.80841e-06	2.85097	8.29789e-08	7.21484	5.318
TRNA	459	170	328	318	185	120	185	286	345	219	472	731	978	129	469	11662	1511	2484	3234	597	1265	10394	1550	2743	9734	1689	2657	342	153	2824	564	188	1523	463	606	4875	1052	1312	424	402	2.89441e-06	2.98448	3.59282e-08	7.91442	5.53844
TRNY	1228	402	658	575	328	313	427	626	744	563	1024	2126	2537	367	1108	24512	4353	5953	6703	1316	2046	20491	2537	3504	16391	1556	5018	585	386	4782	900	342	2855	791	1334	10352	1586	2210	1171	543	1.92495e-05	2.69027	5.30337e-07	6.45435	4.71558
GTF2F1	1500	559	389	621	294	265	334	676	1234	289	1187	855	1878	1232	1373	457	415	1431	1026	2145	1099	1683	2059	3427	2100	691	1454	3320	3142	1039	1204	1170	1652	771	2242	1878	188	1773	2955	248	0.00146083	1.01735	0.000141527	2.0242	2.8354
CUX1	887	336	211	233	222	270	358	985	792	311	290	419	1042	1160	1581	1719	619	1796	1567	1333	460	1475	739	2598	576	816	1137	1061	988	1196	666	677	2448	566	479	1859	105	537	2210	1357	0.000250321	1.28732	1.56119e-05	2.44074	3.6015
NACA2	180	24	173	90	101	110	79	136	82	200	68	88	64	134	529	46	154	169	434	266	230	224	304	227	290	546	408	321	481	134	188	96	293	164	130	101	119	218	133	194	0.00891818	1.00715	0.00155055	2.00993	2.04972
CCDC57	689	434	978	724	914	625	452	696	416	752	1524	1291	2511	733	48	708	3718	2208	1240	937	1155	3041	1145	2514	1985	3832	920	4555	2134	1895	1167	204	1477	2087	1374	718	7237	4647	507	2048	0.00633277	1.43185	0.000969573	2.69792	2.19841
LGALS3BP	3275	6362	1739	3082	1733	5085	2451	10450	7070	1851	12078	19231	8399	891	1974	14169	11353	27284	10924	2151	8923	43936	6491	38897	66150	7542	5050	18964	31450	6122	6080	1677	7767	8316	19457	49643	2655	7677	11110	5240	0.00863493	1.29407	0.00148752	2.45219	2.06374
TRIP6	1917	835	383	551	407	678	717	1374	1313	1035	2770	2044	2446	1956	5896	867	2668	2083	2794	3029	2545	2268	3123	6186	3122	327	2817	5534	1424	1387	1104	813	4451	2244	2362	1713	517	2515	4369	1755	0.00051706	1.01266	3.91356e-05	2.01763	3.28646
PITPNA	1252	262	916	605	572	365	514	862	821	461	1083	574	1576	444	2584	726	1464	2567	2024	2907	1093	2959	2419	1896	3627	461	683	3145	5828	2069	863	890	2807	1713	883	1426	828	1162	0	711	0.00726559	1.13991	0.00116364	2.20368	2.13873
JMJD8	2348	1683	1057	747	621	976	819	1909	1527	791	1369	2137	3835	1710	2316	2812	3507	2178	1480	1369	2704	3789	3189	6171	5443	940	3802	10660	11351	2203	1319	183	4402	3960	3039	2785	3137	4231	10454	1917	0.000380641	1.16526	2.68511e-05	2.24274	3.41948
PINK1-AS	356	105	180	98	67	111	95	86	111	141	116	150	93	1222	1955	218	717	740	878	713	380	726	540	431	643	44	461	333	354	481	159	149	795	252	158	478	86	215	753	626	1.37996e-05	1.95796	3.42587e-07	3.88513	4.86013
RPL39	11808	2680	8685	5635	5800	4491	4582	4714	4927	11759	8457	7718	9239	16717	21859	4488	18049	15461	35477	31720	18817	23419	20482	35839	35266	76784	28768	65189	31308	20160	14737	2857	21000	13185	16058	6094	63010	58596	7686	24162	7.1918e-06	2.05891	1.37173e-07	4.16672	5.14316
RPL30	22151	6120	18594	13434	11992	8329	9656	11616	13642	22472	20727	16500	22505	19280	36467	11434	21909	24802	44592	42112	27448	40265	34835	54987	63230	97300	47204	104634	54817	17592	21089	8778	39719	26200	31387	15917	78256	68604	24343	41569	5.9077e-05	1.47404	2.50402e-06	2.77799	4.22858
CLPP	1935	1574	1340	1140	1088	1001	1238	2491	2200	1417	3679	3553	4247	1290	622	735	1563	3459	1196	2561	3517	3858	3384	7633	6206	10209	3683	7331	9071	1688	2712	1032	6181	3038	4116	2305	8648	10419	4547	5245	0.00276286	1.22674	0.000327059	2.34037	2.55864
KRT19	21398	11767	8150	11464	5973	13977	21288	49186	46609	18858	74231	86319	55481	24648	28848	46463	85192	163992	43176	111830	44273	147698	31071	128670	150445	178778	30988	173949	113475	35407	33887	10725	160187	98049	47902	138757	151392	92902	115518	108015	1.17306e-05	1.75945	2.58822e-07	3.38568	4.93068
RPS18_1	10137	4510	20050	12667	10203	5626	6508	8623	9483	10586	20274	16305	27825	13405	17092	10595	24447	27123	22888	14353	25439	38802	27750	54358	57257	141699	37630	86464	43160	31797	26006	5221	35765	35588	19845	15827	103472	136062	24030	36747	2.53649e-05	2.00761	7.83292e-07	4.02115	4.59577
RPS18_2	9608	4244	18374	11780	9615	5503	6193	7616	9074	8418	18818	15591	26815	12883	16020	9897	23291	25931	21937	13656	24005	32822	24521	52185	49674	125573	34840	80846	41595	29737	23754	5021	33835	29912	19370	15325	89123	117164	22945	33305	2.44018e-05	1.95655	7.19104e-07	3.88134	4.61258
RPS18_3	6869	2721	12065	6551	5093	4038	4146	5739	5695	6556	11512	11073	18362	9386	10244	7182	17366	18832	13003	10127	14278	17434	12845	35698	24616	65603	20131	55011	28190	18942	15075	3805	23676	17037	10664	10216	52456	67852	16240	21097	2.48495e-05	1.83198	7.5233e-07	3.56026	4.60468
RPS18_4	7216	3141	14039	9929	6621	4643	4800	6272	7744	8179	14839	13016	22056	11024	12384	8398	20058	21645	17104	11668	19289	24338	20048	42782	37385	97881	28685	67442	35421	24614	18034	4173	28169	22829	15739	12784	66151	88886	18896	27177	1.85657e-05	1.92465	5.05878e-07	3.79644	4.73129
CYBA	5320	3973	8178	8282	3828	5799	6183	9020	5403	8206	11179	16296	10953	3972	1117	9821	14094	12234	6831	10098	5877	20152	9263	24979	27623	49332	7221	33850	15066	6815	6404	3818	13196	17798	7603	13426	41232	43159	7627	16909	0.00956105	1.22642	0.00169717	2.33985	2.01949
B4GALT5	2390	536	687	463	566	301	626	1079	485	1088	1772	1073	831	2584	5620	2187	1448	1973	3479	5898	1517	2412	3337	2829	1856	80	3396	1430	466	2755	927	327	2851	2017	908	1855	78	559	2367	3224	0.00559786	1.21497	0.000820273	2.32137	2.25198
HMOX1	467	308	145	53	143	107	299	1060	1037	158	4527	2720	3773	297	982	255	204	998	600	1136	1962	3412	7808	51112	6827	1982	3164	11986	11395	1935	672	369	4930	271	1515	6465	346	457	2959	1932	0.00278729	2.13182	0.000332432	4.38269	2.55482
TCF25	3523	2545	1066	1746	609	1276	1511	4048	3358	1550	3958	2779	9205	4011	4369	2932	2538	3702	5866	2680	3338	5732	6529	8329	7576	2681	6687	10856	6110	3593	3438	737	11696	4084	8544	6214	3658	11041	16527	13614	0.000166555	1.14838	9.27824e-06	2.21664	3.77844
TMSB10	59214	20576	59651	43579	38453	30612	42916	42567	46813	87653	42719	53584	64182	98093	107555	12822	73645	42008	69400	168740	49364	100076	60923	87967	143090	273203	80941	287508	117722	26462	31193	38813	179750	101011	50420	18061	391256	288080	54825	111655	0.0058817	1.35895	0.000881453	2.56499	2.2305
EPB41L4A-AS1	495	151	1042	629	522	331	299	422	666	720	802	1130	1267	302	2138	807	546	1062	3007	3198	1248	2143	1167	1118	3017	5368	1411	4043	1418	2425	1632	344	1743	1704	1317	1396	595	1901	488	1772	7.26146e-05	1.50514	3.3045e-06	2.83852	4.13898
ADIRF	7812	4457	29902	15932	15388	7661	7030	6187	6641	13612	7599	16527	4394	17203	23942	18512	23292	19314	42181	12421	19204	50378	6628	28444	44300	110075	9894	79294	11094	21286	15049	4336	12766	20398	9644	21312	96979	60713	14820	11632	0.00362165	1.59204	0.000469291	3.01476	2.44109
LOC107984974	5071	826	2173	1953	2634	1947	1585	1574	1340	6395	2031	1502	1496	5137	9852	1664	4619	5316	13609	12426	7996	8910	10048	7653	11071	25168	12340	14238	10923	7178	7720	1220	7840	6383	5961	1933	18960	18419	2503	6670	4.70566e-05	1.93069	1.75234e-06	3.81237	4.32738
TIMP2	1698	86	881	553	431	370	539	598	389	577	538	793	134	2515	4904	2699	557	4348	5890	3698	706	1068	1542	3590	4561	631	2705	553	1295	2963	1194	1167	1286	484	444	1321	73	535	1646	159	0.00101663	1.7297	9.17211e-05	3.31659	2.99284
TIMP1	4746	2094	7779	4479	3881	2797	4272	6827	4253	6099	8922	6878	9277	4537	8965	4850	15134	8442	10058	7752	3467	20602	8925	18010	18237	26069	12295	18028	8929	5291	4244	10843	19369	8174	5548	11735	14768	16684	12801	11493	0.000333754	1.17029	2.24321e-05	2.25057	3.47657
HLA-B	520	230	309	276	208	172	317	240	384	593	933	599	486	585	3114	733	607	1389	2484	1688	947	1693	1013	7303	3538	2634	1256	1754	528	1633	249	226	1397	674	461	1610	517	1216	841	2130	2.19901e-06	1.91153	2.42485e-08	3.76207	5.65777
FAAP20	814	576	238	311	350	590	845	1159	718	761	1561	1312	1627	1632	564	800	2430	2696	1418	1254	1090	2358	996	1793	1008	2373	1068	5803	2476	888	1016	155	1544	1616	689	1215	3979	1605	1735	4746	0.00243195	1.23941	0.000279052	2.36102	2.61405
SFN	1565	1436	421	415	252	934	1694	3381	2964	1737	3310	2662	5447	4263	1098	4522	7890	10165	8582	3793	7594	10744	3616	2824	6648	3386	2162	6954	6929	7852	2501	807	2774	3587	2333	7600	3216	757	9581	24049	0.000103529	1.65092	5.04639e-06	3.14033	3.98494
MT1X	4045	1317	5122	3400	3543	2235	2029	2299	2544	5043	2749	2671	5148	5676	6653	1572	5863	4693	5931	7696	7370	10385	6781	88721	6615	25469	5846	23306	18631	4392	3790	416	6281	3665	9358	1085	21734	27464	2345	1408	0.00149938	1.75961	0.00014945	3.38606	2.82409
NOP53	2200	1237	932	1406	637	1292	1434	2762	2472	1320	4591	5779	7629	3032	4039	2524	3169	6961	4846	3919	4092	6766	4314	11672	5457	3330	4740	10007	6406	3873	3023	1240	8499	4473	4851	3228	1819	6222	7796	15007	2.91764e-06	1.14185	3.83411e-08	2.20664	5.53497
USP36	885	474	427	312	282	184	318	598	1130	395	810	591	1244	1828	833	553	815	567	1708	3695	1146	1146	2279	2322	1048	488	1202	845	1181	1065	1391	1441	1869	1280	1343	1160	104	920	5553	3531	5.61522e-05	1.37499	2.29505e-06	2.59367	4.25063
JUP	1908	1643	181	286	378	533	937	2572	3989	838	5937	2959	4907	3226	2999	2612	3312	7742	4192	3801	6438	12165	2662	11700	12407	4477	3352	8482	8883	5771	2096	1015	4471	3784	4394	6858	1365	1182	19256	3957	5.51781e-05	1.55193	2.2186e-06	2.9321	4.25823
HLA-C_5	701	562	609	437	333	539	624	1638	817	553	1345	1916	1656	433	1885	1633	979	3147	1694	2668	1328	3406	1370	8544	5940	2462	2053	3952	118	1443	511	922	2769	1480	1576	4996	739	1359	1378	3286	0.000234267	1.37512	1.43979e-05	2.59389	3.63029
HLA-C_1	2023	1593	1462	1101	727	1357	1457	3824	2821	2250	7171	3524	3826	3240	3026	2260	6363	5714	5706	4631	4206	6133	4332	16384	11962	4300	6505	6407	6680	3759	928	4347	7041	4063	4038	8032	2269	3286	6535	9957	8.45685e-06	1.20144	1.76664e-07	2.29968	5.07279
C6orf48_4	966	311	472	513	282	213	479	745	1596	707	948	1683	970	756	2153	1316	2448	2046	2293	3353	714	1574	1268	4222	2455	4149	2132	2206	1805	1418	915	566	2675	1292	1092	1020	1147	1884	2095	408	1.58493e-05	1.37905	4.17466e-07	2.60097	4.79999
C6orf48_2	824	210	354	307	227	158	369	539	1102	536	666	701	750	683	1857	1029	1994	1734	1959	2769	633	1177	1089	3055	1889	3525	1753	1659	1432	1315	801	440	2176	1096	787	875	951	1054	1732	374	1.11913e-06	1.59456	9.63547e-09	3.02002	5.95112
C6orf48_3	897	251	407	329	354	179	427	617	1282	619	791	788	890	758	2066	1124	2163	1791	2218	2972	695	1339	1136	3425	2040	3570	1713	1855	1522	1341	828	539	2286	1147	905	886	1090	1426	1900	404	3.32778e-06	1.48169	4.83601e-08	2.79275	5.47785
C6orf48_1	822	200	364	266	319	163	376	543	1098	533	696	529	773	705	1909	1007	1957	1624	2010	2566	652	1217	1064	3012	1801	3280	1588	1462	1430	1237	710	434	2018	1047	777	822	986	1188	1645	396	2.19901e-06	1.54349	2.48307e-08	2.91499	5.65777
HLA-B_2	208	117	93	81	39	80	101	303	209	201	569	277	264	53	537	283	138	660	215	374	472	998	539	2205	1969	1408	674	584	678	362	78	93	585	339	304	1151	293	320	433	448	6.94951e-05	1.70951	3.13496e-06	3.2705	4.15805
HLA-B_3	627	447	293	379	244	413	535	1125	872	558	2294	1586	1376	471	1792	1111	1225	2761	1021	2218	1460	3830	1508	12366	6909	4632	2148	2947	2084	1355	503	461	2614	1563	1126	4876	1141	1703	1892	3799	8.11727e-06	1.7073	1.64655e-07	3.26548	5.09059
HLA-B_1	824	291	374	384	256	275	424	749	575	649	1374	1073	728	523	3423	1117	711	1701	2544	2039	1109	1984	1232	8351	4160	3059	1410	3083	1140	1857	313	325	1879	1461	902	2283	708	1478	1286	2712	2.02693e-06	1.67718	2.14783e-08	3.19802	5.69316
SNHG9	564	66	346	196	407	229	183	189	133	659	315	264	211	1189	1288	618	1625	494	1602	1116	1265	1503	598	559	896	2715	1219	2813	1425	686	645	0	639	1162	568	149	14698	2203	107	568	0.00151323	1.71519	0.000152101	3.28341	2.8201
EIF3G	2385	2532	2786	2302	1433	2838	1952	3732	3649	1888	4753	5073	7451	1294	639	2533	6339	5713	3914	6023	3969	5917	3818	12639	8470	9749	4808	15071	11761	1828	3199	1741	10515	8114	7298	4846	11997	13397	4570	7553	0.00433051	1.05818	0.000591299	2.0823	2.36346
CD81	2822	609	1649	1475	1192	828	1353	1515	958	1928	1840	2974	2591	2745	2814	4704	6091	6486	11099	8427	3633	4345	4242	9335	6193	6446	4900	5946	2040	7782	3684	2342	8072	2564	1676	2249	2970	5703	1733	761	1.22136e-05	1.59343	2.95818e-07	3.01767	4.91316
DGAT1	751	836	186	244	162	192	178	431	536	162	414	506	2692	856	315	1599	1108	1214	1593	348	1693	2421	1805	944	2544	2001	1578	1181	843	1164	476	44	2288	1176	1751	2480	1164	1563	0	2132	0.00597198	1.49061	0.000896792	2.81007	2.22388
TKT	6366	5453	3232	4123	1693	4363	3578	7854	8254	2656	13069	13874	22311	2711	4226	9877	5239	20036	17239	11003	24554	21362	13023	32904	15660	5662	12178	29278	47055	12051	11710	4911	19077	14407	19446	9083	4851	10307	21174	13493	0.000155416	1.04538	8.45066e-06	2.06391	3.8085
NENF	2739	1828	5719	3566	2538	2229	2530	3740	3530	3746	3779	5309	5225	3624	3917	1628	9121	6229	4570	6850	3136	8605	5240	17542	6791	21905	6091	22036	8202	4367	3641	1138	8345	3631	2966	3785	20108	21959	4260	11280	0.00286482	1.32048	0.000347803	2.49749	2.5429
METTL27	293	323	840	481	304	470	378	330	365	291	193	437	606	1017	872	731	2719	595	1770	4633	1057	999	182	1021	1372	1555	314	2210	758	743	591	259	1619	391	426	1071	292	2222	1853	1747	0.000602691	1.34996	4.72591e-05	2.54905	3.21991
TOMM7	7637	2302	9115	6432	5737	2790	3369	3859	3584	9322	5698	6095	4488	4323	15873	2846	8169	6907	14690	19140	7169	8170	7550	12855	10792	46629	9283	30055	12734	5267	5184	613	11554	7562	8107	2450	31456	37927	6817	11261	0.00801925	1.31692	0.00132562	2.49134	2.09587
HLA-B_4	884	666	593	634	401	660	815	1671	1370	849	2351	1879	1548	1089	4756	1947	2333	5586	3305	4386	2408	3599	2112	23628	12740	7761	3330	6357	4045	2426	890	1790	4280	2381	1960	10805	1723	2826	1973	661	8.15777e-07	2.04536	5.92754e-09	4.12776	6.08843
HLA-B_5	330	260	199	253	92	221	300	783	615	364	1540	1171	723	103	526	502	201	1267	255	486	479	1864	848	5087	3519	1982	1371	949	1337	467	100	205	1567	922	564	2745	782	757	1320	958	0.00540177	1.25086	0.000786634	2.37984	2.26746
RPL35A	26583	7544	25555	16776	17121	9971	11663	14398	15379	28236	15808	20433	19521	16547	30592	10147	31833	28774	46402	42043	23652	39732	31655	56245	49832	142856	41057	104826	51725	19485	22266	1464	41752	30607	32843	17730	130928	105315	21824	43889	0.00602078	1.0966	0.000907765	2.1385	2.22035
TRNL1	1982	539	915	646	448	339	478	735	546	1070	1778	1064	2458	570	677	8803	1261	2743	1960	273	6470	3330	7892	2074	2856	338	7224	576	488	2484	1352	822	4523	964	1523	1749	149	1157	1343	3385	0.00393929	1.45791	0.000529532	2.7471	2.40458
GNB2	2463	1409	593	475	701	823	1182	1638	1394	1175	1605	2468	1782	2870	4720	958	887	3122	4343	5107	2514	1999	3145	8448	2523	1056	3761	10106	2238	2186	2381	696	6196	3116	1881	1260	1354	2583	4110	11250	0.00019643	1.17561	1.12862e-05	2.25888	3.70679
HRAS	1312	899	767	787	246	733	831	1471	1330	1352	2103	1590	1689	1709	1245	618	3063	2303	1143	2703	1175	2829	2339	2464	3653	4218	2926	5639	2334	936	1746	1340	3532	1036	1627	1375	2022	2543	2353	3242	0.000500041	1.01386	3.75447e-05	2.01931	3.30099
HLA-A_1	1013	448	263	288	247	455	889	1805	1379	812	3328	1815	1746	1078	3207	1345	1312	2302	5105	3150	3384	4977	2526	16579	11550	7860	4879	4801	1248	4578	2104	3952	4721	1762	3525	10595	2049	3434	5703	3410	1.03399e-07	2.2219	3.4435e-10	4.66508	6.98548
HLA-A_3	1450	640	525	640	343	685	827	2692	1354	998	2745	1983	2821	695	2074	1857	882	2635	3156	3434	1638	6520	2840	14720	12380	6300	4235	2646	5643	2560	1284	5423	4929	1407	2271	5087	2263	3386	4767	1185	1.29779e-05	1.66908	3.1826e-07	3.18012	4.88679
HLA-A_2	1004	415	259	287	198	443	844	1771	1338	782	2204	1671	1749	1433	3242	1874	850	2178	5098	2900	3335	4815	2460	13044	10885	7531	3860	4648	1212	4447	2021	3714	4589	1632	1719	10281	1970	3354	5538	3362	4.66442e-08	2.26605	1.41218e-10	4.81006	7.3312
HLA-A_5	1417	531	506	441	316	571	754	2373	1186	747	2444	3982	2378	692	2029	1661	258	2452	3022	3162	1446	5462	2626	13480	11467	5449	3841	2478	5102	2522	1256	4937	4431	1264	2097	4577	2087	3118	3675	1160	7.46558e-05	1.60206	3.45064e-06	3.03577	4.12694
MT2A	22221	11383	29321	20131	22092	16393	17454	17336	32650	31894	22401	23850	35025	93244	55289	12668	56366	49743	41897	88617	58446	116273	60590	277591	72334	313150	62819	214528	144987	28086	24419	14497	73640	22831	71813	13051	416954	466773	19841	30126	4.38324e-05	2.43666	1.57919e-06	5.41385	4.3582
KIF1C	1176	498	202	101	119	178	292	459	479	537	416	692	1669	1597	1622	870	5557	3237	2906	2308	1007	1859	1402	1568	465	41	500	1015	1689	1581	1380	655	891	1849	734	705	173	678	1291	1555	0.000445623	1.59993	3.26494e-05	3.03129	3.35103
RBM15B	807	285	497	184	291	348	336	595	820	376	1161	544	2318	684	1186	409	235	187	1513	3696	270	1445	959	896	1259	734	1099	1741	4983	777	885	426	1190	2189	1063	1932	860	307	4558	3229	0.00278812	1.09137	0.000335115	2.13076	2.55469
CYTOR	1519	430	1376	1116	825	512	1147	1360	2036	2307	725	837	1198	2669	5339	452	2049	626	2694	7717	2872	1460	1956	4813	1788	7780	2688	7640	2862	635	1150	250	2038	2229	1083	272	4836	3990	4147	5662	0.00539149	1.29351	0.000783504	2.45124	2.26829
TCF3	1588	643	724	586	370	391	547	509	819	720	1603	795	2281	1324	2083	518	1860	1515	1646	2192	2318	830	1746	1682	838	67	1832	1806	3598	900	1782	1481	6063	1158	1237	1314	358	1388	1866	7325	0.00375122	1.00243	0.000498573	2.00337	2.42583
CST3	2934	1337	1789	1843	1677	2081	2362	4813	2861	3213	4580	5220	5888	3811	2990	8602	32501	29508	15527	5358	13179	38990	5316	16811	24913	38942	7087	30903	4586	17087	9411	10732	10123	7798	6473	31113	30854	8923	5552	969	5.41206e-07	2.59353	2.94935e-09	6.03573	6.26664
ATOX1	2117	1069	3810	2428	2437	1520	1424	2254	2464	3015	2430	2783	3447	4191	6700	1259	13871	8479	8757	14674	3626	7535	6083	3365	6134	24304	3990	12946	5215	2444	4088	131	4951	3997	2238	1651	22063	13856	2547	5159	0.000678576	1.77269	5.49717e-05	3.4169	3.1684
FXYD5	2421	1399	2485	2007	1605	1729	2719	5573	4706	3339	4973	7955	4543	3002	2466	4205	7448	4964	3097	7702	4037	12572	7658	22931	18379	21248	8031	9309	4275	4133	2634	14319	14148	4773	2253	5322	13277	13024	13296	10601	0.000112513	1.54519	5.68868e-06	2.91842	3.9488
RBP1	2835	1792	6425	3460	3449	2743	2447	4500	4487	3688	1838	2311	3192	5866	4085	2363	14176	13634	7217	18323	3221	15952	4755	3363	20042	14877	4398	24509	17884	3176	4243	1470	2219	7953	10732	6372	29924	44769	2414	1417	0.00104679	1.7401	9.5076e-05	3.34057	2.98014
RHOC	4192	2642	2502	3153	2388	3377	3894	9160	7656	3498	9455	9136	8833	5312	2296	1562	23865	10964	3213	14954	6562	23213	6765	13270	17534	19096	10988	7595	10593	5154	6181	6652	11825	5888	4806	12284	10323	8342	11021	7623	0.00373063	1.02358	0.000492448	2.03296	2.42822
RHOD	595	595	230	315	255	577	600	1411	1838	505	1102	1074	2507	911	845	901	5137	8262	1121	1390	1715	7046	1579	5133	4701	2509	3080	5785	2328	1869	2106	3552	4283	3265	2059	1853	1701	3195	4993	3036	2.35415e-07	1.89193	8.85653e-10	3.71132	6.62817
TMEM184B	1517	1306	506	261	307	550	423	1531	1120	510	1227	808	3156	994	1622	916	334	2249	2523	943	2273	4361	2349	6518	1966	1213	3495	2570	2751	1793	723	1133	2159	1591	1518	3342	1432	1504	9311	200	0.00288818	1.15853	0.000351513	2.2323	2.53938
SELENOM	1245	706	2278	1881	1533	932	1091	1796	986	1593	2865	2892	2873	1596	2717	1346	9467	4074	5060	9241	2796	7695	2544	6712	7541	18375	3354	15314	3297	4947	1861	415	4430	3727	1468	2782	23815	8501	1344	4928	8.51456e-05	2.06837	4.04719e-06	4.19413	4.06984
CTDNEP1	1598	450	949	920	772	436	959	769	1129	1444	986	1185	895	3202	5952	1912	3743	1251	2839	4686	830	1015	2877	3510	930	1244	2195	6657	2069	1535	2336	989	4172	2093	881	247	636	2146	3772	6453	0.000409752	1.27057	2.91747e-05	2.41257	3.38748
RNASEK	4570	1581	4457	2922	3373	2495	2974	4284	3553	4892	6568	5913	4821	6028	4216	2816	6513	11770	7949	9671	7066	14633	6997	14027	15564	20441	9986	16354	8256	7409	6772	1941	9555	7613	6400	5679	32495	23297	3083	7250	0.000312951	1.57022	2.06549e-05	2.96951	3.50452
ISYNA1	1832	1924	921	886	575	1870	1274	2940	2666	873	2383	4751	7300	2726	208	7343	3110	17361	4194	4485	6433	8922	2817	8791	6566	2540	2743	9993	12221	3648	3088	350	5337	5631	4974	6012	3695	5632	1785	2148	0.00189379	1.29413	0.000203541	2.45229	2.72267
RPL38	32591	8654	32873	22489	21832	11326	15001	18057	15365	36861	22336	27132	25646	26433	57190	11362	30803	22816	63510	61640	30950	26002	39881	54457	45365	108498	39691	129460	51924	26739	26819	2675	63859	30643	31277	13656	118937	112124	18696	57137	0.00792773	1.17845	0.00130632	2.26333	2.10085
RPL35	14889	5907	22025	15816	12847	7809	8557	10446	9082	18486	13732	17510	20831	25231	19899	7924	23050	16243	17940	42653	21315	27646	25059	43442	33073	95165	28615	93084	39781	17690	18561	4018	35657	23537	18272	12556	118667	145952	17877	35612	0.000876847	1.63895	7.59244e-05	3.11439	3.05708
NPW	3852	1837	2176	2849	1580	3422	2448	4234	3303	3148	3931	5500	9775	4969	1812	3628	6463	6547	6151	7159	2485	5745	5820	10803	6524	14934	4062	23360	10439	3006	4508	2852	10607	6313	7417	4404	20384	25668	3114	10833	0.00168242	1.33692	0.000175729	2.52612	2.77407
MIF4GD	473	258	491	389	302	319	334	759	685	419	721	1332	437	20	291	358	1044	2012	893	1634	337	1502	833	931	1482	2157	1361	220	1954	281	587	859	2696	553	1060	1140	1197	804	1190	1202	0.00963535	1.03138	0.0017182	2.04397	2.01613
BOLA2	646	385	1949	1420	1317	770	494	497	538	1138	822	981	630	1831	2990	1111	4013	1151	4136	3519	1330	2133	1478	4241	4184	21265	1333	12485	4135	2284	1785	89	1995	3484	1288	803	21423	10817	521	1731	0.000641428	1.90818	5.10734e-05	3.75336	3.19285
NDUFB7	3212	1806	5131	4276	3894	3076	3339	3689	3070	4301	4888	5678	5682	2679	4546	3095	8625	5869	6481	4852	3887	7729	4348	12674	8316	26661	4550	37535	6234	3523	3538	1033	8478	5598	4265	2099	27241	23308	4155	9703	0.0097058	1.26604	0.00173664	2.40501	2.01297
NDUFB1	2415	514	1705	1289	1523	975	803	898	788	2247	985	1111	671	2328	4438	786	3257	1734	5783	4512	1813	3910	1633	3958	2939	9651	2086	8984	2373	1884	1257	289	2905	1700	1687	412	6099	8061	1227	2652	0.00439925	1.37011	0.00060468	2.58491	2.35662
NPDC1	514	524	214	190	162	428	425	949	423	401	906	1079	1797	1628	865	573	886	3210	2995	115	1279	4375	778	4509	3910	1233	1583	2759	3808	2043	1215	33	1013	2494	2059	4084	1310	2593	280	1072	0.000126151	1.80482	6.68376e-06	3.49386	3.89911
NBEAL1	1209	371	771	451	384	341	364	429	392	561	791	877	1653	787	2025	870	2097	2087	1917	3964	1453	2143	1479	2633	2159	4026	1735	4410	1947	1109	1219	229	2076	800	1309	1083	5394	6155	1494	1794	4.8099e-06	1.92037	8.44609e-08	3.78519	5.31786
MAP2K3	3239	1637	354	619	483	929	1875	5274	5684	1440	6730	3474	9118	3490	2476	1785	4120	4293	3011	14631	5531	8951	7756	5160	3154	494	5279	6001	18983	2749	1868	4431	18734	6272	6224	6809	1012	1169	35007	8619	0.00600095	1.08056	0.000902958	2.11486	2.22178
MAP2K2	2107	1694	393	509	327	1388	995	1826	2803	701	3944	4728	6438	3942	685	1461	3008	4404	1647	1068	2763	8358	3840	6703	4906	4285	4132	5716	11032	2485	2584	1277	8672	4493	4113	5309	1128	3537	6252	4337	0.00260637	1.05419	0.000304029	2.07655	2.58396
ASS1	458	839	711	1060	591	679	681	1200	1309	370	735	1173	3878	626	775	2405	1554	9264	3396	5669	2562	6899	677	5874	7703	3614	1780	7028	553	3383	3022	253	1214	3116	2202	5962	1228	2286	2114	8	0.00147261	1.63784	0.000143115	3.11199	2.83191
RPL37	14879	4153	16659	11719	10043	6706	7305	7589	8527	17285	11193	14504	11489	15603	36452	6646	14950	14369	31435	28147	19400	21869	19478	35220	30163	57798	23125	70674	31061	14565	13636	4329	31440	20008	18299	7752	65829	71947	14117	26655	0.000884143	1.39953	7.68429e-05	2.63815	3.05348
FBXL15	391	416	498	466	372	401	570	768	460	316	874	1172	2252	944	1407	1285	18	992	768	3428	280	1381	521	1807	1960	4435	1203	2935	1192	881	515	530	1734	861	804	908	3420	1789	2490	127	0.00806901	1.32901	0.00133849	2.5123	2.09318
ABHD14B	1082	801	214	308	146	757	374	1874	1027	542	2300	1491	3597	1160	129	1224	2180	4439	1136	1456	1654	3167	2862	2343	2852	1708	3265	2947	8382	2095	2726	0	3194	3254	5204	1661	832	1587	2081	3344	0.00816728	1.25082	0.00137481	2.37977	2.08792
C19orf24	1110	751	988	1356	755	1098	1359	1711	1372	1313	3332	2010	2647	2373	132	667	1546	3046	729	4726	1671	2814	2762	2754	4210	9879	2211	12672	4442	1094	1847	1488	4333	3222	2207	1759	12895	6891	3258	4515	0.00221209	1.5268	0.000251146	2.88146	2.6552
CAPG	2388	2020	2031	3256	1024	2457	2362	5334	3607	2285	6260	7572	8382	1573	2101	3495	5786	9545	1775	10549	2919	10153	3538	8803	10834	13062	6605	4794	10940	1693	1218	16029	10437	11145	4846	6255	8346	5492	8838	2326	0.00781673	1.07191	0.00128031	2.10222	2.10697
PHPT1	3271	1887	8740	5758	4890	2779	2346	3206	2216	3132	3661	5643	5535	2419	5032	5442	12103	14738	8896	10776	7020	13721	4036	12763	10457	21384	3232	31054	8219	6746	4844	1498	6656	8960	5019	4195	40980	19159	2369	3379	0.00296053	1.51337	0.000369282	2.85476	2.52863
MINCR	144	76	402	239	234	110	84	213	164	249	397	204	226	768	1058	880	404	735	763	1268	870	812	87	150	350	2867	1082	165	328	711	483	127	164	614	139	58	4187	905	101	1406	0.000222514	2.40761	1.34734e-05	5.30594	3.65264
CDKN1A	1094	2858	1282	952	1522	3184	1366	4731	3428	1430	3962	1193	1837	3352	10507	38457	59258	107809	38303	10141	21358	89703	2111	6925	18360	7786	4496	35794	23844	26749	14002	3899	856	20979	15684	5453	5258	5633	2752	147	1.18171e-05	3.14626	2.74648e-07	8.85356	4.92749
IGFBP6	3752	1139	1255	1556	831	2120	5303	10507	8193	6437	6604	14925	9610	5658	2653	2181	8075	7785	3493	23765	1847	14671	4873	42332	29455	22906	9896	16511	3897	11997	2751	24352	13515	5232	5610	25814	19249	6156	7752	12426	0.00291896	1.47788	0.0003615	2.78538	2.53477
S100A6	24003	9871	52232	30694	35952	23920	16573	21003	19533	29772	39317	33836	30048	81435	92830	24070	99818	82796	131885	96574	79638	240538	33199	108287	160089	390225	48808	225337	78346	84684	65103	19724	58197	145411	58580	45738	460847	235802	39900	67243	1.18171e-05	2.33367	2.7906e-07	5.04085	4.92749
IFI6	236	226	293	349	386	167	238	485	208	307	549	269	617	142	1440	235	417	1178	1392	3258	306	3157	1924	103827	92501	127146	4589	1351	1447	5633	661	221	2574	1351	10838	18824	4540	18623	275	0	5.32769e-06	5.57467	9.67791e-08	47.6588	5.27346
TAF10	2727	1306	558	302	367	355	751	879	972	854	993	290	2547	1030	2528	507	1388	1302	2663	8932	4083	6204	4741	5443	5298	5816	4595	1763	6976	2306	2352	237	3050	1855	2627	1787	10094	7738	3675	3197	2.48646e-05	2.0349	7.60318e-07	4.09794	4.60442
PFDN5	6290	2474	11832	7263	6197	3365	4420	6138	5685	8151	12239	10880	12772	6863	8905	4756	17327	14367	9510	18748	11382	17779	11677	23891	16686	31538	15282	43924	17412	10694	9293	2242	18316	10567	7285	5590	40449	30365	8259	21601	0.00148394	1.2618	0.000146013	2.39795	2.82858
RPS17_1	10351	1755	9189	6605	6189	3643	5351	6258	5823	9496	8817	8648	10467	12695	28867	3665	13242	13851	25814	23407	11634	14972	12979	23312	21153	43968	18768	49300	26170	7605	7675	579	20659	12186	14782	6599	49095	54691	12056	23339	0.000257689	1.63611	1.63055e-05	3.10827	3.5889
FAM89B	773	913	347	266	298	515	558	1143	921	387	1010	384	2540	332	1570	1268	3865	5558	2171	1974	1451	2865	827	2954	2580	1696	1321	2667	2022	1812	1680	1132	1286	886	950	1117	3759	1880	647	2312	0.000214436	1.508	1.27246e-05	2.84416	3.6687
CRIP1	1927	879	1638	1100	1447	1256	1010	2113	1165	1934	1360	1807	1867	2378	2437	771	4480	1272	7714	7173	1779	1953	2047	7035	6253	10742	4888	4622	2917	2198	2207	1886	3237	340	2056	3871	11769	38028	2676	4894	0.000351469	1.96571	2.40141e-05	3.90604	3.45411
CRIP2	932	351	194	112	140	436	683	1514	966	562	1388	1630	1996	235	1373	922	3982	5668	1993	4393	612	4344	778	1772	2518	3060	2654	1220	4	882	1001	684	899	550	991	861	2722	4173	2564	1544	0.00490307	1.48195	0.000696198	2.79325	2.30953
C6orf48	806	211	308	217	329	158	368	540	1074	526	702	527	759	705	1956	954	1932	1597	1854	2528	662	1189	1042	2899	1870	3217	1313	1710	1401	1183	700	386	1991	1036	771	762	956	1225	1603	390	2.38429e-06	1.54352	2.88742e-08	2.91504	5.62264
ROMO1	6442	1917	9991	6063	6536	2733	4061	3683	3391	8341	5978	8824	5399	9015	26286	2708	15540	7483	17028	23840	6105	9527	6372	14216	11492	32583	7394	27700	8786	7056	5540	1207	12338	7757	4951	2770	59965	30857	4115	14900	0.00375122	1.54678	0.000498055	2.92165	2.42583
TRNC	1535	440	794	735	442	362	498	625	815	757	1173	2278	2841	529	1747	28002	5449	7676	10979	1998	2645	24006	2999	5865	21174	2831	4608	947	399	7446	1226	381	3755	1140	1706	13098	2588	3017	1210	853	5.26377e-06	2.82105	9.40244e-08	7.06675	5.2787
SMIM4	499	211	988	531	808	335	289	360	374	914	425	279	434	999	2169	2099	2783	1368	2463	2361	1758	2515	743	2193	2368	7772	493	3297	1423	1858	1258	130	648	2331	899	368	3836	3354	297	815	0.000117795	2.03532	6.02705e-06	4.09913	3.92887
MYL6B	1138	790	1474	806	737	810	1078	1537	1474	1347	1734	1718	2737	882	1852	348	4381	2938	1633	3625	1803	3011	1463	3212	2355	6179	2262	6732	3336	1246	1045	612	4344	2195	1719	1305	5956	4220	1781	1760	0.00381785	1.11387	0.00050974	2.16425	2.41818
RAB25	1320	778	963	810	833	721	1222	3172	2461	1551	3183	2043	2955	2007	1831	1418	8560	4229	2095	5769	1656	6201	2123	5335	5389	6099	3974	10009	3162	2764	1909	736	5051	4296	3174	3440	3259	4537	5640	9670	4.16364e-06	1.36512	6.4408e-08	2.57597	5.38053
RPL7A	21428	10553	23357	19439	13168	10535	13034	18988	18080	18487	25147	25854	39497	22959	37295	15424	27123	39701	53139	39687	40940	38033	33179	87484	48262	69510	48028	112348	72635	26777	27013	14527	42270	39405	41325	17535	60817	98214	27780	56403	2.98301e-05	1.25919	9.66339e-07	2.39362	4.52535
CD151	910	394	228	318	274	297	332	616	282	438	287	394	462	2961	1699	1755	596	1504	4561	1430	1495	1611	1971	4118	2148	159	2161	3968	1621	3151	1359	99	2933	1285	663	1424	2888	1875	994	1040	1.00414e-06	2.25567	8.20824e-09	4.77556	5.99821
RPL36	18237	7352	21756	16723	13251	10160	11414	12779	12765	21302	24354	22105	29174	28950	18317	10022	32231	28637	34349	42589	29216	34406	33543	62763	50871	150864	35741	138896	60116	25704	31242	4295	48733	37385	29550	18630	222280	200408	28160	56619	0.000351469	1.47411	2.40485e-05	2.77812	3.45411
RPL34	16076	4724	19932	13308	11399	7446	7657	8105	9619	16392	13803	14230	19736	18489	32964	11711	29358	28904	51772	41212	28964	35420	26558	53546	53714	133210	36534	106530	43954	26743	24632	2788	29837	29687	23717	14968	78988	128391	17758	35522	2.71159e-05	1.86725	8.53785e-07	3.64837	4.56678
RPL32	16018	7633	22822	17818	12585	9336	10454	12200	13024	17177	15140	19751	26690	19452	21363	8746	35436	26771	32679	48540	26399	37852	29095	67041	48257	138212	37672	120266	46958	20467	22932	5441	48266	29863	27990	16556	203109	188529	25007	58129	0.000277509	1.47053	1.78957e-05	2.77123	3.55672
RPL31	21679	7292	22786	15651	13888	10299	10015	12515	13984	18481	18797	17067	30628	20947	38782	11058	36954	34311	59696	46060	35006	39600	28019	65058	68313	160813	43877	120291	59024	27607	26969	2963	46966	17919	26214	17614	93718	135367	21029	42108	0.000121951	1.69326	6.31354e-06	3.23386	3.91381
ATF4	5925	3416	4498	4390	2868	3071	4025	7873	8125	5251	8462	4926	12908	5705	9833	4719	4002	5923	6048	25726	15982	13825	7913	20781	11078	3061	17092	20686	24792	5617	6569	12834	12152	11234	12533	8373	1514	10248	43393	31933	0.00019643	1.01144	1.13588e-05	2.01592	3.70679
ATF3	592	71	220	88	166	233	220	1141	5885	246	3571	433	588	630	2853	1465	6193	7726	8664	13924	2077	6497	738	6176	3962	1003	2848	1588	2694	2168	948	846	2381	1390	1363	1099	325	404	67354	14088	0.00019643	2.39201	1.13273e-05	5.2489	3.70679
SLC25A22	917	879	256	175	146	456	339	1420	1366	234	922	1374	2821	1913	501	1297	524	1333	2153	3180	1193	4072	1675	1726	1886	416	1734	5423	5725	2338	1458	28	5003	1869	2690	1696	1021	833	3018	4867	0.000852347	1.33713	7.27708e-05	2.52648	3.06938
NAA10	3467	1784	2365	2232	1305	1735	2369	3905	4558	3216	7623	6814	4770	1643	1101	1153	6326	6139	1642	8187	3887	5002	4719	8133	9123	11683	5056	25112	12527	2059	3413	1414	10140	3604	6771	5425	12700	12887	6703	7823	0.00730158	1.03044	0.00117382	2.04265	2.13658
HIST1H2BK	441	218	725	263	520	140	385	2236	631	446	1396	433	55	168	3760	383	3810	4302	3573	2619	861	4287	520	891	3599	2970	470	1954	74	2106	1430	1110	151	934	112	3362	4778	1288	499	61	0.00218262	1.96002	0.000245818	3.89067	2.66102
VAMP2	1260	399	519	242	262	316	707	1380	1190	1011	619	736	321	880	2579	1041	594	1484	2413	2214	850	1576	2200	1503	1232	611	2331	1163	3168	1936	1191	567	1274	1023	605	575	245	521	4349	3532	0.00293431	1.00766	0.000365123	2.01064	2.53249
VAMP8	2778	1316	6044	4574	3093	1563	1918	2910	2523	3575	2669	3179	2901	1681	9391	2558	9438	8958	8682	8887	3359	11362	3746	8239	9053	9030	3454	12804	3871	4772	2026	1662	4929	4416	4024	1463	13706	6533	3329	5390	0.00832762	1.04801	0.00142702	2.06767	2.07948
FBXO2	1544	2577	1861	1083	783	2103	1277	2794	1915	838	1655	4235	2945	420	4243	1859	17269	18340	9495	5163	5436	14438	1523	29380	14843	35826	2606	17929	9959	5259	5050	6	4845	9045	2487	5091	7441	3102	3716	7678	0.000123746	2.15817	6.51888e-06	4.46348	3.90747
CCDC85B	1041	1272	939	1225	510	1529	1374	1391	1612	924	1878	1852	1140	3004	258	1883	6467	2962	2398	7386	2344	4327	1493	7087	3343	7291	3527	14684	10347	2293	2021	2655	5784	2297	2172	1944	21296	12083	20477	13337	1.18171e-05	2.25691	2.65972e-07	4.77965	4.92749
TUBB3	1717	1003	690	963	492	1218	1048	2037	2524	859	1573	1444	2397	3258	3955	450	2093	944	2249	2586	3885	5185	2863	6782	2875	1436	5746	5316	13702	3332	1811	1580	6229	1447	9750	4847	2669	5884	10600	1313	2.66823e-05	1.4781	8.32055e-07	2.78582	4.57378
SH3BGRL3	8819	4381	13361	8516	6796	5153	6213	12283	8947	8284	19336	14718	15891	7300	9752	2961	42091	21358	8822	35863	9717	45581	14619	30459	32555	45869	18407	32718	18459	13793	14189	1922	20771	24705	8568	13391	71073	33124	17129	9321	0.00195181	1.3955	0.000213913	2.63079	2.70956
RPL13A	27986	15482	38857	34357	20238	16905	19356	21203	28773	24469	53213	43643	65845	47261	60191	19595	59055	72724	68156	65539	38447	66231	46853	152612	95529	153149	73813	249669	80803	36318	47071	7901	88439	64552	48776	39409	187743	184186	71032	99856	8.93378e-05	1.5341	4.2735e-06	2.89608	4.04896
BCL7C	1466	1025	279	380	218	615	732	833	1336	553	1519	1222	2725	1445	555	292	2970	1080	772	1805	1468	1950	2490	2824	1934	3784	2507	3623	3643	746	1328	1199	3926	1691	2058	585	5323	5791	4351	10402	0.000597243	1.52075	4.62895e-05	2.8694	3.22385
CLEC11A	142	92	423	352	242	100	149	195	143	175	291	287	288	441	147	360	2174	853	527	1408	486	868	93	448	538	1558	109	3294	238	525	517	44	666	1057	188	197	5905	1017	118	400	0.00204656	1.53102	0.000226242	2.8899	2.68898
NSMF	851	848	139	152	138	134	185	314	670	310	1296	268	3632	1377	445	1084	2009	2222	1639	1083	1074	4024	1335	1572	1906	500	1593	2481	5869	2864	2666	1392	4072	2056	2002	2973	378	729	2996	5284	1.58493e-05	1.80337	4.10834e-07	3.49034	4.79999
LOC102724770	214	122	148	203	108	273	119	226	213	136	833	398	544	246	542	92	1131	978	346	1337	344	876	514	1357	728	221	370	609	649	308	513	200	491	425	730	618	1984	768	470	21	0.00189701	1.48106	0.000205036	2.79153	2.72193
HRAS_1	1277	692	740	446	198	688	770	1362	1276	984	1969	1251	1607	1639	1210	570	2805	2171	1078	2588	1102	2556	1954	2377	929	3953	2710	5408	2228	836	1433	1260	3354	929	1547	1216	1975	2411	2223	3170	0.000447385	1.07817	3.29139e-05	2.11135	3.34932
AP3D1	2546	1583	585	733	397	856	982	2195	2418	826	3226	4476	5307	4234	4769	2570	4	4515	5137	3016	3185	4059	5720	6018	6271	119	4886	7977	9240	3365	4767	2255	8897	2281	4479	3589	1854	3719	5487	7741	0.00408785	1.2603	0.000553215	2.39545	2.3885
RPS2	88510	39797	83516	69455	35040	45164	54850	78801	88748	68262	115053	95307	171398	87355	106522	51346	175960	147011	121349	229771	144551	160685	165895	242269	157574	247619	188057	424013	211696	86375	130720	32783	263262	125837	142699	76733	362879	292735	209759	270117	5.61522e-05	1.28724	2.29435e-06	2.44061	4.25063
RPLP2	24569	7114	15305	12234	11378	8531	10343	11114	11870	21726	15647	17425	22226	41996	59472	11052	34845	28515	69847	45129	27785	38228	37525	65102	41809	109522	47457	168677	41628	26542	24508	4270	56975	26885	29864	13380	195421	178474	21907	59574	2.18491e-05	2.13347	6.21802e-07	4.3877	4.66057
RPLP1	45517	13495	30551	22913	20167	16601	23751	27974	32940	41275	51361	43716	82962	89909	64200	24816	80153	70341	90831	127416	64287	84882	84390	160579	117145	298168	115600	321982	108587	56494	61732	11911	129157	60761	64353	40865	397673	391052	66970	133624	1.03796e-05	2.12067	2.19973e-07	4.34895	4.98382
RPLP0	58148	34121	81575	68850	44300	34704	44632	65543	75602	44244	119912	96939	155948	57790	62783	40400	118260	106226	70511	183290	68012	131438	89489	235915	123405	211368	138306	390645	223894	48145	68655	32023	236623	107202	109396	63115	236924	230696	156489	179586	0.00138365	1.01137	0.000132794	2.01583	2.85897
NINJ1	775	1210	781	1119	960	808	773	1250	1894	465	1693	2291	3378	137	257	1545	844	8884	2622	3048	3197	6958	1530	6145	3690	3517	1969	3240	1684	2940	2923	1169	2343	2381	1642	1987	2769	3601	944	2866	0.00661071	1.14757	0.00102273	2.21541	2.17975
PAXX	1393	746	640	580	578	838	1099	1873	1818	1127	2133	2464	3175	1787	1193	1218	1121	872	998	3567	1348	1586	2162	4294	2558	3705	2843	6121	4190	765	1026	120	3610	2776	2710	1839	6913	8974	2043	4747	0.00744531	1.17931	0.00120144	2.26468	2.12812
NCOR2	980	247	199	203	145	184	246	321	468	294	395	126	1278	1112	2519	326	1289	2432	1831	3137	594	956	1128	2385	526	488	1082	134	2609	1485	1004	2555	1746	184	502	1051	307	1936	551	4048	2.1852e-05	1.93704	6.28501e-07	3.8292	4.66051
LINC02067	162	222	757	489	403	193	284	373	407	406	531	368	598	257	517	239	569	435	507	431	617	1357	742	1770	1298	4161	1165	2233	1458	495	308	231	987	473	361	243	1890	1873	524	778	0.00433051	1.34387	0.000590144	2.53832	2.36346
NME2	22183	10175	24481	20868	18001	12341	12969	20443	17192	23092	28400	28584	35087	18763	38585	12682	71552	49703	50100	60089	42579	57858	37129	94588	57856	130976	36664	177360	74188	31094	33968	4634	59331	33807	31992	27773	241189	154475	33341	90122	0.000112464	1.32731	5.65216e-06	2.50935	3.94898
IER3_5	539	206	231	232	165	143	277	424	826	305	513	510	723	553	950	816	617	942	3978	1505	845	616	1435	787	401	373	674	1334	414	767	603	185	1676	1346	443	680	255	1066	6464	4465	3.69568e-05	1.59493	1.25666e-06	3.0208	4.43231
IER3_1	542	217	237	237	167	226	279	436	855	315	526	511	742	551	968	860	623	960	4084	1546	868	625	1462	789	416	385	691	1380	421	780	607	190	1722	1367	460	698	259	1077	6620	4610	5.71969e-05	1.54832	2.3897e-06	2.92476	4.24263
IER3_2	521	197	224	227	161	137	267	401	808	288	500	502	681	504	925	768	584	912	3807	1417	796	602	1362	747	386	353	635	1265	397	737	560	179	1603	1268	415	651	227	986	6188	4226	4.90715e-05	1.56953	1.87194e-06	2.96808	4.30917
IER3_3	498	168	211	217	154	126	225	373	752	248	470	480	627	482	855	661	456	851	3540	1306	757	576	1311	707	368	334	607	1198	382	694	534	165	1502	1176	396	613	203	925	5000	3957	3.87047e-05	1.56496	1.35929e-06	2.9587	4.41224
MRPL52	2776	1144	3060	2136	2360	1953	2064	2353	2523	3312	3016	3608	4003	3994	2338	1940	4741	2343	4631	7541	3967	3626	3412	6816	5643	13735	4183	15037	6301	1836	2044	365	8388	4041	2982	2189	16555	17911	2494	7426	0.00686756	1.25826	0.00107078	2.39207	2.1632
DYNC1H1	1904	725	1373	1093	561	454	642	1784	1956	1082	1755	5311	2531	2636	3667	3049	2440	4019	3917	5420	2824	3168	3724	4840	2871	48	2912	914	5984	2844	2047	838	5231	3496	4275	3108	224	2174	1489	7313	0.00368572	1.06853	0.000483171	2.0973	2.43348
BOLA2B	1680	934	4256	3222	2764	1555	1171	1016	1234	2051	1818	2196	1421	2108	4539	1936	5579	1974	6454	6718	2406	4188	2581	6520	6929	25428	2496	17614	5099	3184	2725	240	4108	5867	2585	1607	30287	13759	1244	3829	0.00768649	1.30087	0.00125665	2.46377	2.11427
IRAK1	1218	789	966	800	458	404	519	378	894	845	1133	843	3282	1307	3679	1948	685	1857	1759	4878	1776	2331	2739	6801	1622	1863	3271	1989	6408	1483	1827	863	3845	2001	3272	1903	320	2218	3622	2628	1.62758e-06	1.3246	1.51257e-08	2.50463	5.78846
HES4	828	455	89	196	159	479	857	1284	1590	710	1282	2085	2259	2138	730	508	619	836	1104	3994	1534	2022	990	3866	4988	9955	1905	5649	4586	1489	871	195	4018	1060	1130	2417	5432	8887	210	5393	0.000602691	1.88727	4.69152e-05	3.69934	3.21991
CAPNS1	4243	1170	3415	2272	1686	1509	1823	1786	2766	2193	1608	2038	2227	5154	5262	2134	5604	5851	8931	8841	6461	4249	6899	12107	6366	2808	6209	7788	2335	8351	6910	1380	11328	4010	3741	1258	3614	5876	2230	9624	0.00010972	1.2945	5.41457e-06	2.45292	3.95972
IER3	352	128	188	157	124	94	167	225	463	223	284	326	376	126	918	606	352	639	2885	963	485	351	780	390	208	115	314	964	179	477	335	120	949	933	232	367	66	532	3400	2415	0.000526901	1.48633	4.004e-05	2.80176	3.27827
RAB13	1487	766	1227	666	509	599	800	1638	1603	840	2154	1595	2216	2068	4521	1514	4733	3371	2424	4319	1598	4353	2640	3318	3697	1991	2787	1667	1546	1855	1796	621	3658	1984	954	1850	1798	3671	2495	1476	4.41303e-05	1.15567	1.61664e-06	2.22787	4.35526
RFLNB	1306	587	492	382	337	312	430	393	924	255	456	199	1140	722	3007	625	1257	1161	2224	6962	1092	1033	1126	2133	802	1763	921	2993	2400	1093	1244	160	2331	995	623	607	1013	1268	1703	44	0.00164403	1.28323	0.000170724	2.43383	2.78409
GAA	983	489	247	214	76	294	309	846	729	160	293	1011	1713	864	818	2087	1194	4520	2525	74	2639	5706	2258	4933	4852	1212	2589	1377	2058	2104	1570	345	3331	1633	2956	3835	482	4116	7007	2688	2.91849e-07	2.26719	1.2923e-09	4.81386	6.53484
RPL21P28	616	113	275	172	233	202	194	155	145	665	183	182	271	573	1090	189	586	666	1645	722	1366	2273	1940	1497	1927	5052	2347	1814	1808	685	956	83	767	674	385	220	1082	1297	249	794	2.03213e-05	2.12421	5.66019e-07	4.35965	4.69205
RPL27A	26300	10139	21796	16738	14416	10935	13460	14980	17661	23764	25318	21668	38023	41301	56282	23739	45006	53109	71797	43653	36130	54508	32314	88304	66689	170158	53546	182005	56838	35582	32229	6486	62499	41662	35375	27329	160623	151088	33067	75929	1.22136e-05	1.88284	2.94036e-07	3.688	4.91316
C9orf16	943	624	622	740	744	1112	787	1186	1103	789	827	633	1851	2962	768	1114	8200	6414	3147	5157	3949	7197	2605	10390	8581	19604	3091	21389	6912	5381	7393	1386	6677	5632	3327	3472	20562	12340	2951	2756	3.37512e-08	3.00018	3.39472e-11	8.00099	7.47171
RPL29	14955	9818	25151	19946	13240	10758	12504	18879	17384	16609	20784	25069	40759	20478	17436	11755	33408	30208	22741	24449	32162	29673	24510	53567	45453	88206	32277	90102	63392	24701	27266	10879	57571	37137	37163	16558	93574	107536	31906	44497	0.000922789	1.27981	8.15787e-05	2.42807	3.0349
TMEM120B	1882	834	900	800	914	1063	188	1900	2245	994	2381	1815	2340	2966	3690	3179	2662	4163	3048	2764	1971	4906	1874	3648	3707	2547	2664	2842	8820	2735	1625	1340	4412	2191	2982	5101	3249	2554	644	4116	4.72332e-05	1.30451	1.78713e-06	2.47001	4.32575
JUND	554	306	266	190	221	263	279	172	130	271	351	115	184	1688	1734	700	1578	2078	7265	3378	1265	2725	398	1947	1001	158	1162	2134	632	1454	1086	211	1328	518	190	584	186	637	2449	2345	2.19901e-06	2.26647	2.52989e-08	4.81144	5.65777
RHOF	557	295	251	596	227	302	1318	1096	2798	260	783	1066	3211	748	591	1471	1237	1704	469	2992	1570	5426	1015	1074	5933	1651	1889	1941	2807	782	652	1110	1833	1694	1499	10020	1232	2059	2451	1405	0.0046857	1.26358	0.000661077	2.40091	2.32923
AKAP12	39726	5458	8298	4340	4157	3086	9664	23015	14445	9867	54432	23879	41743	26294	27035	53428	7049	25246	35236	23677	12353	45118	47557	39843	89024	9638	32048	20945	55698	24645	6806	5330	162583	42052	24508	84139	5004	14074	40211	38832	0.00503328	1.12658	0.000717734	2.18341	2.29815
RPL41	22311	7721	22060	17812	16766	11098	14490	14562	15049	24871	24001	22418	24661	24355	37752	7366	28759	28085	50811	69396	23118	27407	27013	57881	39944	91897	35196	168619	47197	22588	25369	7613	60847	27645	35370	9860	164523	143454	31500	62341	0.000743059	1.57158	6.14154e-05	2.97231	3.12898
2020-09-09	2236	1794	405	534	341	876	499	1948	2002	700	2201	1253	3265	3925	1950	2345	3043	7018	4996	3964	5349	6900	5730	12568	5535	7845	5572	6411	6200	3659	3696	1537	7291	5064	4743	3279	1641	6901	950	17097	4.66442e-08	1.97309	1.39567e-10	3.92608	7.3312
PVT1	1727	1583	7327	4018	3286	2075	1112	1630	2259	1762	1404	2979	3248	1321	1578	1622	8600	7829	5644	7797	2801	7375	4348	9015	8967	12217	2552	17737	7127	3790	3748	1060	4852	9464	4620	5204	17072	7348	2765	5559	0.00471664	1.2749	0.000668298	2.41982	2.32637
PLEC	5027	670	300	286	286	607	992	2639	3087	1290	4842	5250	6554	7460	1902	9897	1713	15023	7706	3249	8537	14345	15775	32556	24386	2623	17283	3764	4192	9002	4099	6624	15406	5535	9053	21137	2918	10713	15075	5689	4.65263e-07	2.36956	2.39463e-09	5.16782	6.3323
SCAND1	596	608	966	1203	790	743	885	1232	669	1104	1660	2828	1723	1477	1327	1431	1544	2838	1956	4449	1464	2433	922	2144	2533	6337	2734	13288	1735	2499	1174	1592	2653	2154	1105	1478	14749	3975	1339	1068	0.00194058	1.10415	0.00021092	2.14971	2.71207
CDA	1055	212	654	586	428	409	911	2312	1817	1146	2201	2036	715	1428	2669	342	4806	3898	1176	6491	454	6261	1760	4324	7984	2169	3226	2457	803	1587	513	3936	2671	945	1101	3386	8902	1242	1140	2661	0.000610827	1.69855	4.80821e-05	3.24575	3.21408
RPL22L1	7800	2348	5439	4369	3674	2519	3187	3807	4080	5664	4183	4958	8062	8232	13193	3276	4639	7434	16412	12586	7996	10804	10087	19052	16379	30448	13149	47551	14555	5739	6302	661	17210	2389	8544	7673	13048	23757	9604	15703	0.000209066	1.40456	1.23427e-05	2.64737	3.67972
PTMS	1689	812	125	134	144	497	227	773	558	332	725	761	1207	2565	521	836	1439	1691	3114	2039	1945	887	2209	1322	660	613	1272	2670	3312	1437	1295	784	3548	747	748	359	778	1787	1554	3292	0.000371292	1.38197	2.58544e-05	2.60624	3.43028
COX7C	13898	4059	16573	10762	11125	6730	7277	9457	8718	19013	12876	9109	11605	7057	18147	6348	15830	11814	29390	21622	20415	20470	16889	35756	26206	55242	24584	55717	23515	13643	13744	3942	26644	14975	16218	6316	51155	66773	10824	24047	0.00667756	1.1508	0.00103711	2.22038	2.17538
WASH3P	189	116	110	65	69	93	59	154	146	173	275	216	259	475	972	530	193	222	450	407	267	209	525	537	404	352	262	284	360	285	165	129	249	344	191	256	446	651	455	213	5.51781e-05	1.5118	2.19938e-06	2.85166	4.25823
EIF2AK4	1841	1090	2251	1077	824	709	426	1616	1973	888	2125	1877	1809	998	2325	1831	4434	4199	3156	6320	627	3229	2247	3676	2996	1463	2063	5312	2748	2878	1845	1031	3604	2241	1559	1523	3580	5053	3021	1783	0.000644854	1.03661	5.18109e-05	2.0514	3.19054
GUK1	4493	2812	5391	5000	3455	3416	4271	8731	6091	5827	11438	11569	10452	4373	3368	3031	22899	16794	4235	19259	7490	18906	9203	20477	18921	31926	10376	43690	12983	7253	7667	1208	15940	11093	7019	3884	23222	21050	7351	4762	0.00376966	1.18055	0.000502165	2.26663	2.4237
RPL36A	9799	2474	7776	5481	5460	3265	4491	4498	5806	8058	7322	6056	9715	16017	32012	4789	13598	13842	28565	20952	14992	18388	16069	28898	26583	54835	25770	56239	27562	12828	10752	2428	17470	11532	13187	8168	58880	66038	7713	18835	6.66045e-06	2.05721	1.25022e-07	4.16179	5.1765
CPNE7	1191	910	782	459	414	737	719	1658	1012	728	1059	1996	4427	2435	325	2295	619	6385	1774	852	2990	6127	2486	4363	3490	1885	1900	7346	3478	2131	1241	807	7699	3329	4960	4005	2553	4255	39	230	0.00278651	1.40173	0.000330703	2.64218	2.55494
IFI27L2	369	119	741	535	479	356	250	352	407	434	270	362	428	1118	1508	204	1468	1093	1316	1579	607	1203	567	1504	1536	2197	1274	3105	836	485	408	53	879	1041	492	355	2173	3153	455	751	0.000851249	1.54303	7.21616e-05	2.91406	3.06994
BRAT1	885	581	171	159	175	259	205	713	555	159	1390	811	2097	598	1159	601	574	1533	685	1129	974	2253	1269	579	1658	1383	1436	5329	1544	728	826	969	4579	933	2047	1175	93	1336	3722	225	0.00075844	1.22861	6.29163e-05	2.34341	3.12008
GNAI2	2387	2653	275	399	208	508	643	1876	2013	727	2011	745	4067	2378	1259	1176	1639	3145	3041	2112	1710	4890	3085	3426	3553	771	3066	3155	9337	2296	2588	2714	3322	1270	2992	2086	264	1244	9949	9493	0.00754732	1.03796	0.00122247	2.05332	2.12221
RPS13	29553	8327	24265	15533	13729	9453	12318	15293	17163	26325	22963	19574	28755	19533	42099	13352	34610	31613	60047	41399	32989	41978	33950	62924	56329	129719	57454	123385	66124	26704	29334	9647	51194	33135	31841	16069	100108	135167	27804	48777	0.000122824	1.52758	6.39594e-06	2.88302	3.91072
RPS12	17277	4199	10880	8170	6252	4845	6341	6899	7840	13707	12667	9602	18822	18827	48037	8173	22233	24868	45194	46875	38874	38718	32939	53531	48585	92662	49233	116792	39400	28583	26848	3335	43642	22543	33396	17068	127758	124902	16596	41002	4.65263e-07	2.384	2.28546e-09	5.2198	6.3323
RPS11	16339	6709	20913	14953	11920	8816	9728	11550	12043	17071	22066	15797	17952	21708	13512	10671	28532	28611	22052	46112	23861	34690	26998	46065	48454	93509	39153	89083	36984	23063	25552	5747	43596	31889	27827	16281	116908	99424	23078	35650	0.00019643	1.62347	1.12389e-05	3.08114	3.70679
RPS10	13730	5286	14728	10160	8382	5533	7562	10093	9175	12583	12955	13553	16501	13804	16657	8139	11926	17545	28207	27933	18924	22275	16315	35589	31554	68248	24205	71579	33126	14057	13296	5172	31375	16089	20844	13027	72615	75242	14012	36267	0.00025422	1.52432	1.6009e-05	2.87652	3.59479
RPS17	11085	4340	9682	6704	6071	3944	5634	6495	6015	11071	9141	8905	10817	13127	31823	3978	14218	14359	28870	24761	12516	15633	13711	24412	22657	47246	20489	53933	26996	7767	11827	5058	21650	11860	15553	6953	48738	60289	12506	24258	8.47434e-05	1.60508	4.00241e-06	3.04213	4.07189
RPS16	24469	7415	24969	17692	14491	9270	11904	12566	13371	22173	25213	20966	26505	22941	56741	11952	32014	31132	51508	49007	32172	32695	30992	63849	45612	115174	49439	102255	51141	25441	26267	6466	52224	27275	28057	15107	108380	144250	26897	51097	0.0001948	1.56112	1.10286e-05	2.95084	3.71041
RPS15	24208	13008	47159	35271	26121	18432	20980	23941	21965	31334	40368	39835	49123	31624	27554	14423	35527	32717	36420	77726	35790	39703	43760	96493	63591	193143	56103	165535	88483	26677	41251	10824	86595	48206	40400	21391	294263	316411	44029	87415	0.00877789	1.08551	0.00151623	2.12212	2.05661
RPS14	28919	16491	65810	46608	36633	24240	25275	29828	30101	40978	53737	51806	62660	43412	40273	18838	55750	53935	42978	55610	56791	62120	70153	112823	88366	298005	56144	229517	104161	44764	46366	9918	88449	61475	42573	29158	187680	259765	55891	99776	0.0055712	1.25667	0.000814681	2.38943	2.25405
SLC16A5	699	361	176	208	254	312	320	1091	1350	290	99	167	1403	445	290	1826	1378	1637	3505	477	1019	3833	617	1800	1536	485	1376	2750	701	1422	1111	240	2396	2158	1256	6350	154	1418	1943	4002	0.000232386	1.71963	1.42119e-05	3.29352	3.63379
RPS19	31098	16240	50233	37968	30049	22064	26560	25471	27618	39129	52092	61255	73784	60164	51945	20315	61616	56798	41895	114141	36058	71631	60863	162606	93914	318905	72971	284703	95760	33153	38003	14531	117096	79388	51018	31729	374980	301973	57133	135312	0.00169778	1.25363	0.000177848	2.3844	2.77012
RPS18	8895	3491	15843	10474	8673	4957	5334	6820	8294	8779	16344	10911	23881	11076	14059	8969	21468	23316	19281	12400	21355	27208	22398	46898	41676	106187	31432	73240	37767	26981	20505	4593	30676	23495	17151	13814	77463	101970	20704	29430	2.44018e-05	1.93605	7.24e-07	3.82655	4.61258
ISG15	2532	2035	11946	8010	6471	3207	2481	3734	3271	3538	11082	10228	7653	20016	15615	4002	24763	22920	14143	64502	13343	77770	13972	69394	192093	543081	41120	51063	38657	92167	13525	643	18367	17776	23901	22951	120542	90845	8947	16768	2.92477e-06	3.72654	3.98469e-08	13.2374	5.53391
RABAC1	689	718	1918	1522	1065	919	857	1108	914	878	2599	2457	1433	907	1168	754	4342	3140	2774	2640	2535	6967	1783	6748	6876	11401	2019	11378	1687	2812	1887	336	2383	1877	1783	2057	14268	9056	2011	1546	0.000409829	1.84795	2.94064e-05	3.59989	3.3874
SDC4	4116	1267	371	636	607	949	1905	8068	7894	1938	4270	3534	3324	2398	961	7282	1744	12150	11358	18815	4836	17292	5928	4171	12031	3898	6967	6321	10435	15503	2977	8385	4734	4659	4575	4938	438	1032	39617	3998	0.00152807	1.4816	0.000154056	2.79259	2.81586
LTBP3	1616	782	947	954	800	1325	1049	1672	1765	1127	3378	3456	4723	1379	736	4446	4927	6784	2746	4813	2912	4921	1826	6137	5751	6290	2401	12410	3449	2843	2381	1694	4982	5190	1992	3810	14019	9971	3729	3901	6.53743e-05	1.70057	2.8699e-06	3.25029	4.18459
SERTAD1	944	645	507	395	344	656	1107	2193	2792	1178	1947	1045	1288	1000	1835	1954	6815	4520	2308	4292	1047	5251	2019	4841	3583	6270	2423	4711	5488	1280	850	3521	7650	6192	1353	1128	1636	3568	23869	3759	4.6596e-06	1.73147	7.80794e-08	3.32066	5.33165
SERTAD2	2067	517	1278	236	566	293	600	1019	1401	1057	448	731	451	773	2143	1787	535	2014	4180	3473	1802	3337	2064	1681	1653	877	1718	359	234	1934	722	2456	1129	3337	1201	1619	257	683	3299	3145	0.00946126	1.09173	0.00167079	2.13129	2.02405
LSP1P4	237	74	229	228	201	130	143	105	92	204	98	199	96	220	555	100	715	432	615	678	152	628	306	544	801	2194	564	550	7	261	318	126	405	233	236	286	869	482	80	141	0.00392072	1.5949	0.000524732	3.02074	2.40663
ARF3	1945	1174	949	759	703	602	715	1442	1095	805	1245	1478	2353	1489	1311	1363	2603	2691	5884	2887	3861	4212	2044	4849	2642	675	2630	3203	457	2988	3469	1283	2833	2117	1619	1006	1254	1354	4497	2168	0.000618772	1.10107	4.90821e-05	2.14513	3.20847
FKBP2	2103	1588	4675	3308	2592	2109	1985	2854	2060	2508	4911	4290	3348	5868	3510	1839	2993	3316	2750	3933	2207	6192	7078	8970	5451	22021	4451	15318	7219	3827	3337	1154	9393	4244	2932	2395	19643	16579	3304	7622	0.00413396	1.36425	0.000561959	2.57442	2.38363
GAS5	4376	1721	6213	4281	3815	1733	2342	4309	10706	4663	6724	7461	12738	3450	30725	10453	7035	11869	14123	44271	5968	18918	10464	17130	19853	65684	14089	11868	11087	10329	7375	2426	13903	11479	7143	7857	7581	23265	9188	17476	3.55461e-05	1.65476	1.18379e-06	3.14871	4.44921
OST4	6544	2100	9423	6263	5891	3203	3358	3866	3056	7393	4777	6379	4797	4228	8305	3541	11644	8235	14535	11250	9546	14759	8532	14923	15256	32097	8375	27199	9915	7177	7342	574	10116	4777	6080	2268	40039	20713	5982	7836	0.00767989	1.30788	0.00125324	2.47578	2.11464
ANXA11	2744	2937	2077	1215	719	1201	1261	3363	3677	1003	3136	3305	5463	2863	5289	1410	2038	7444	5525	3395	6971	10215	3491	6134	10935	1630	4851	12350	19670	3298	3029	3012	10919	3162	5612	7645	3167	3901	6079	11353	8.13525e-06	1.21476	1.67483e-07	2.32103	5.08963
BIK	1906	560	1664	1112	1374	790	1418	2552	2694	1893	1222	1509	2193	2880	2570	1995	4143	2603	2990	8797	2723	5800	2180	5266	7258	8828	4612	3271	4361	4173	1702	1886	3679	4326	3616	9024	5183	2790	2314	3061	3.69568e-05	1.4543	1.24247e-06	2.74023	4.43231
POLR2A	2637	1234	421	354	369	557	619	2256	2003	1096	3181	2659	5624	1730	2548	2809	2541	2565	4315	7161	1375	3423	4564	3041	2747	305	8684	6832	5015	4029	2767	4189	7429	3527	2668	3314	486	2685	4101	12568	0.000219867	1.28404	1.32466e-05	2.4352	3.65784
MSX1	3246	790	827	779	461	253	772	559	592	1023	404	875	2719	4980	14500	680	1245	3011	7409	12151	3521	3643	8828	8371	5432	2871	5504	3374	7857	2308	1111	584	3000	1520	3401	3683	824	1272	2699	7365	2.02693e-06	2.0216	2.09444e-08	4.06034	5.69316
MIB2	1020	758	474	398	376	690	765	1407	1700	570	2037	1971	4295	1025	484	1681	2265	2236	865	2539	2209	3332	1933	4465	2880	2086	1771	5392	3504	1883	2414	168	4356	4094	2473	2346	4114	5018	3263	3661	0.000380216	1.29733	2.6706e-05	2.45774	3.41997
VAT1	2414	1629	547	676	326	686	702	2280	2779	437	4009	2560	4564	2016	4113	1190	2349	4870	3361	5482	5376	6817	2240	5999	4395	705	3336	5012	3264	3819	2779	394	4039	3561	3322	4496	493	2993	3867	1237	0.00291896	1.02271	0.000359957	2.03173	2.53477
CDK6	4560	1071	1768	892	789	285	785	1924	2110	1432	3993	1262	4772	1806	2696	6823	4196	2926	8004	11416	7806	5294	6563	2345	4113	479	2754	4001	8456	2856	1854	2339	5857	5630	3936	3748	323	1053	629	3522	0.00282868	1.14154	0.000341702	2.20617	2.54842
RPL14	12965	5990	16200	12171	9279	6190	8498	12354	12965	11681	13280	17160	28239	12086	21778	7159	22206	22049	19511	15393	22589	28964	21399	52760	34028	52371	27353	69674	40925	10477	13777	3907	39400	23799	21044	14368	40351	63988	20393	27793	0.000548235	1.16389	4.19932e-05	2.24061	3.26103
RPL17	26608	8556	39122	26347	19683	13009	15564	19688	19494	26740	30382	25169	32574	22680	57463	11452	132735	194114	43962	40042	23558	38489	42153	71550	57977	101797	46600	128099	64336	14276	19152	7390	60017	38415	35555	17007	77170	84077	38598	85826	0.00107702	1.2901	9.87999e-05	2.44545	2.96778
RPL10	23000	12342	24155	19805	15641	13587	18054	21219	25753	21060	48247	38094	58793	32043	24829	18739	40827	31774	23292	58302	44598	40482	61227	119668	71446	138205	87054	112149	80381	25659	31969	6691	105478	64560	52757	32522	102980	197097	65828	99192	0.000108159	1.46225	5.30482e-06	2.75538	3.96594
RPL11	11959	4672	13819	9324	8508	5548	6225	9031	9223	11512	14806	11708	21410	16579	25639	8115	23195	29731	32527	18616	27262	41556	25836	54054	41706	80439	41130	71846	43824	22263	26633	2191	26818	26824	32136	16869	78227	94810	19770	31664	4.6596e-06	1.92143	7.90001e-08	3.788	5.33165
RPL13	36050	23729	58834	49579	30602	28636	32641	40656	39844	35607	66677	79038	89892	65238	42629	21697	87977	81542	84031	66355	49772	83766	63498	182202	109653	290562	73781	333286	129420	45347	51596	24551	138843	83131	65840	49509	366027	357570	83909	140029	0.00165567	1.14713	0.000172434	2.21472	2.78103
SAT1	2947	2508	14141	4736	6541	3020	2751	5478	10121	3980	4065	5014	6477	575	7234	20497	14621	10846	12959	84422	12480	48362	4891	5386	46205	26453	13012	16457	13454	14638	8234	7347	4323	14720	5952	19268	11708	4606	4264	7997	0.00149412	1.47363	0.000147694	2.77719	2.82561
UBXN1	1731	1124	1103	1372	720	881	1434	2454	1871	1258	3854	4070	5379	2470	2173	1466	3025	3669	2499	5205	1748	1877	2545	3873	3843	6901	3097	7287	3749	1751	2189	1721	4871	2771	2062	2270	6405	5417	2421	12849	0.0022104	1.06598	0.000250285	2.0936	2.65553
ZNF770	4773	1062	1496	579	660	621	1191	3643	3827	1652	3964	3020	5010	3726	4345	1873	333	2304	3620	13264	4474	6503	4719	9785	6576	223	7939	3688	3076	3622	2737	5867	7951	5115	3535	2090	2061	3497	2851	4374	0.00716921	1.01913	0.00114386	2.02669	2.14453
RNA45SN4	3712	143	84	333	95	144	228	500	848	1710	408	805	1988	10047	1334	1130	153	919	4762	3216	14169	6190	16927	8568	9023	1588	39344	964	6206	21995	13549	3990	8877	4087	8783	5409	4182	17929	600	8488	1.94129e-06	3.57588	1.93953e-08	11.9247	5.71191
RNA45SN1	1588	126	60	95	68	85	137	188	337	351	344	623	1686	4182	1665	702	129	337	1858	470	1237	1655	5602	4618	2793	299	11336	263	553	4832	2133	2128	5432	2346	2929	1997	1914	7812	198	2095	2.91764e-06	3.0197	3.88665e-08	8.10999	5.53497
RNA45SN3	3677	178	82	418	86	127	150	219	463	1095	384	743	2002	13533	1659	1805	143	961	6700	1940	14152	8432	22315	11398	8867	1063	45042	492	3107	18524	11968	4785	9898	4714	8643	6272	4174	18726	303	8808	2.91764e-06	3.88288	3.79905e-08	14.7525	5.53497
RNA45SN2	2643	109	52	403	63	96	110	164	583	1745	279	408	1275	10937	1143	960	141	796	5105	2689	9971	5209	13621	6221	5839	787	29648	634	2795	14249	9198	2742	6383	3147	5806	4402	3003	12090	279	7673	4.16364e-06	3.5682	6.68098e-08	11.8614	5.38053
TSPO	2642	2399	2679	3392	2633	3700	3055	5488	3512	3203	6184	7864	11647	3288	2024	3056	9214	9165	3639	5171	7966	11537	6742	19376	12499	30822	6479	21061	8218	4331	5852	4059	10358	9645	7617	5046	26803	19699	8052	12391	0.000999084	1.43098	8.98359e-05	2.6963	3.0004
DVL1	807	256	146	178	126	130	212	251	262	229	510	126	976	1071	2210	481	797	643	1456	973	57	494	1064	2287	412	161	1649	867	1196	1154	418	611	1332	515	607	596	147	1232	1529	620	0.000155416	1.53872	8.46953e-06	2.90536	3.8085
GSN	739	586	211	498	281	500	511	1568	1250	200	1939	2703	3189	550	2884	27	6123	7505	2665	4208	2442	7989	305	2700	7670	164	2001	1699	6191	1328	767	3124	5579	1317	2856	2369	549	795	4087	221	0.00278812	1.49744	0.000334533	2.82342	2.55469
RPL37A	23936	5420	18010	13506	12795	8116	9255	9335	10297	23485	14299	15151	17943	27960	59868	10474	22410	29873	74725	46528	34035	40293	31116	52414	53568	144539	47019	155804	46859	29265	25709	5837	49329	42253	31783	15551	151737	149377	19776	60269	1.58493e-05	2.07568	4.10026e-07	4.21545	4.79999
RPL23A	50547	17267	78110	50042	41869	24917	30442	36091	39763	59784	51690	49259	62593	50181	127336	31722	98952	80383	148495	77007	69489	91038	75140	178113	142892	326769	95429	280387	140531	74755	61058	27794	120935	86336	66361	35415	224657	208769	68124	105873	0.000348719	1.40576	2.35436e-05	2.64957	3.45752
EEF1D_1	3976	2257	1577	1887	795	2358	2327	4473	4946	2727	8018	5945	10875	5835	5534	5109	8150	8074	6892	8234	4859	7856	7778	17528	7880	18344	7934	18465	15233	4357	6016	988	17292	6951	7741	4561	22245	24122	7887	25462	3.69568e-05	1.63277	1.26434e-06	3.10107	4.43231
IFI27L2_1	201	106	715	524	454	194	244	339	139	418	248	355	412	589	1454	188	1426	214	347	1521	400	1175	534	1462	1412	2096	375	1518	624	444	241	51	366	964	315	21	2073	3050	451	737	0.00822463	1.46278	0.0013934	2.75639	2.08488
C4orf48	2242	984	4665	3035	2429	1764	1616	1955	1867	2648	2246	4354	3956	4605	3909	1441	4357	3256	3551	6587	2708	4482	3095	10374	5894	18129	2845	18953	2179	3648	2768	586	7030	3334	2338	1849	21250	15472	2055	4096	0.00568658	1.43337	0.000837182	2.70077	2.24515
C1orf122	1043	579	1112	629	558	772	1017	1365	1409	731	3135	2230	1900	4454	2866	510	2289	2850	2654	3785	1530	3258	2535	4987	3455	5951	2766	7545	4083	1659	1449	1504	3008	3259	2251	2920	5254	4949	2682	5836	3.78062e-06	1.60941	5.69988e-08	3.05127	5.42244
RNF181	1484	1257	5273	3246	3007	1454	1447	2238	1474	2415	2500	2687	2918	3186	6607	2300	2972	2655	3627	6384	2133	5730	3036	7300	5699	14114	4216	13533	4239	3377	2183	999	4230	4402	3549	1852	14746	10608	2038	5132	0.00690511	1.22055	0.00108438	2.33036	2.16083
TRNS1	2870	828	1608	1145	1408	824	896	874	914	1877	1634	3096	3224	2185	5489	26828	5892	14646	21062	6621	12922	17100	8930	11026	18454	2005	8485	3439	1616	12501	2467	3357	6137	5034	2762	6048	948	2872	2465	4283	6.60552e-07	2.38423	4.19969e-09	5.22064	6.18009
CSAG2	286	175	393	283	334	183	242	388	236	248	738	721	357	1102	1214	952	1474	549	807	1247	662	1594	693	819	928	1205	617	1499	133	718	337	479	1170	848	485	506	1715	433	670	0	0.00251676	1.49564	0.000290307	2.8199	2.59916
PRXL2B	239	284	143	93	88	72	113	378	298	117	472	773	974	67	633	386	770	819	514	458	786	643	354	1186	669	92	232	860	2335	224	265	24	835	853	434	1291	42	275	639	2339	0.00813583	1.10204	0.00136706	2.14658	2.0896
MYC	4582	3816	4218	2686	2161	2220	2057	3770	8256	2623	3879	3152	17462	1672	3775	17227	2641	8890	15355	34585	6911	14507	12329	3318	4823	850	2276	17852	19482	4909	3913	2322	10923	24414	13862	36001	863	763	14967	29753	0.00829294	1.23213	0.00141774	2.34914	2.08129
CCND1	16351	4184	2930	3289	1644	3965	7726	22802	25843	8913	22968	24214	39258	17784	8181	17117	37133	59201	25149	44195	24401	49612	19076	36225	39053	11618	15960	41925	58838	29689	16039	6210	27875	28420	14954	37711	14158	8385	28420	37908	0.000351469	1.18386	2.39006e-05	2.27185	3.45411
RPS27A	48316	10915	29537	21533	20000	12634	18935	21217	23814	36915	30626	30368	47538	41626	106389	19516	43972	52575	94095	83750	33526	61719	50918	117990	77488	188121	88340	253041	89104	25365	35901	11470	82760	24641	52744	28182	155724	163572	50480	102867	6.63258e-05	1.60963	2.93175e-06	3.05175	4.17832
DYNLRB1	2974	1316	3221	2412	2145	1577	1939	2864	2561	2753	2742	3550	3319	3239	4043	1640	3987	2723	5693	8758	3249	6435	4717	7768	7185	11805	7279	5532	7200	2672	3558	3077	6678	2980	3382	1561	14565	9836	2255	7732	0.00149412	1.2466	0.00014792	2.37282	2.82561
RNA28SN1	2257	120	445	476	852	847	1327	308	745	6721	85	12	287	34576	388	1110	3382	3407	46679	11583	5021	553	4533	353	361	377	2693	18988	2131	9043	4171	157	1361	655	815	1263	248	1035	3052	31199	0.00993037	2.47843	0.00178584	5.57291	2.00303
RPS5	18723	9341	32609	22907	17152	12243	15942	21769	19715	22510	47866	32084	48889	26241	31505	19042	30954	37773	35911	46328	41433	50618	46263	93318	63971	162070	54982	150875	76291	32540	39203	13036	65662	45148	44099	31013	149925	189963	52635	85338	0.000115694	1.58179	5.88455e-06	2.9934	3.93669
RPS3	37141	18972	47119	35497	23533	20302	26609	36099	37943	35850	63811	55938	98467	33468	32050	32260	66337	63135	59324	88447	86078	86480	81208	155654	114395	204505	115126	255545	137938	51463	67110	17638	115165	71288	82022	53816	153612	197285	110679	109977	4.72332e-05	1.35774	1.78751e-06	2.56284	4.32575
RPS8	24626	10311	40285	28266	19061	12566	17440	24325	20607	29107	31072	23180	35992	27898	44887	13451	25095	24140	40777	37299	35399	30908	36674	78920	45117	105418	49468	145996	55193	20140	26490	6571	59893	35909	32612	15526	94985	138516	32690	71493	0.00729216	1.0732	0.0011701	2.10409	2.13714
RPSA	36971	11002	26538	21718	18525	10961	17694	22127	26624	26904	32545	27679	49277	54944	63459	23658	57368	45223	60355	99545	39727	47400	60518	139618	55872	79380	77697	189919	71231	30140	41461	11512	85741	40100	51608	23628	79833	73556	53330	91715	3.22899e-06	1.34998	4.57571e-08	2.54909	5.49093
RPL28	7209	2560	6688	4634	4048	3278	3747	3572	5120	6763	9377	8473	11750	16420	14003	5304	17149	14526	27035	17876	13501	20799	14964	29524	26242	55458	17995	59135	20347	13667	11771	1702	22105	15898	13051	10639	59479	63749	15006	27745	1.11913e-06	2.18316	9.82582e-09	4.54146	5.95112
RPL24	15546	5206	15811	11856	9805	6443	8800	9332	10321	14283	10774	13948	15434	16624	26554	4671	11909	13481	26458	23508	15543	20106	17936	34101	22198	58142	25435	80916	29928	10303	11159	2919	12725	14728	18220	7282	64216	61065	18324	34076	0.0046857	1.23613	0.000659961	2.35565	2.32923
RPL26	22349	6472	25987	16732	14363	9244	10031	12351	14043	22352	18148	18486	25188	23452	59760	11533	27770	33437	59743	54056	33885	35446	32357	60913	57665	111551	43310	108707	51420	25748	26540	6014	43498	31577	29920	16768	96097	119624	27224	43342	7.26146e-05	1.59523	3.31965e-06	3.02143	4.13898
RPL21	44462	11727	43107	27982	26126	19733	23787	29767	30663	38042	42764	36007	53616	39435	54916	18263	61562	70076	88192	64638	55476	68634	66447	127613	96232	187234	96159	248643	92590	50830	47209	9930	96169	60515	53896	28706	143886	194145	67140	85325	0.000157985	1.40668	8.7052e-06	2.65127	3.80138
RPL23	18439	6116	13884	9705	8656	6520	7860	8718	9944	14688	9912	9335	13158	13254	29433	6603	14573	13725	33097	34327	18449	18702	16024	29673	21475	46961	23023	54179	28798	15278	14003	291	23148	17693	19422	7013	28147	46176	14033	19368	0.008624	1.04041	0.00148302	2.05681	2.06429
RPL22	8796	3125	8090	5816	4794	3651	4248	6183	6604	7926	9302	7954	7958	9215	11634	2732	9302	10657	17636	17100	7479	13650	10624	19270	11319	22647	11408	44560	15038	6902	5635	882	18134	10203	11186	4412	28175	29077	11346	21900	0.00258113	1.14743	0.000300077	2.21519	2.58819
COMMD6	2570	957	3917	2297	2155	1561	1703	1721	1739	3778	1710	2616	2089	2267	8139	1210	4280	3739	7487	9048	2496	5532	3338	5777	6229	21968	4619	12029	4390	1942	1648	839	5537	2742	2146	1120	13355	6909	1961	4896	0.00518661	1.3327	0.000746574	2.51874	2.28512
DPP7	1059	965	118	237	57	811	486	1538	1464	443	939	1737	5105	3247	231	937	2225	4755	1131	1208	1403	3771	1842	4309	3243	481	1668	5040	5226	1981	1194	272	3142	3724	3404	4853	1876	2103	1498	466	0.0063925	1.28437	0.000984104	2.43576	2.19433
TPT1	26811	9812	33278	22702	17994	10182	12825	16122	16986	20295	17194	21604	23332	26616	83606	11999	59350	40417	98072	47415	37779	39818	25990	70440	62961	50564	44486	110571	50349	45897	30947	9976	59019	29187	28610	18319	25647	32885	34010	65033	6.87503e-05	1.13581	3.06303e-06	2.19742	4.16273
MYH9	3466	735	911	738	665	399	878	2191	2174	1433	2556	1307	2215	3166	3150	2957	7722	5157	6670	4022	3921	4686	3431	13230	7172	1277	3154	2115	7279	4208	2006	1659	10193	1755	2074	3504	941	1965	3988	6747	9.15825e-07	1.51418	7.20904e-09	2.85636	6.03819
RPS15A	13162	5069	12775	9542	8303	5319	6820	8131	9954	11852	14164	13175	15874	15692	28321	7141	21895	21533	33787	26881	21354	26895	21249	42091	35201	76226	31627	102791	35800	14767	16616	3776	32158	18128	24223	11604	124720	114062	19433	29701	2.78951e-05	1.53486	8.86764e-07	2.8976	4.55447
GPX1	6973	4618	12390	10312	8629	5866	7786	10593	9612	9711	9832	12192	16768	6694	7699	8055	32958	39579	20186	15965	15295	29210	10495	30408	22550	37981	9784	61585	26943	12479	11920	13153	25682	23644	15754	7395	39268	36768	13930	16663	0.000678576	1.22771	5.50586e-05	2.34195	3.1684
YIPF3	1761	504	383	714	471	610	1002	2000	1743	1175	1956	1575	3313	443	1379	1678	3798	4799	3563	2769	1152	6655	2438	6747	5537	5192	4283	8215	3104	2202	1400	3035	3175	1427	2788	2454	1729	1372	4585	1531	2.48495e-05	1.34701	7.51814e-07	2.54384	4.60468
RPS29	15459	2730	7136	5672	6154	4709	5566	5172	5617	13479	6856	6548	7588	26417	21277	4728	11354	15054	37338	23049	22518	25745	21780	39701	41237	96528	40117	79688	35932	21022	19135	1704	26765	15627	21946	7578	99442	68105	12211	31281	7.98773e-06	2.30726	1.57191e-07	4.94943	5.09758

## Sheet: NvsS(down)
52 DEGs
	N													S
	sample01	sample02	sample03	sample04	sample05	sample06	sample07	sample08	sample09	sample10	sample18	sample19	sample20	sample11	sample42	sample51	sample52	sample53	sample54	sample55	sample57	sample58	sample60	sample62	sample63	sample64	sample65	sample71	sample74	sample76	sample78	sample80	sample81	sample83	sample84	sample85	sample89	sample91	sample93	sample94	padj	log2FoldChange	pvalue	foldChange	log10padj
CALM2	62643	23285	126358	73142	45264	22550	39101	83163	55107	62576	63781	103489	70858	9054	31090	17602	25483	32052	26530	78424	32917	26891	37113	27651	48837	7279	56466	78824	81571	8022	9789	26461	132471	14191	39905	22322	4493	8298	67934	29703	8.03559e-06	-1.11122	1.60566e-07	0.462902	5.09498
PSMD10	6571	2372	9325	5340	3000	2505	2752	6234	4504	3586	7621	9464	6035	612	2777	1138	629	4394	1993	8726	3651	4808	3322	3645	3341	354	4745	5267	4023	1328	843	2304	6906	2671	3983	1739	158	521	6339	670	0.000718951	-1.04065	5.92052e-05	0.486109	3.1433
PPA2	5336	1828	8708	5949	4243	2765	3539	5095	4575	4264	3563	6224	6693	823	967	789	40	2843	2041	1953	2407	1718	4090	5408	3940	2277	2736	4942	10445	384	1631	2148	6174	2661	3890	1164	427	1792	6981	5995	0.00249342	-1.01359	0.00028686	0.495314	2.6032
SMIM30	6414	3848	17539	9880	7897	3486	4026	8087	4610	5676	4852	6783	8806	1608	3662	4023	3651	2097	5726	16039	3477	4310	3638	2892	3615	941	5661	1946	6501	1266	1328	175	13659	4045	3756	804	260	1185	7975	3874	0.000325584	-1.19948	2.15873e-05	0.435432	3.48734
SMN2_1	3174	1214	3902	2031	1818	1293	1881	4917	3039	2889	5298	4826	5242	828	1819	1502	2126	1587	1971	3139	1475	1462	1955	685	968	215	967	2747	5672	1207	526	1584	3666	2022	1550	762	41	171	3408	742	0.000852347	-1.04576	7.26528e-05	0.484389	3.06938
IDI1	5723	2968	6755	3249	2660	1637	4195	13738	7402	2562	12865	7252	9334	523	4208	2580	354	1924	1486	3969	1126	4410	3714	335	2119	803	1902	3334	8144	921	579	2969	6864	588	1351	1619	313	739	2271	5732	1.17306e-05	-1.4347	2.59259e-07	0.369924	4.93068
SMN1_1	1672	908	2778	1606	1292	699	1348	3560	2287	1979	3798	3445	3572	487	1065	957	1584	763	1045	1785	856	997	1150	372	622	112	502	2485	3553	690	359	1125	2515	1380	998	439	33	77	2757	664	0.000370775	-1.15547	2.57062e-05	0.448921	3.43089
BROX	3118	1545	5316	3461	1439	683	1604	4587	4167	2173	4573	3546	2800	462	2363	795	547	1809	2992	3320	2268	2464	1269	349	637	77	976	4622	4303	2642	397	507	1313	1003	1952	1638	58	641	1485	2351	0.00455884	-1.02864	0.000632882	0.490171	2.34115
SNRNP40	5491	4857	15926	11163	5988	5175	5779	13727	8357	5826	18792	18810	21856	814	2940	4105	3659	2394	2672	9211	3723	2929	6379	4134	8582	1561	9587	11384	12462	1486	2952	798	21511	4944	8794	3158	294	1739	17660	6901	4.05754e-05	-1.15913	1.43728e-06	0.447782	4.39174
TMA16	3081	1825	6282	3415	2621	1765	1861	3042	3856	2365	2981	6894	3412	1511	1731	1080	696	785	2417	3256	332	1459	2303	1812	1105	1462	1211	7412	5818	706	631	0	3778	1638	1342	941	897	2385	1285	4025	0.00641742	-1.03256	0.000990883	0.488844	2.19264
GPN3	4978	2961	11320	7340	3768	2382	2849	7267	5625	4787	9318	7464	7883	576	2340	1474	2821	2039	2588	8477	3913	2974	1989	2447	5119	2135	4494	9984	14578	626	1154	2536	7362	3019	1966	1077	360	1325	5955	4757	3.27674e-05	-1.03236	1.07141e-06	0.48891	4.48456
CAPZA1	17125	6887	28044	15940	7776	7351	7295	27927	17288	10909	40955	25491	30845	2336	10193	4270	15893	11057	8901	15496	9193	14563	10539	3806	6000	316	6644	8454	33300	6717	5356	7009	18280	8439	11964	6148	186	1178	23252	16425	0.00268753	-1.00998	0.000316862	0.496553	2.57065
SFR1	2864	1644	3963	2273	1663	1035	1627	4034	3747	2173	5090	3544	7523	1427	1561	1748	1875	659	1211	7616	1065	2211	1056	717	2941	726	2656	781	4721	391	666	663	3201	142	859	1652	122	508	1560	222	0.00226507	-1.07023	0.000258532	0.476243	2.64492
CKS2	19409	6746	29951	17057	13488	6705	10049	15443	8737	20921	12000	19195	17434	2490	12102	5537	4934	3035	7642	15530	10091	2438	11551	9580	6460	3904	18006	18738	22148	1741	2899	12593	18674	6556	9965	1266	1774	5054	18153	11581	0.00078484	-1.00556	6.55815e-05	0.498078	3.10522
TMED2	19678	8972	21513	13610	7796	8479	11533	34872	22577	11941	49088	39762	35146	4175	6596	6803	15275	15213	13006	15561	5985	15369	12266	2565	4490	554	7434	19766	56998	4649	4741	8236	15777	7219	9516	7249	466	1256	17101	10560	0.000365403	-1.13582	2.52231e-05	0.455075	3.43723
CLIC4	3647	1382	1996	2626	587	924	1759	7356	9710	2167	5589	2079	6611	65	2568	367	3878	380	1535	5523	1469	1233	3349	1130	1126	1249	1965	2852	8248	910	452	759	3921	194	731	956	118	528	6465	3257	0.0094005	-1.01665	0.00165355	0.494263	2.02685
MRPL39	5377	1575	6840	4902	3774	1944	2657	5958	4912	3945	6896	9064	6254	700	2362	1753	1665	1326	904	4666	1106	3255	3664	2022	3169	1724	3691	7523	7689	482	2116	1476	4171	1305	3271	907	543	1002	2352	2623	2.91849e-07	-1.16318	1.32538e-09	0.446526	6.53484
H2AFZ	66900	46097	213086	132342	82869	44551	60849	78506	72990	73633	85294	126877	104385	13256	67141	13134	26859	6880	27511	157473	37542	9847	58067	92199	28150	53921	54398	167626	103760	4659	20249	17700	148567	21099	43688	16919	29169	73170	67636	99732	0.000955946	-1.08624	8.50888e-05	0.470989	3.01957
HMGN2	39443	21355	105238	62335	34257	20375	39049	67531	53524	40857	58398	84982	61176	8861	18715	6686	9625	3886	10772	62389	18476	5976	25047	40095	12185	8502	29700	80211	91313	2802	10227	3227	74296	9463	26254	9756	4019	20195	72243	76979	1.8428e-05	-1.36616	4.96546e-07	0.387922	4.73452
KPNA2	47834	29499	53218	34904	16866	15205	20703	93756	53411	27030	127298	187417	138638	8818	12502	22325	9291	9294	13653	33682	18582	15406	45990	9799	15205	3567	45054	66535	166279	3477	6345	11382	122073	6387	80095	17899	913	4630	108786	22393	0.00306144	-1.16715	0.000386436	0.4453	2.51407
PDCD10	3975	2141	7453	3433	3101	1350	2576	6677	5614	3480	4040	8655	8384	551	3515	1592	0	1190	2749	6984	2511	3566	2655	2563	3290	224	4033	7727	5820	797	431	1772	3995	1495	2066	821	560	475	3637	6663	0.00885176	-1.04407	0.00153559	0.484959	2.05297
EXOSC8	8065	4296	19876	13326	7751	3649	5371	8232	8958	7525	9893	14558	7680	2855	10990	1842	2156	1222	2383	16563	3238	1728	5833	6104	5067	5024	6545	11455	8304	509	1276	2021	15420	2821	3426	2083	1073	4404	7405	9044	0.000203031	-1.10733	1.18635e-05	0.464151	3.69244
TMX1	10195	3187	8401	4786	3530	2552	4329	14600	8475	5130	10243	12814	14040	896	1501	4637	16	3718	3693	4852	3239	4501	4578	978	1397	534	2335	4985	16611	1269	720	1140	4083	1604	4366	3097	38	395	13805	7314	0.0014807	-1.33105	0.000145239	0.397479	2.82953
ARL6IP1	18545	8180	15416	10011	7642	4630	10024	42180	16920	13442	31188	66172	25459	2786	13325	10051	5411	4442	8603	8338	6582	6204	14346	3854	2687	833	8534	14528	33607	2303	813	9850	34084	1175	20962	2486	320	2863	38536	6829	0.00291896	-1.17032	0.00035841	0.444322	2.53477
UAP1	3333	1214	3660	2190	1359	1332	1830	9633	11397	2230	7671	10213	9654	749	3418	2288	180	1903	1678	6260	1991	3426	3378	998	1763	362	1993	1988	11816	1763	884	1589	7204	2019	2419	3834	102	297	3400	357	0.00926625	-1.00202	0.00162433	0.499302	2.0331
SDHD	13356	4351	31710	16240	10112	5709	6288	14035	10505	10940	11866	17165	20906	939	2375	4700	6932	3605	6215	17050	6937	5383	7146	1990	5021	311	7813	8867	25029	3487	4315	1543	15523	5390	6437	3242	544	997	7597	2196	5.44308e-06	-1.43743	1.00523e-07	0.369225	5.26416
NOL11	8667	3406	6906	4795	2503	3092	3454	11696	10313	3811	24704	18876	17789	1812	2981	3260	2750	2516	4498	12886	3735	4273	7178	1293	1674	11	3578	6938	21597	1634	1574	1349	11111	4080	7332	2833	250	935	9712	6485	0.00468425	-1.06024	0.000656753	0.479552	2.32936
ANXA1	37451	18456	74888	41435	27273	22891	27649	67142	46089	35241	88251	230669	123061	5169	24556	17484	16892	21315	18605	38392	43079	53819	51081	9073	33235	5084	56890	46154	54660	7944	7617	13732	82632	25110	42281	25856	2388	9073	70546	37745	6.2921e-05	-1.12646	2.7241e-06	0.45804	4.2012
UTP11	5939	3614	13948	9760	5549	2998	4245	9272	6930	6717	10644	12351	11136	1403	5729	2672	1136	2793	2999	12218	4252	5317	4247	5073	4233	2780	5452	6848	10121	1261	2133	1548	9525	5137	4320	1946	1601	3017	6982	2499	2.35415e-07	-1.04592	9.2655e-10	0.484338	6.62817
EIF2S1	16240	7063	25382	16941	8684	6968	8697	25557	16882	11755	22802	29115	26832	1255	3491	5015	11110	7822	6655	17313	6156	9350	8748	5492	9491	991	10291	16350	38043	2404	5312	4088	19952	8406	11292	7281	1645	2116	20308	17640	1.18171e-05	-1.07302	2.7523e-07	0.475323	4.92749
CACYBP	26559	11459	47153	27661	18511	10936	15832	32217	23677	25776	31961	47072	33392	4178	17474	9088	11878	5034	13328	12230	12197	7870	17890	20860	10036	7656	26478	37212	34645	3353	7069	4577	34625	8677	16004	6721	4123	9163	27385	13238	3.37512e-08	-1.14398	4.08734e-11	0.452509	7.47171
VPS26A	5032	2667	4663	3076	1875	1808	2826	9110	5055	2709	7778	9678	6591	543	3250	870	9794	2184	2779	2008	2589	2959	2206	945	1738	56	1675	3018	8051	782	469	2266	2965	1980	1832	1241	353	395	4770	4877	0.003711	-1.03579	0.000488733	0.48775	2.43051
MTERF3	3825	1558	7801	2889	2942	1537	1899	4656	4359	2285	6004	9897	10541	235	2733	838	4634	419	1717	9090	1935	2092	1581	189	1386	414	2247	5984	3397	790	1715	2188	5455	1904	1831	1664	75	679	1112	1831	0.00104591	-1.17586	9.468e-05	0.442621	2.9805
SFXN1	8301	4390	4946	4328	2218	2140	3213	13149	10471	3768	21500	17657	23086	510	2884	2314	2663	2097	3453	6586	4848	4184	7022	3669	2064	1072	2522	6412	28329	1738	2185	3180	9307	4891	2860	3913	481	925	13251	995	0.000813475	-1.05862	6.82206e-05	0.48009	3.08966
UBE2V2	11938	4755	20445	11376	8373	4430	6156	13162	8070	10413	10558	18814	14821	2098	4147	3574	2803	6397	4459	15380	5159	7726	7757	2341	7075	831	7016	6933	24761	1818	2553	4980	16738	5115	6005	2382	494	1702	11577	12515	7.46558e-05	-1.06151	3.45817e-06	0.479131	4.12694
WTAP	7609	2821	8700	5479	3043	2754	4549	8056	7379	5960	7508	10883	8973	1006	2949	1067	4190	2500	4104	11339	4663	2739	4884	1155	1832	236	3491	7158	2573	2400	1714	1687	5840	1995	5199	2462	821	776	8911	6338	0.000155416	-1.04897	8.44998e-06	0.483315	3.8085
CCNB1	17552	10803	30070	19366	10726	7269	9271	36025	20706	17376	38157	64032	51801	3113	5176	8081	3026	696	3538	13026	12240	759	12007	4319	3836	1176	13595	25247	35333	384	1921	12156	43667	1995	22561	2512	208	2443	49485	16259	0.00173049	-1.40401	0.000181799	0.377878	2.76183
PRDX3	34939	22093	86428	50435	27611	17162	20921	50552	35033	23720	55836	66630	67758	2999	7687	13207	16765	17889	16535	24337	15745	22839	21439	11579	18075	2150	21542	34722	50349	4487	8094	12012	60532	18349	28414	9027	1173	3643	27765	20491	3.88207e-08	-1.47311	5.87658e-11	0.360205	7.41094
G3BP1	16993	10962	13130	11206	5487	7322	7701	27427	25863	8654	42044	42496	37448	1611	6818	11219	12568	10348	12753	20270	7043	11527	10819	4721	4940	305	3925	11671	41892	4321	3183	7880	13729	7380	11849	12030	326	1045	27653	8788	0.00441036	-1.01511	0.000607543	0.494789	2.35553
UMPS	5652	3228	8499	5114	2793	2184	3615	9726	7890	4120	10687	14987	12963	1777	1849	2203	2420	2462	2385	7455	4356	3492	4822	3080	6760	1257	5279	2894	12065	1561	1506	931	15255	3524	3889	3685	278	1234	4459	1687	5.33265e-05	-1.00149	2.08269e-06	0.499483	4.27306
CFL2	3613	1674	3680	2682	1738	1269	1201	3945	3251	2413	6097	4211	5631	499	1796	764	2102	786	2067	5822	606	2157	2264	565	1252	182	2447	1676	2949	587	1337	293	4346	543	2719	1305	125	225	4256	949	0.000271678	-1.12714	1.74374e-05	0.457824	3.56595
CHORDC1	12561	4541	11828	5674	3688	3714	4164	18057	11703	5482	15913	21077	21951	1050	5098	4040	5990	3253	5141	6364	4217	2201	8148	3959	2468	403	4368	2100	31400	1700	1157	3068	11087	2804	4927	1877	259	1910	8595	4790	3.8462e-05	-1.26494	1.33912e-06	0.416116	4.41497
IDH3A	6492	4261	8181	4722	3250	2570	3520	11131	8289	3355	16610	16283	13102	1472	2440	2552	6889	3391	3097	5926	3629	6302	5456	2323	1864	38	2136	6490	14758	1322	1379	2717	4811	3678	3636	3393	279	472	7352	743	0.00086712	-1.15135	7.46361e-05	0.450203	3.06192
SUMO1	13445	7727	35343	18260	11897	6697	9287	15316	11544	10337	12996	17421	16805	1672	5374	4484	15489	9566	5545	23230	5248	11346	9536	10540	9758	2037	7902	18818	16983	2357	2892	4337	16350	10201	7989	4349	1805	2248	11460	11009	7.95604e-06	-1.04496	1.54159e-07	0.484658	5.0993
ISOC1	5947	2900	5146	2866	1698	1580	2403	5240	4344	2767	11779	7546	7686	286	2426	2777	1892	1303	3125	4408	1778	3026	2896	3126	1001	73	1853	756	13323	807	1027	2032	7866	2154	4367	1661	350	647	4887	87	0.00808799	-1.01272	0.00134931	0.495611	2.09216
CYB5B	17812	23816	45930	33990	15495	15236	11379	34532	17052	10208	23540	16928	41684	2835	6410	7691	10635	10152	12016	9416	8919	11875	6889	5794	9309	1298	6653	17886	77648	3643	6069	7859	29848	10119	27753	10295	2203	4028	28557	4266	4.38203e-05	-1.27419	1.56548e-06	0.413458	4.35832
SRP9	25374	7485	33429	19187	13034	6894	11699	30702	21146	17643	27206	31516	25455	1213	8598	4726	22290	12490	12085	32261	12812	12796	11117	6833	9006	1573	8706	19698	35003	7404	4897	7249	21101	8891	12015	5645	864	1133	19903	17132	0.00025422	-1.0354	1.59995e-05	0.48788	3.59479
MCMBP	11810	6175	8999	8332	3411	5073	6157	20424	16284	7809	27900	22524	22606	648	5421	2991	1230	2261	4933	20283	5374	2519	8079	4373	3673	1117	5253	8836	27981	1578	3205	3898	18890	5438	7344	11134	251	1851	15871	10287	0.000901827	-1.08575	7.94525e-05	0.471147	3.04488
BRIX1	9345	6221	28106	17088	9602	5331	6956	15135	10653	10626	23015	18911	12219	880	4256	4562	4654	3334	4422	8615	4008	5335	10539	4497	7146	1095	7266	15234	15321	1299	2896	4992	26773	8692	9208	4233	944	2474	20335	19146	5.00773e-05	-1.13744	1.92547e-06	0.454565	4.30036
STMN1	40463	17455	57282	36036	30655	15955	26366	49458	35794	38457	37256	37507	34140	5491	27894	7750	2757	828	12663	54133	16917	1587	23184	31828	6122	14625	39365	37624	61554	1704	6715	8983	46275	3425	18106	2192	4300	16094	34138	34561	0.000974078	-1.2423	8.72925e-05	0.422699	3.01141
EIF4E	12609	5214	19297	9415	7340	4700	7133	16936	13314	10412	15596	20267	17827	1283	2468	6801	3762	5913	7154	19439	7306	7324	7675	2465	5787	429	5987	8983	20959	2698	2613	3002	14873	8194	9094	6312	356	774	14794	8045	0.000442382	-1.05973	3.20101e-05	0.479723	3.3542
HAT1	10572	3766	10882	5933	4049	2770	4616	11271	8796	6465	8148	11938	12404	846	5999	2754	2243	590	4054	5544	1829	1982	3806	2394	2778	185	6145	14102	16672	461	1811	5020	7846	2174	5735	2613	323	995	13344	1310	0.0013086	-1.14462	0.00012361	0.452309	2.88319

## Sheet: NvsR
DEBrowser v1.16.2a
	sample001	sample002	sample003	sample004	sample005	sample006	sample007	sample008	sample009	sample010	sample018	sample019	sample020	sample097	sample098	sample099	sample100	sample101	sample102	sample103	sample104	sample105	sample106	sample107	padj	log2FoldChange	pvalue	foldChange	log10padj
SEC61A1	4680	3508	957	1337	584	1589	2176	8177	4872	1722	11567	11412	11443	24913	30251	12416	7542	7445	15086	11278	21870	1316	29512	10355	0.000448403	1.3304	2.66268e-05	2.51472	3.34833	up
SERPINB5	2926	689	1218	679	507	1018	892	4576	2492	1161	2654	3405	5333	4403	6839	3110	4776	1937	4312	5161	24177	4477	19093	4258	1.74408e-05	1.32795	2.8696e-07	2.51045	4.75843	up
SLC7A5	5712	2487	379	582	521	866	1446	7677	7026	2111	5159	6706	13438	23440	31367	8306	5476	24462	11917	4641	13697	17248	24289	5241	0.000338538	1.7117	1.85032e-05	3.27547	3.47039	up
IER2	1265	1216	218	430	160	900	919	2297	3808	793	3369	2937	5620	6432	2423	3037	2844	2038	2930	3950	8550	3691	3937	12512	0.00828056	1.05108	0.00136243	2.07208	2.08194	up
RN7SL1	18198	1943	1641	1968	1715	5212	3748	4192	8430	10665	3872	1463	5423	38509	38977	12093	9234	17463	24311	21837	23858	22167	34413	35806	0.00089108	1.63304	6.65187e-05	3.10166	3.05008	up
RN7SL2	18610	1972	1495	1714	1100	4839	3502	3560	9663	9031	3319	848	6028	44317	47582	10621	8816	24919	25199	20573	25532	25048	34944	35877	0.000450877	1.84671	2.69262e-05	3.59678	3.34594	up
RN7SL3	1116	79	68	71	54	185	170	203	471	474	266	103	203	1792	1744	693	577	1172	1190	2068	1114	673	1199	3288	8.2745e-05	1.91322	2.84893e-06	3.76649	4.08226	up
CHPF	4187	3889	760	1084	924	1864	2282	6418	3198	2209	4027	8213	8706	26103	19159	6580	6181	4115	11123	5165	24034	998	26851	14713	0.000709146	1.2584	4.90482e-05	2.3923	3.14926	up
GDF15	342	2868	2469	2665	2458	4804	1342	618	1123	296	634	1611	419	17855	30919	28791	17391	4437	39390	6838	129637	56991	41026	22908	1.07084e-05	3.26386	1.50087e-07	9.60549	4.97028	up
ARCN1	4339	3406	2507	1367	1307	1835	1792	10560	8378	1657	12752	9407	10983	10257	21246	11620	8634	6394	18657	7945	23209	9307	20570	13911	0.000163472	1.03953	6.67437e-06	2.05556	3.78656	up
IFI30	2196	1874	2365	2383	2163	2107	1361	4244	2612	2091	6451	3947	4434	12731	15816	10371	4466	3855	9144	4891	16908	4660	21248	5632	4.2509e-08	1.16087	2.07235e-10	2.23592	7.37152	up
PLCD3	734	312	104	182	144	251	297	550	614	348	165	196	255	880	5300	1267	918	1278	1342	1138	740	847	2586	1309	4.46184e-05	1.67169	1.12504e-06	3.18587	4.35049	up
SLC38A2	8108	8687	12569	7463	6720	4824	3400	10476	8096	4880	73459	6567	32629	41864	49684	68494	17651	14061	51548	17280	79523	26201	60666	23893	0.000806923	1.18462	5.765e-05	2.27304	3.09317	up
RNR2	609933	117155	116585	97417	92513	83381	114179	203479	250999	177220	901494	234944	350913	2130358	2011490	733978	209853	227562	805293	490515	999123	422663	972066	596663	0.00393949	1.31332	0.000495738	2.48512	2.40456	up
CTSD	1039	1966	159	193	268	1387	873	2945	2178	487	4993	3506	5212	11834	20352	4110	2841	2876	9330	2908	12683	3130	11301	4980	0.00183598	1.55062	0.00017957	2.92942	2.73613	up
USP11	807	759	226	283	131	198	623	1913	1435	504	1924	1927	3606	6161	2771	3844	1675	1366	2751	1591	6134	2457	5466	5432	6.24736e-05	1.39056	1.90833e-06	2.6218	4.2043	up
EPHA2	1408	569	460	217	329	407	766	1791	2116	954	3251	1138	1506	1624	7327	2798	2468	2855	2586	2839	3778	594	7582	3752	0.000574713	1.20048	3.62398e-05	2.29817	3.24055	up
HK1	928	759	556	260	164	547	327	1234	2196	364	1932	1407	3119	7043	5062	2789	1611	1814	1175	1591	4158	600	5227	2412	0.00192522	1.13399	0.000193578	2.19465	2.71552	up
KLK7	488	370	314	580	449	787	518	1742	1075	882	155	2195	792	121	26406	2353	1331	614	405	1690	913	632	36583	1733	0.00729243	2.07929	0.00113319	4.226	2.13713	up
TTC19	3160	1800	3509	2769	1357	1379	1736	5044	4539	1630	6745	3949	5890	8979	13763	11266	4059	5260	2435	7562	24762	5307	12751	12953	2.50576e-06	1.07866	2.59585e-08	2.11208	5.60106	up
CHMP1B	1635	922	3088	1938	1650	757	1227	2639	2428	1256	3710	1489	2717	3612	7298	8662	4612	1801	4527	2417	23891	3101	7846	3668	0.000165965	1.09667	6.8267e-06	2.1386	3.77998	up
PFKL	1528	1085	67	178	155	534	660	2332	1564	432	2023	3063	4510	3304	8280	4383	2528	2108	5718	3507	9802	3389	7796	2937	0.000287781	1.49134	1.4468e-05	2.8115	3.54094	up
CHID1	1125	1515	977	1331	614	1073	874	3238	2465	711	3371	2928	7367	5915	10651	6076	1984	2674	4236	2978	9389	2670	14578	3495	0.00038647	1.00724	2.22556e-05	2.01006	3.41288	up
SERINC3	1970	990	1004	784	781	779	866	3376	1917	1231	8779	2159	3644	4175	12930	4278	3556	2604	5180	3385	10160	3050	9233	5247	0.000139002	1.04362	5.37881e-06	2.06139	3.85698	up
SLC52A2	1453	1572	474	429	312	538	665	2295	1713	544	5985	2147	4076	8627	7645	3364	1466	3247	4360	2407	4564	1969	7162	4397	0.002172	1.0679	0.00022898	2.09638	2.66314	up
ADAM9	4951	2025	2890	1105	955	1250	1387	7913	5089	2255	11482	8520	7793	6742	14326	10812	5649	7955	16135	9544	31203	9111	19514	12448	2.86339e-06	1.25558	3.05359e-08	2.38762	5.54312	up
METRN	1156	1005	114	193	93	302	132	366	789	100	714	390	2231	5357	3857	886	477	1001	2185	873	3940	653	2172	1887	0.00727122	1.29587	0.00112768	2.45525	2.13839	up
CASC8	197	125	691	361	441	192	62	171	399	416	188	167	252	1055	1259	287	588	825	1189	582	1640	901	1057	1334	0.00643555	1.11119	0.000960822	2.16024	2.19141	up
POLD4	337	278	718	515	352	189	352	550	592	329	429	465	377	1208	2871	599	659	190	1238	349	2096	731	1957	4672	0.00325476	1.05392	0.00038478	2.07617	2.48748	up
CERS5	814	404	363	288	292	362	463	1730	1291	540	3269	1898	2119	3881	4205	1956	1753	2010	2505	1895	5608	2195	3977	3010	6.6523e-06	1.21606	7.70224e-08	2.32312	5.17703	up
PLAU	1349	1132	1132	1071	739	1318	1192	3524	3724	773	2669	802	1254	12870	14930	8363	3935	1131	12599	5384	32391	3852	6190	8636	2.81977e-08	1.96032	1.031e-10	3.89148	7.54979	up
XPC	620	693	550	408	213	431	248	975	505	252	1159	3409	2259	1510	5321	1858	2210	191	1812	3145	7844	343	4697	3135	0.00226178	1.28224	0.000239823	2.43217	2.64555	up
COPG1	2789	1737	1293	1176	538	892	804	3460	2834	642	4647	2569	6352	10794	13233	11643	3195	4180	8550	4559	14433	2155	10761	5639	6.54802e-07	1.44836	5.78588e-09	2.72897	6.18389	up
IGFBP2	2604	1955	379	653	296	1066	1813	3459	2357	1517	2618	4134	3420	8707	8947	3569	2140	2226	4436	3774	17879	3149	12138	4593	0.0015227	1.05787	0.000135939	2.08186	2.81739	up
TRNN	1302	401	743	736	420	311	451	640	805	636	1145	1987	2602	3694	10796	1353	351	1064	1733	1723	2971	908	3834	1667	0.00328513	1.02853	0.000389387	2.03995	2.48345	up
TRNY	1228	402	658	575	328	313	427	626	744	563	1024	2126	2537	4808	10873	1550	399	866	2205	2000	3268	988	4259	1855	0.0002889	1.26665	1.46122e-05	2.40603	3.53925	up
LMNA	4151	4619	770	1163	390	2970	2185	13947	9821	1857	18483	14248	13968	23635	30290	12314	11169	11403	24575	7897	38933	16860	37189	18618	0.00302515	1.3224	0.000350624	2.50082	2.51925	up
KRT8	46723	43374	8463	15208	7847	34639	49649	177748	164965	37928	112217	162045	179444	163377	624780	194334	183679	94539	210628	128432	357173	167182	466964	303031	0.00031555	1.3274	1.66055e-05	2.5095	3.50093	up
LGALS3BP	3275	6362	1739	3082	1733	5085	2451	10450	7070	1851	12078	19231	8399	42200	48576	33918	11576	12515	34802	15016	78629	13771	57638	27246	1.90823e-09	1.88107	5.81423e-12	3.68349	8.71937	up
ACADVL	3814	3203	877	1279	580	2048	1554	6749	5272	1320	4966	17343	11763	6670	26279	17595	9247	3596	10355	8463	17777	6457	22758	8140	0.0024797	1.12687	0.000266707	2.18384	2.6056	up
HS3ST1	4573	1753	1527	1469	1472	1715	2444	5301	4580	3575	4455	13452	7666	7162	20461	12608	3869	3110	10877	3866	24784	18525	22848	13556	7.01596e-05	1.1645	2.28735e-06	2.24156	4.15391	up
SLC9A3R1	2247	1960	840	497	474	1232	870	2512	2875	1133	3403	3216	4888	7190	7993	5562	2945	3459	4659	3058	11080	4407	8656	8321	1.31684e-05	1.14238	1.96603e-07	2.20745	4.88047	up
PSAP	7951	6498	2144	3588	2272	4739	3948	17550	8843	3908	42754	23598	20047	38704	105302	28444	13963	18858	34830	18645	47834	14679	69419	31413	3.70168e-05	1.40257	8.23348e-07	2.64373	4.4316	up
KRT19	21398	11767	8150	11464	5973	13977	21288	49186	46609	18858	74231	86319	55481	51109	259662	68100	43623	28395	77669	35934	183230	47012	153382	55635	0.00118295	1.03484	9.87592e-05	2.04889	2.92703	up
DDX6	1732	924	582	211	316	242	250	1079	946	536	1310	2307	2104	2728	2784	1960	1103	544	2258	1000	4316	4822	4658	3313	0.00177701	1.0514	0.000170554	2.07255	2.75031	up
AP1S3	3330	1866	1764	1237	675	1006	988	4120	2820	1059	1420	1962	1449	4496	28811	6692	6786	5040	11807	5272	14574	3460	9373	3980	7.34574e-08	1.74696	4.47638e-10	3.3565	7.13396	up
TNFRSF10B	2736	1235	896	592	870	486	1009	3091	2377	876	10149	3566	2993	6208	17749	10558	3822	4588	9283	6252	20941	8519	15573	8936	3.76122e-09	1.76912	1.26062e-11	3.40845	8.42467	up
SEC31A	1956	632	535	673	343	409	649	3225	2123	396	3084	2407	4576	8730	9732	1593	3094	1064	2999	2528	9361	3728	5815	6945	9.37266e-05	1.29236	3.34126e-06	2.44928	4.02814	up
DGAT1	751	836	186	244	162	192	178	431	536	162	414	506	2692	3216	4541	1611	369	405	2971	2005	3107	392	2476	1764	0.00153595	1.4134	0.000138526	2.66364	2.81362	up
NIPSNAP1	1522	1235	589	560	254	849	962	1979	1564	496	1315	1671	2312	1885	8153	4276	2798	1977	3652	2570	11728	1848	8950	5176	2.07073e-06	1.40375	1.89281e-08	2.64589	5.68388	up
SHISA5	1479	1952	632	807	758	1386	1025	3724	1989	1174	5928	4338	6460	11768	17098	5013	4328	3153	4445	2797	11221	1880	9199	4781	0.000991705	1.06465	7.8865e-05	2.09166	3.00362	up
PARP4	1730	1041	1517	840	816	508	729	2963	2499	770	5090	2475	4198	2597	6135	7601	2488	1716	5827	4019	9156	2363	7861	4965	8.66508e-05	1.02295	3.06261e-06	2.03207	4.06223	up
PSTPIP2	1760	456	726	804	334	434	520	2160	1256	427	2490	1846	2210	1701	4539	1512	2567	1511	2559	1702	8293	2207	7463	4336	1.49017e-05	1.10506	2.27022e-07	2.15107	4.82676	up
NOLC1	4554	6346	8889	7080	3523	3826	1979	7708	5412	3120	13415	7975	18783	22737	21873	26676	14181	15817	15630	15095	42992	15042	24471	24455	1.37998e-07	1.19563	9.25034e-10	2.29044	6.86013	up
TGOLN2	1792	730	1192	1082	754	521	845	2332	1701	853	2625	3455	3894	11673	5672	1887	2118	2050	2352	3028	10208	2075	7007	2890	0.000104865	1.02237	3.86613e-06	2.03126	3.97937	up
ALDH1A3	22027	12830	16623	8030	8552	6735	6128	37155	20521	9715	52440	39191	31029	35464	220886	117858	38016	30727	87253	31665	202217	76201	86189	82981	3.13557e-10	1.7205	5.7323e-13	3.2955	9.50368	up
GPRC5A	3600	2308	1231	474	827	1670	2743	11894	10277	2597	15671	4926	8332	27844	41797	20211	9507	13950	15928	4148	26773	14032	20173	15027	2.90159e-05	1.58813	5.92342e-07	3.0066	4.53736	up
ISYNA1	1832	1924	921	886	575	1870	1274	2940	2666	873	2383	4751	7300	9004	25736	5578	7242	5175	8417	4979	21332	3370	16113	8233	3.20658e-08	1.66234	1.36783e-10	3.16529	7.49396	up
EXOC7	1047	487	493	268	271	277	494	896	1023	375	1758	1017	2201	3195	4147	2834	943	1040	1277	1345	2071	1156	4052	2937	4.7314e-05	1.07929	1.26863e-06	2.11299	4.32501	up
UCA1	1701	1324	2786	1071	1796	823	1669	3751	3419	1321	739	657	758	6616	5721	15419	5591	5890	13554	4020	12216	937	9752	6099	7.5358e-05	1.61989	2.50275e-06	3.07352	4.12287	up
TRIB1	5911	1904	2787	1823	1712	1058	1590	4585	5250	2521	5583	4699	11740	9921	13113	11434	10366	10252	18495	8700	30826	3024	8581	15401	6.12564e-07	1.38306	5.03938e-09	2.6082	6.21285	up
NPDC1	514	524	214	190	162	428	425	949	423	401	906	1079	1797	2037	5761	1886	545	642	1477	1099	4486	1032	3193	3681	3.79667e-05	1.34573	8.90749e-07	2.54158	4.4206	up
MAP2K3	3239	1637	354	619	483	929	1875	5274	5684	1440	6730	3474	9118	6671	15541	9402	3316	7078	6686	5769	11777	9945	11275	5103	0.00118295	1.17385	9.86023e-05	2.25614	2.92703	up
BDNF	2698	684	1130	676	752	607	656	1553	1507	613	1447	274	1273	4087	14966	5897	3501	940	3406	3681	2614	1493	4808	2266	0.00013091	1.46338	4.94601e-06	2.75754	3.88303	up
ASS1	458	839	711	1060	591	679	681	1200	1309	370	735	1173	3878	6077	8903	4600	2496	1221	5135	1494	4660	988	12387	2652	9.2986e-06	1.52414	1.25887e-07	2.87615	5.03158	up
GRN	1539	1610	495	602	335	1081	1416	4225	2246	941	10250	7023	9575	10822	20532	6507	3799	3451	6639	4139	16866	5099	21415	15243	0.000261164	1.3737	1.26524e-05	2.59134	3.58309	up
MISP	1523	739	455	408	307	477	1196	1880	3031	881	550	2034	1371	3224	10388	5805	2074	1961	3637	1820	3345	2175	5031	5904	0.000102279	1.32848	3.73964e-06	2.51137	3.99021	up
CDKN1A	1094	2858	1282	952	1522	3184	1366	4731	3428	1430	3962	1193	1837	18496	99657	22586	35698	3702	41556	16287	167696	69746	80420	32544	7.99691e-15	3.73583	4.87319e-18	13.3228	14.0971	up
SLC35B2	1978	1724	480	310	294	792	1120	3040	1346	889	5100	3583	3782	7407	9465	3300	2570	3076	5254	2155	11950	2431	13894	2872	0.000912546	1.15593	6.83992e-05	2.22828	3.03975	up
TFRC	11848	4207	5858	5233	3169	2013	3616	16191	11534	6693	16215	7748	21124	34546	32394	21663	13855	14938	22346	12789	35418	3251	50367	20052	0.000233248	1.00866	1.11578e-05	2.01204	3.63218	up
TRNC	1535	440	794	735	442	362	498	625	815	757	1173	2278	2841	4630	12004	1482	422	1195	2128	1918	3172	1085	3941	2007	0.00189513	1.08596	0.000188243	2.12278	2.72236	up
MBTPS1	2622	1874	989	1131	711	855	963	2572	2256	659	4295	5702	4867	7782	14962	5117	3847	4037	6555	3645	20860	4256	12275	7340	4.6641e-08	1.3907	2.55801e-10	2.62206	7.33123	up
ATF3	592	71	220	88	166	233	220	1141	5885	246	3571	433	588	5785	4685	3608	4497	3091	8230	1765	25563	1638	1748	6411	0.00144499	2.20144	0.000127342	4.59938	2.84014	up
SLC25A22	917	879	256	175	146	456	339	1420	1366	234	922	1374	2821	3967	4152	1630	1175	967	3758	1248	2267	1182	4556	1497	0.00452531	1.06215	0.000597032	2.08804	2.34435	up
UNC45A	1073	1245	732	608	324	925	518	1675	882	255	4145	3989	5723	6075	3154	8849	1329	2924	5430	1330	6336	1620	3863	3871	0.00792578	1.04513	0.00128794	2.06356	2.10096	up
FBXO2	1544	2577	1861	1083	783	2103	1277	2794	1915	838	1655	4235	2945	6591	30591	11667	7082	2930	10020	3402	17233	1872	12040	5995	2.14602e-06	1.65313	2.02701e-08	3.14516	5.66837	up
CCDC85B	1041	1272	939	1225	510	1529	1374	1391	1612	924	1878	1852	1140	3559	11938	2705	2281	2151	5606	2367	9602	1506	6795	6172	8.09956e-05	1.17204	2.74033e-06	2.25331	4.09154	up
CXCL16	1259	1497	608	512	326	841	562	2449	1560	947	1472	2426	2089	9645	8484	4523	2634	1578	6533	3445	7621	2690	9353	3655	3.20658e-08	1.5576	1.33654e-10	2.94363	7.49396	up
NINJ1	775	1210	781	1119	960	808	773	1250	1894	465	1693	2291	3378	4575	7974	1594	2611	1393	3228	1320	9451	1190	9524	4571	0.000700901	1.00289	4.82644e-05	2.00402	3.15434	up
SLC16A3	1438	1289	196	207	258	711	453	2806	2584	491	3827	5629	4101	9094	7321	4196	3005	4504	6038	2269	10631	2016	7129	4259	0.00105353	1.31985	8.48493e-05	2.49641	2.97735	up
SERPINE2	4781	1438	2430	1125	1093	918	2149	6959	3570	2673	2732	3508	8036	17258	15163	4896	8043	4770	14294	4626	17254	1624	26457	11617	9.2986e-06	1.35177	1.27495e-07	2.55225	5.03158	up
HGS	2117	1699	312	351	267	792	719	3474	3679	720	6045	3215	10747	4843	10991	7143	2616	6477	6218	3869	7826	4973	6546	6486	0.00646686	1.10541	0.000969349	2.1516	2.18931	up
RFLNB	1306	587	492	382	337	312	430	393	924	255	456	199	1140	541	2093	577	502	851	3561	1101	1886	1742	4057	3094	0.00710191	1.05572	0.0010971	2.07876	2.14862	up
GAA	983	489	247	214	76	294	309	846	729	160	293	1011	1713	3464	8812	1106	785	671	2326	1626	2803	719	2985	2260	4.20814e-05	1.63338	1.02372e-06	3.10239	4.37591	up
DDB2	488	938	1024	567	381	709	264	1196	1291	371	1372	886	1899	3562	2254	1333	1463	1353	1148	2920	6969	3720	3931	5098	2.81076e-05	1.26951	5.56672e-07	2.4108	4.55118	up
2020-09-09	2236	1794	405	534	341	876	499	1948	2002	700	2201	1253	3265	8386	7142	4009	1995	1602	5619	3017	7009	4568	6596	3888	4.46184e-05	1.30515	1.12837e-06	2.47109	4.35049	up
TIPARP	2603	3924	3318	2657	1532	2229	845	1652	3773	632	938	2104	2145	10911	19544	20195	10299	11037	23616	6425	35719	3566	23749	7850	4.6641e-08	2.0903	2.4866e-10	4.25836	7.33123	up
CPNE7	1191	910	782	459	414	737	719	1658	1012	728	1059	1996	4427	2656	10393	2053	1968	1245	990	3797	4567	1074	7245	3199	0.00177701	1.03524	0.000170507	2.04945	2.75031	up
MTHFD1	2649	3844	1817	2191	899	1770	870	5106	4519	919	7748	3487	9071	5003	10153	8362	7185	7097	7988	9330	22304	8085	22183	14459	1.8745e-05	1.26506	3.25552e-07	2.40337	4.72712	up
GDA	4427	1944	2260	1283	1395	1249	2143	7782	8653	2304	5406	3118	8382	17192	35249	30226	12393	16363	15450	19563	24659	25244	24149	11266	4.01563e-15	2.16014	1.22353e-18	4.46959	14.3962	up
SLC16A5	699	361	176	208	254	312	320	1091	1350	290	99	167	1403	3416	6760	1839	1896	1612	4339	674	3756	559	2023	984	7.4651e-05	1.78088	2.45652e-06	3.43637	4.12696	up
SDC4	4116	1267	371	636	607	949	1905	8068	7894	1938	4270	3534	3324	10739	14840	3088	7354	8320	7323	3603	17750	6315	15554	8094	0.000886078	1.24053	6.58754e-05	2.36285	3.05253	up
CD44	7962	5716	5831	4998	3686	3658	2869	8740	6758	3162	21325	12178	13450	31462	72580	23066	12215	13486	40878	14356	57246	9239	46855	35162	4.37187e-11	1.56066	6.66038e-14	2.94989	10.3593	up
KDSR	2085	702	1163	666	643	608	497	1620	1737	748	1559	617	2563	2075	8059	2934	1531	1168	3800	1843	5124	2543	4168	5465	6.15121e-05	1.04257	1.85208e-06	2.05989	4.21104	up
VAT1	2414	1629	547	676	326	686	702	2280	2779	437	4009	2560	4564	5085	10100	3995	2173	2098	2698	2296	11375	2721	10517	4434	0.00133185	1.03319	0.000113443	2.04654	2.87555	up
SAT1	2947	2508	14141	4736	6541	3020	2751	5478	10121	3980	4065	5014	6477	13624	76507	21000	9365	9481	7244	4942	107732	8485	22728	25791	0.000915922	1.48411	7.00476e-05	2.79744	3.03814	up
GSN	739	586	211	498	281	500	511	1568	1250	200	1939	2703	3189	94	10585	3831	1461	1465	4398	1105	5477	738	3222	3559	0.00872735	1.21716	0.00147317	2.32488	2.05912	up
MYC	4582	3816	4218	2686	2161	2220	2057	3770	8256	2623	3879	3152	17462	8967	27389	8191	10736	4569	28345	6423	36429	3538	25461	3647	0.00153031	1.13262	0.000137551	2.19257	2.81522	up
CCND1	16351	4184	2930	3289	1644	3965	7726	22802	25843	8913	22968	24214	39258	23813	137729	58988	27883	14140	58560	19639	60838	22890	87165	57399	2.285e-05	1.51559	4.10771e-07	2.85916	4.64111	up
TRIOBP	1749	3555	1520	1612	836	2029	1050	3899	2309	990	875	1847	2006	11301	18603	5441	3281	5859	5019	4956	15222	3901	13718	8189	2.90159e-05	1.41917	5.85429e-07	2.67431	4.53736	up
APOBEC3C	933	1500	585	299	332	977	487	2570	1734	255	2456	3692	3517	2702	12668	5032	4695	472	5711	4729	17006	3513	9317	1338	0.00019113	1.58075	8.50243e-06	2.99124	3.71867	up
SLC2A1	3052	1619	692	502	770	1539	2372	12574	6082	3623	8100	9955	9964	22582	50012	42932	22388	10816	58049	11803	96752	18497	63004	33733	1.35091e-13	2.69907	1.23484e-16	6.49384	12.8694	up
CNP	2006	1250	375	290	408	1166	720	3149	2654	626	1604	4622	3130	6325	7706	3070	2499	2599	4523	3048	5696	3178	8302	5472	0.000913332	1.07609	6.91586e-05	2.10831	3.03937	up
YIPF3	1761	504	383	714	471	610	1002	2000	1743	1175	1956	1575	3313	3311	3367	3071	1877	2269	4050	2273	6446	2493	6051	4218	1.59032e-05	1.00538	2.52329e-07	2.00747	4.79851	up
TGIF1	3871	2305	4082	1604	1611	1736	2543	6838	5121	2692	3981	2980	5021	5902	23703	7885	5291	3305	9912	2670	15563	5928	17306	28808	6.27196e-05	1.09724	1.94924e-06	2.13944	4.2026	up
TIAL1	3552	1240	5945	3903	2767	1041	1348	1914	1749	1681	2231	3107	3151	1114	2438	1574	901	816	1635	2347	1982	2369	2666	2278	0.000923721	-1.02924	7.20514e-05	0.489969	3.03446	down
DUSP5	878	391	1053	887	512	408	549	580	1593	1361	1116	571	1355	492	173	423	132	265	767	153	1915	498	731	1371	0.00190408	-1.16695	0.000189712	0.445362	2.72031	down
RAD21	12683	4063	7654	6239	4017	2606	3686	5978	6130	5637	11718	12184	8817	12886	1653	1764	1155	4008	2254	3109	4208	4657	3325	5723	0.000323909	-1.19585	1.72712e-05	0.436531	3.48958	down
SSRP1	8273	2682	6412	4446	2228	1949	2897	3078	3828	3747	5601	7328	7724	2972	1976	1054	1210	3090	2348	2863	5026	4691	3581	2382	8.43516e-05	-1.10695	2.95565e-06	0.464274	4.07391	down
YBX1	19310	5000	13388	10833	5572	4537	7137	9427	8006	13473	8133	11631	15871	7242	2917	2809	1651	3002	3081	2219	4837	5943	7209	7889	2.20357e-11	-1.7584	2.68564e-14	0.295576	10.6569	down
KCMF1	3599	1612	3199	2099	1423	1007	1674	3099	3760	2866	1769	3182	3364	2475	1282	939	906	1755	1640	1942	1659	631	1301	3403	0.00036837	-1.05911	2.11011e-05	0.479929	3.43372	down
TMA16	3081	1825	6282	3415	2621	1765	1861	3042	3856	2365	2981	6894	3412	3250	2101	1395	1562	1241	1891	1652	6280	1407	2985	2997	7.59569e-06	-1.0517	9.02595e-08	0.482399	5.11943	down
EMP3	2347	1109	3017	2377	1889	1717	1690	2469	2305	3270	4608	4662	6744	1098	3688	1278	1102	1156	2282	1072	2851	1526	3069	2296	4.22695e-08	-1.09503	1.93188e-10	0.468127	7.37397	down
CBX3	17575	6751	21371	14093	9684	7437	8824	23113	11737	16017	18480	19591	20869	12342	7419	8344	6636	7276	7843	6828	17222	9608	15800	13311	4.41411e-10	-1.05258	1.07596e-12	0.482104	9.35516	down
CKS2	19409	6746	29951	17057	13488	6705	10049	15443	8737	20921	12000	19195	17434	9429	5306	3840	5561	4580	6646	11377	13663	9114	15347	23336	6.15121e-05	-1.21577	1.85548e-06	0.430543	4.21104	down
H2AFZ	66900	46097	213086	132342	82869	44551	60849	78506	72990	73633	85294	126877	104385	71614	22032	16440	38675	33252	33847	39761	106425	100980	116566	92722	0.000210828	-1.18445	9.76412e-06	0.439993	3.67607	down
PDCD10	3975	2141	7453	3433	3101	1350	2576	6677	5614	3480	4040	8655	8384	1495	3576	2193	2335	1843	1826	2186	8121	870	5642	5911	4.50844e-05	-1.05201	1.1539e-06	0.482295	4.34597	down
FAM120A	6004	1379	2986	1953	1399	1224	1615	2175	2803	2766	1920	3181	3934	4003	1594	1392	557	1076	757	1174	2842	1127	1214	2147	5.07786e-05	-1.1994	1.43888e-06	0.435457	4.29432	down
EXOSC8	8065	4296	19876	13326	7751	3649	5371	8232	8958	7525	9893	14558	7680	6559	2406	1928	3602	4767	2840	6070	5837	5380	11245	9337	4.89933e-05	-1.25857	1.35844e-06	0.417957	4.30986	down
CD81	2822	609	1649	1475	1192	828	1353	1515	958	1928	1840	2974	2591	2121	1838	412	428	407	1648	479	1806	650	1912	1226	4.95055e-05	-1.14312	1.38772e-06	0.452779	4.30535	down
NCKAP1	6230	1095	3879	1877	1532	903	1721	3441	3042	2471	3619	2187	3747	2451	2132	829	914	1369	1589	1453	1636	1239	2799	3960	6.03065e-05	-1.05574	1.78237e-06	0.481051	4.21964	down
TOMM5	15402	5572	28503	16761	14435	6293	8394	11634	9016	20012	15596	12226	10973	12822	11427	7418	6824	8289	5686	6765	11841	9563	15846	14171	0.000303746	-1.01729	1.5638e-05	0.494045	3.51749	down
RNF145	2281	358	1034	537	805	651	793	1871	2113	1249	7171	4884	1651	1467	1719	969	679	855	709	228	1690	850	1555	718	0.000356978	-1.20333	2.00134e-05	0.434271	3.44736	down
CDC26	1885	881	5189	2871	1840	917	1493	2081	2124	1978	2003	3523	3220	1636	1819	1236	1175	1108	960	857	1830	1669	3271	2286	2.5363e-05	-1.0441	4.86858e-07	0.484948	4.5958	down
HMGA2	4364	497	1539	1072	998	474	1378	1562	1675	2040	3207	2506	2838	328	823	856	488	765	1136	995	1176	1014	821	1976	3.79667e-05	-1.32905	8.78813e-07	0.39803	4.4206	down
EIF2S2	11992	6607	28725	18175	10711	8412	9319	17366	13006	13471	16939	19533	21851	10703	6131	7278	4261	6742	7925	5758	11675	10312	15076	10384	3.83551e-10	-1.29672	8.18055e-13	0.407052	9.41618	down
SELENOH	4460	1963	9409	5948	5750	3119	3525	3730	4448	5182	3358	5186	4358	3569	3377	1298	1711	1853	2089	2085	5458	2134	4203	6137	7.6066e-06	-1.31046	9.27069e-08	0.403192	5.11881	down
CTDNEP1	1598	450	949	920	772	436	959	769	1129	1444	986	1185	895	731	260	452	262	427	816	99	609	359	795	1526	9.95056e-05	-1.37847	3.57759e-06	0.384628	4.00215	down
LGALS1	13589	11192	48695	32223	20918	12343	13933	21867	18890	19593	25004	44201	31789	15813	26584	17127	5876	5567	7171	5753	12013	15413	27422	12336	1.26337e-07	-1.4116	8.08372e-10	0.375894	6.89847	down
UBE2M	1349	371	537	488	303	447	429	571	674	1035	593	507	703	563	239	266	66	312	100	328	480	163	806	503	7.01596e-05	-1.48372	2.27134e-06	0.357564	4.15391	down
WSB2	2347	981	1789	1392	973	780	1083	876	1021	1169	1428	821	491	762	940	430	334	653	1374	797	1315	408	961	2048	0.0031822	-1.04959	0.000375232	0.483105	2.49727	down
KNSTRN	4575	2846	5227	3424	2486	1496	3009	8117	6381	3854	9323	10347	13122	3099	1476	1658	1734	2576	1354	4508	2961	2819	10118	3198	4.88847e-05	-1.15349	1.34053e-06	0.449535	4.31083	down
UBE2C	23666	6664	20131	13304	9643	6003	12328	22838	15992	21649	18541	20676	25322	8713	2170	465	4134	2815	4033	18025	3141	12742	17907	23462	0.0096467	-1.33923	0.00167295	0.395231	2.01562	down
ALYREF	4451	1625	2494	2093	1320	952	2111	1326	1606	2643	1312	1662	1121	1317	316	224	519	445	407	833	712	771	1348	1611	2.61783e-07	-1.96365	2.07384e-09	0.25638	6.58206	down
CCNB1	17552	10803	30070	19366	10726	7269	9271	36025	20706	17376	38157	64032	51801	10123	2946	2017	11635	20887	3992	16498	10460	8517	26195	30212	0.00291285	-1.16296	0.000329271	0.446595	2.53568	down
CAPNS1	4243	1170	3415	2272	1686	1509	1823	1786	2766	2193	1608	2038	2227	2472	960	697	444	847	1284	552	1880	708	1406	2223	2.3131e-07	-1.52096	1.76196e-09	0.348455	6.63581	down
TPRKB	4377	1769	7022	4812	3239	1592	3032	4186	3921	4478	3129	6299	5202	2922	2188	2002	1852	2182	1467	2052	3836	3042	6445	5296	4.8654e-05	-1.00152	1.31938e-06	0.499474	4.31288	down
IMMP1L	1017	404	1782	986	919	558	676	1045	719	1482	1219	1427	1111	941	769	387	249	525	345	553	1388	711	986	1434	0.000151437	-1.06961	5.99841e-06	0.476448	3.81977	down
ISCA2	1777	1173	4980	2810	1955	1385	1470	2855	2013	1912	1295	3418	3325	2319	1623	1144	960	735	1645	1305	2109	1147	2973	3237	6.30696e-05	-1.02701	1.97933e-06	0.490726	4.20018	down
PTTG1	9958	5356	23866	15489	11613	4986	7687	14401	9433	14014	15217	21843	14678	8515	1870	755	6200	5442	8132	6081	6465	6708	16931	9007	6.47912e-05	-1.3926	2.0531e-06	0.380878	4.18848	down
CHCHD10_1	539	152	153	156	132	222	167	149	141	288	159	329	179	283	140	46	63	118	183	52	125	123	182	126	0.0016923	-1.33709	0.00015933	0.395817	2.77152	down
PCBP2	9314	2866	8366	5702	4787	3097	4864	5139	5818	5892	5932	9528	5396	6194	2473	2347	1453	3030	2176	2355	4674	4652	3663	3326	2.26605e-07	-1.35271	1.58803e-09	0.391555	6.64473	down
PABPC1	48959	13075	33076	21361	17726	10201	16217	23012	22299	26659	35196	27637	56017	23627	17813	15023	7536	8203	14098	7890	29801	17854	27444	12251	5.37196e-10	-1.2444	1.47312e-12	0.422083	9.26987	down
PABPC4	4471	1612	3770	2442	2117	1558	1701	2921	3357	2259	4361	4570	7370	4961	1295	1939	1148	1517	886	1179	3280	2078	3758	2304	1.81864e-05	-1.03093	3.05898e-07	0.489396	4.74025	down
LSM5	10299	2976	13901	8844	6656	3604	4902	6612	5792	9990	6278	8311	6687	7332	3816	2760	3908	2675	3081	3650	5133	5915	9461	9942	0.000141381	-1.08496	5.51394e-06	0.471405	3.84961	down
LSM3	15719	3613	19211	11949	10194	5171	6743	9809	8142	17646	9442	10734	12063	10709	4628	3128	5582	5992	5332	5771	9417	6744	13294	11996	0.000161718	-1.10238	6.55347e-06	0.465748	3.79124	down
CDV3	4762	1223	2941	2375	1387	957	1673	2947	2737	2445	1999	4213	1730	2535	1400	1114	817	971	2117	994	3816	907	2982	1318	2.5363e-05	-1.08905	4.86445e-07	0.470069	4.5958	down
NSRP1	3347	1363	3361	2100	1822	964	1476	2847	2534	2263	5581	5281	2349	1854	1946	2480	1513	1708	1035	1526	3874	1763	5164	4490	0.00571029	-0.627027	0.000803825	0.647509	2.24334	norm
ITGA6	4589	908	1669	677	1081	436	1151	3399	3532	2297	1641	2664	4532	7425	7578	2513	2606	2443	4949	4101	6959	449	9607	10727	0.0235831	0.790373	0.00584137	1.72952	1.6274	norm
UFSP2	1079	701	1956	1065	726	606	714	1874	1351	1140	3421	1900	2577	1872	2086	2759	1678	385	1681	1441	1921	1873	3326	3438	0.797686	0.0763409	0.698765	1.05434	0.098168	norm
ITGAE	2384	1089	4689	2856	2357	1349	1615	2348	2191	2864	2145	2819	1915	3202	1652	1228	1284	1013	2934	1474	2105	2370	3742	2547	0.00809878	-0.745675	0.00132512	0.596389	2.09158	norm
CRTAP	2583	1363	567	531	530	1125	875	3052	2432	975	3773	4645	3076	5092	11023	3262	1943	1217	4114	2173	8456	489	10427	2728	0.0580281	0.681093	0.020545	1.60335	1.23636	norm
MDH1	15538	7599	38733	22864	16260	9214	10664	21143	16890	15366	21006	29065	27302	28777	29354	19401	13362	11396	17601	17318	44057	15820	40038	31180	0.242008	-0.243867	0.137447	0.844479	0.616171	norm
UFD1	7189	4341	15620	10323	6749	3872	6057	11015	8271	7313	13450	14852	12113	10014	16026	9041	5968	4019	5692	5567	12739	11411	19651	12907	0.0323692	-0.413514	0.00911308	0.750792	1.48987	norm
ATP5IF1	8954	4707	26248	15658	13336	6069	5468	8041	5715	11351	10592	12603	8945	10890	15036	6498	5957	5347	8422	5637	11327	9050	18679	17783	0.0176968	-0.711008	0.00395238	0.610893	1.75211	norm
NCBP2-AS2	1869	758	2580	1603	1948	1158	1362	1805	1580	1636	1990	2872	2674	447	5169	1800	884	1896	2467	1025	3234	1017	3087	3313	0.274364	-0.348209	0.162428	0.785559	0.561672	norm
FOPNL_1	3482	1469	2921	1493	930	1027	1642	4353	3723	2320	5067	5325	5935	2882	3351	2010	2296	3085	3264	3229	8656	3455	7930	4767	0.93189	0.0221484	0.891855	1.01547	0.0306352	norm
PRKAR2A	2062	411	1022	300	531	281	560	1031	1276	947	2763	2401	1179	1943	3181	1643	1146	813	1548	1040	3073	650	4805	807	0.434311	0.257268	0.302774	1.19521	0.362199	norm
TMBIM6	20709	17224	43312	27642	18682	11285	14611	47256	24318	15648	74561	67958	48737	48947	71394	41493	24432	24041	46360	28092	120408	45872	106113	51409	0.202166	0.250854	0.106811	1.18991	0.694293	norm
VMP1	5726	3133	7164	5645	3989	2531	2969	11480	5108	4186	16853	16570	11218	8966	19728	11469	7030	5195	7837	8570	20437	8429	20715	21746	0.0704131	0.355808	0.0265605	1.2797	1.15235	norm
PLPBP	2831	1892	2041	1917	1211	1907	1977	4392	2332	2205	4558	6922	9237	3934	3496	4236	3020	2991	2915	4005	13529	3903	10390	4754	0.447776	0.187894	0.315572	1.1391	0.348939	norm
TIMM44	1495	1281	966	1162	602	1242	1423	3717	3309	1450	5249	5969	6555	1601	4561	2670	1487	1984	3325	1286	6445	2049	3748	3272	0.50025	-0.198856	0.365508	0.871241	0.300813	norm
ERGIC2	4216	2360	5933	3498	2673	1904	1946	6127	2943	2585	5950	7268	6860	7952	8004	4132	4089	3993	5208	5281	9001	5179	8627	10182	0.238092	0.196289	0.133918	1.14575	0.623256	norm
ERGIC3	5291	2406	5261	3084	2985	2791	3418	7361	3943	3599	17647	10760	11016	9743	9657	7911	3610	4365	10140	5131	14303	5956	18819	8470	0.581837	0.121105	0.449763	1.08757	0.235198	norm
CALM2	62643	23285	126358	73142	45264	22550	39101	83163	55107	62576	63781	103489	70858	42960	43540	27198	29191	20775	33112	41651	102888	38663	74275	83822	2.70217e-05	-0.949579	5.26931e-07	0.517783	4.56829	norm
CALM3	2522	1813	2193	1506	1156	1108	1051	2311	3005	1586	3117	3339	3325	5115	2058	1612	1382	1520	2288	780	3300	1550	4269	4023	0.167818	-0.316846	0.0843179	0.802823	0.775162	norm
SPG21	3496	2454	4984	2902	2003	1872	2364	5248	3754	1959	4679	5313	5686	5495	5789	2186	2682	4308	2606	2143	9786	2602	6723	6613	0.418701	-0.17372	0.287937	0.886554	0.378096	norm
CALM1	16942	8437	34166	16968	14102	6745	10672	24009	16181	16559	24311	37608	26573	30269	19582	10235	9401	7782	15795	8690	30126	18767	27741	27081	0.00295331	-0.588536	0.000338344	0.665017	2.52969	norm
PTPN11	8335	2534	4745	3077	1870	1157	2631	5973	6353	3729	6562	5859	5215	4331	6932	6875	3052	3140	6495	3436	15340	7649	10879	5706	0.771964	0.0785732	0.666354	1.05597	0.112403	norm
LYAR	5544	2685	7090	4590	2568	2474	2917	5952	5522	4588	3519	5615	5071	6293	4443	3453	2493	4658	4762	3813	5697	3030	9904	4127	0.0561428	-0.43288	0.0195696	0.740782	1.25071	norm
CDK7	2147	516	2753	1422	907	480	744	2514	1956	1217	4035	2437	3354	1590	4182	2019	869	631	1850	818	2015	1288	4216	3048	0.173407	-0.342583	0.087866	0.788628	0.760933	norm
ADI1_1	2968	1043	3112	1463	1550	1232	1642	3850	1865	2205	3675	4681	5486	3765	5585	3135	2857	1341	2820	1881	8280	1905	7125	3254	0.973145	-0.00857801	0.955651	0.994072	0.0118222	norm
MYDGF	4920	5143	12367	10345	5172	4400	5225	10214	5405	7271	17481	15806	8816	15762	9415	7752	5510	6411	10093	5168	19715	4020	19736	16399	0.307485	-0.246575	0.188595	0.842895	0.512176	norm
CHMP3	2854	881	2173	1568	1147	807	1433	3373	2368	1723	4699	5292	4677	3438	3177	3807	3001	3719	3787	2545	7893	2081	6391	2608	0.202624	0.281825	0.107115	1.21573	0.693309	norm
RPL36AL	12147	5054	30536	17371	15828	6405	6594	10539	6957	16551	9466	12593	11787	10861	10960	6564	5517	5432	9814	4468	13366	10030	15604	22094	0.00238303	-0.948191	0.000254132	0.518282	2.62287	norm
CHMP5	4796	1816	5716	3510	2756	1911	2471	5856	5696	3569	6588	4574	4773	3451	11485	5183	3876	4070	3888	2894	10633	7012	7723	8047	0.822649	0.0568163	0.73116	1.04017	0.0847857	norm
DDIT4	58	921	161	401	215	534	177	846	11974	275	2162	4129	1666	4281	5673	11992	3479	907	14637	1439	13315	14641	5028	1467	0.030863	1.69215	0.00850095	3.23137	1.51056	norm
NPC2	2106	1423	5205	3339	2822	1214	2029	6219	2693	3264	2088	4136	4328	7651	2024	2250	1235	1670	3202	1476	4892	1669	2944	4687	0.0398217	-0.606818	0.0121558	0.656644	1.39988	norm
ETHE1	1189	520	1267	947	1106	775	980	1919	1719	1567	2660	2294	1820	1308	3742	1529	1147	983	2156	810	2120	1824	4680	3365	0.990485	0.00285047	0.987468	1.00198	0.0041519	norm
KDM1A	5156	3609	2397	2498	1164	2031	2410	7715	5919	2069	13205	16519	14141	14931	9534	9721	6299	7113	5848	8291	18589	6930	13184	11904	0.0639739	0.508042	0.0233908	1.42212	1.194	norm
CIAO2A	8022	3546	15303	7952	6983	3184	4219	8232	5223	7192	11209	8837	9793	6167	4079	2873	5500	3974	4128	4257	12009	7139	7671	8509	0.000574713	-0.853768	3.64766e-05	0.553337	3.24055	norm
CIAO2B	1547	1223	2838	1471	1999	876	1318	1953	1263	2147	1660	2334	1618	1816	2064	1090	1476	768	1462	905	2644	1743	3053	2048	0.0110152	-0.643366	0.00204731	0.640218	1.95801	norm
CKS1B	16944	5854	25419	15318	11569	5893	10603	15292	15140	18432	19055	18017	17818	17861	5415	4442	6519	7342	7270	8316	17782	15861	21918	24002	0.00189513	-0.840437	0.00018808	0.558474	2.72236	norm
BTG3	4468	1598	3953	2002	1927	1263	2631	6263	4775	3008	4016	3944	5127	6315	4553	1585	2475	3630	4093	5770	7769	3950	6315	5255	0.972066	0.0110953	0.953703	1.00772	0.012304	norm
C4orf3	3104	1050	4665	2510	2787	1031	2337	2453	3190	2777	1755	2747	2045	3425	10323	5316	2431	1593	2398	1033	5660	1833	5000	3070	0.822679	-0.0899465	0.731588	0.939558	0.0847693	norm
PSMB7	14046	9689	42874	24186	16773	8737	12187	20946	15813	16472	26567	31201	30379	24830	29503	17268	12813	11573	20581	13119	30016	20749	49269	25555	0.0482456	-0.402592	0.0157817	0.756498	1.31654	norm
PSMB6	17574	11279	67232	38595	26554	13500	14852	22429	19888	23269	26518	31646	35212	31925	42642	17589	15499	12597	30971	16935	33259	30696	46364	30696	0.046444	-0.532237	0.0149123	0.691481	1.33307	norm
C14orf119	3393	1329	7157	3494	2947	1795	2336	4050	4763	2822	5380	3280	4826	3615	6843	4911	2720	2367	4162	3279	9726	3756	8387	5579	0.606075	-0.119583	0.476765	0.920454	0.217474	norm
PSMB3	8159	4908	26463	17062	13007	6440	8104	11908	9312	10897	14290	15925	15708	13651	16107	9041	4256	6112	9892	7049	17559	15238	26642	14575	0.0157866	-0.61818	0.00340072	0.651492	1.80171	norm
PSMB2	15460	8069	26089	14712	13818	8973	10192	19021	13716	15288	28658	21688	18557	27501	21035	16931	11459	14922	16939	11913	22728	20303	28341	21250	0.175322	-0.261953	0.0891121	0.833958	0.756164	norm
PSMB1	26035	10229	59506	34661	26220	14765	17914	30129	23677	31525	35995	35265	39593	37622	37898	26510	20291	16227	29159	20941	48907	38537	56962	46485	0.111458	-0.35224	0.0480448	0.783367	0.952889	norm
SH3KBP1	3774	1962	3020	2277	1270	1142	1361	4304	3550	1825	3693	4832	6211	4691	7096	2816	2466	2005	3535	4544	8290	3510	5828	5224	0.419579	0.149702	0.289435	1.10934	0.377186	norm
BEX3	4145	2958	11747	7317	5278	4944	3165	3003	1986	4051	4010	4656	3838	8902	6017	5112	4504	2162	5061	3760	11926	4592	7214	11253	0.379473	-0.313713	0.251416	0.804568	0.420819	norm
TMEM160	1124	749	1305	1454	1546	1099	1093	1290	1153	1344	1560	2750	2172	1655	1478	365	659	939	1214	713	1961	1567	2380	2756	0.0182932	-0.65197	0.00413575	0.636411	1.73771	norm
TMEM165	1882	1512	802	435	1023	1046	1106	2353	2047	1462	3165	4364	3052	2865	4895	3011	2733	1707	2998	2212	7961	3098	7389	5289	0.0156258	0.582729	0.00331789	1.49768	1.80616	norm
CSNK2B_6	233	110	338	332	201	107	171	279	177	191	255	365	336	318	221	357	157	152	239	189	530	267	648	349	0.493618	-0.201276	0.360212	0.869781	0.306609	norm
CSNK2B_5	224	90	314	190	199	97	152	260	197	175	240	358	324	277	208	295	110	118	201	178	502	264	631	304	0.443306	-0.217865	0.311341	0.859837	0.353297	norm
KRR1	7820	2441	6622	4618	2925	2282	2916	7538	5660	5267	8578	6382	9690	3060	4990	5514	3639	4069	6018	3044	10003	4287	7233	4735	0.00352173	-0.545219	0.000428067	0.685287	2.45324	norm
RALBP1	2717	1076	2451	1471	876	1376	1165	2261	1516	1534	3465	3644	2004	1986	2626	1403	1108	1378	1981	2001	2065	1836	3755	4029	0.125201	-0.324938	0.0570307	0.798333	0.902394	norm
CHMP4A	1950	802	3554	2110	1731	785	1609	2355	1603	1908	3157	3663	4091	2473	1614	1243	1353	1390	1284	1307	3790	1101	3587	4923	0.0150385	-0.573714	0.00314791	0.671885	1.8228	norm
PPP3CA	7758	3997	11537	5974	4548	2586	2129	4722	3317	4153	2913	4775	5038	4981	9993	4660	4747	2702	4137	2310	17047	4233	6289	7379	0.247691	-0.365994	0.141354	0.775934	0.60609	norm
RPL12	20711	6353	18004	13463	9855	7287	8141	10253	11330	15755	16484	16204	35151	16523	17343	7853	7094	7649	11356	5539	15313	13033	20670	11366	0.000184816	-0.771765	8.10893e-06	0.5857	3.73326	norm
RPL18	17403	6930	20873	15273	11815	9474	11698	14935	14980	17879	26412	22938	33355	22122	23103	12352	10440	13681	20739	10383	23396	14989	37318	21411	0.02692	-0.371003	0.00698838	0.773245	1.56992	norm
MTCH2	11503	4801	15111	7430	7094	4916	6784	14543	10072	10935	20582	15883	25235	17994	19196	10621	8187	7661	13660	8198	20799	13671	25496	22316	0.453892	-0.111854	0.321126	0.925398	0.343048	norm
SMPD4	2444	1795	198	257	319	691	806	2695	3301	660	3327	4281	7804	2056	1225	1809	1795	2214	1811	1796	5017	1478	5070	4284	0.951926	-0.0327868	0.922624	0.97753	0.0213966	norm
ENO1	51785	52841	54911	57882	22497	39561	44573	122100	96719	35455	149723	113647	152392	126158	148117	127477	74165	77585	151712	95399	280897	136026	257622	137267	0.00655535	0.498367	0.000988696	1.41261	2.1834	norm
OIP5-AS1	2291	1430	3307	2416	1484	972	1520	3843	2997	2020	4154	3874	4597	4425	2409	2303	1991	2815	3772	1970	7674	4592	6373	6209	0.575823	0.117802	0.441955	1.08508	0.239711	norm
CFD	555	344	1234	984	876	503	592	801	708	705	1045	1076	1574	578	1664	522	863	613	1327	515	2456	772	1436	923	0.344435	-0.271656	0.220493	0.828368	0.462893	norm
SRRD	1801	683	1705	1217	541	752	1005	1079	1831	1079	2376	1450	5080	3321	5911	2328	752	1808	2631	2137	3819	1115	5344	3906	0.0798398	0.44645	0.0315272	1.36268	1.09778	norm
MCL1	3239	1080	954	742	418	806	1101	4773	5431	1466	6144	3810	7191	4716	7480	4506	1841	3571	3477	2744	9499	6515	6242	2458	0.137102	0.49553	0.0644153	1.40984	0.862957	norm
ODC1	16929	5910	11016	8091	4944	5308	8082	17964	13068	10657	14733	15246	18960	12725	14025	13323	9924	11639	6789	9771	26971	10712	30446	14860	0.435185	-0.153171	0.303516	0.899272	0.361326	norm
UBE2J1	3292	1654	2504	1896	1244	1165	1563	3704	2842	1919	3714	2264	2264	4334	3506	3744	3196	5040	1411	2827	5562	2574	6399	6608	0.157124	0.365206	0.0776469	1.28807	0.803757	norm
TACO1	1829	1436	816	832	416	1190	1113	2938	2510	1034	4198	3990	2861	5841	4342	2686	1720	2446	2047	2180	4963	2589	6434	3624	0.0869729	0.43568	0.0351125	1.35255	1.06062	norm
BCLAF1	8114	3059	4951	3581	2453	1577	2124	6191	5864	3582	10618	9027	6975	4963	7210	4859	5260	4627	2319	5842	18834	4877	8793	8441	0.903378	-0.0361854	0.849411	0.97523	0.0441307	norm
GHITM	19140	11926	28958	18694	11663	9252	11541	32105	24904	14919	44224	33001	39146	17935	32346	31810	17437	12257	24823	22937	63421	35969	51069	36115	0.987855	-0.0030661	0.982438	0.997877	0.00530658	norm
FKBP1A	17303	9262	16101	8595	7359	8261	9264	24435	18295	10838	25825	22515	23368	16267	39038	18081	14512	11268	25672	11151	53019	21605	39802	16166	0.53513	0.119292	0.401266	1.0862	0.271541	norm
ELFN1-AS1	688	488	2180	1641	1181	844	536	812	821	1080	732	739	2524	1099	2702	1227	1564	1384	2984	635	2551	1171	3598	724	0.82848	0.0970451	0.739877	1.06958	0.0817178	norm
UNC50	2685	913	4520	2404	2332	1178	1525	3377	2498	2875	3440	4593	4438	4727	3357	2400	1647	1710	2102	2073	4419	1274	3416	3560	0.0151062	-0.51271	0.0031851	0.700905	1.82084	norm
RPL18A	23179	14525	55458	42150	25993	21261	23127	25862	27266	33515	51390	53016	67297	31342	41898	23734	18815	17917	36482	20512	58522	29556	75933	40553	0.00361522	-0.574932	0.000441713	0.671318	2.44187	norm
BORCS7	1533	745	2960	1671	1625	482	1151	2308	2167	1458	1028	3341	965	890	6464	1794	1920	1301	1389	1500	7244	1691	3265	2656	0.856	0.0753583	0.776973	1.05362	0.0675262	norm
PCNA	18836	7989	29284	17566	12682	7851	11690	18974	16744	14524	25367	17684	15949	35469	12173	3467	16132	10731	12056	11918	18517	38582	30325	40105	0.607912	-0.184063	0.478995	0.88022	0.216159	norm
PCNP	11280	4550	11079	5708	4511	3434	4966	11505	10537	8065	11463	9942	14353	12763	11860	11616	9928	6839	12327	8659	31403	7935	18238	17571	0.370025	0.155748	0.243101	1.114	0.431769	norm
DNPH1	2273	2111	4960	3706	3078	2452	1648	2451	1851	2074	3468	3910	4169	5641	5009	2852	2459	2353	4140	2681	8970	2770	7054	3718	0.675564	-0.119318	0.555148	0.920623	0.170334	norm
ILF3	7729	3419	2886	3028	1467	1811	2174	4540	5957	2111	10706	9175	8287	12900	3485	3380	2911	4082	6504	3024	12145	5280	8673	4394	0.807748	-0.081735	0.711439	0.944921	0.0927243	norm
ILF2	18851	12153	33346	24434	14871	12140	15714	33953	22976	16442	41504	49536	42677	27307	23942	18402	17618	19213	28384	25321	45620	36908	56021	41193	0.301485	-0.18626	0.183169	0.878881	0.520735	norm
SAFB	3753	2612	707	918	487	1333	1254	6518	4968	991	9652	15795	14555	3548	5410	5204	3804	5651	5457	6404	11803	5694	11804	7244	0.475645	0.305165	0.341589	1.23556	0.322717	norm
ABCE1	9178	2928	5484	3847	2447	2479	2464	9378	8017	2494	10448	8757	11126	10329	14692	10018	7517	6807	11465	8060	16460	8989	13303	13164	0.0038521	0.500681	0.000482392	1.41488	2.4143	norm
HAGH	861	1038	2513	1738	871	899	1090	1749	1513	863	2239	2817	1515	790	4422	1439	1576	1203	2369	2008	5170	1885	3845	3475	0.553854	0.16981	0.420875	1.12491	0.256605	norm
U2AF1L5	5164	2483	4473	3184	2158	2423	3112	5711	3989	4923	5201	10210	7302	4637	4015	2041	2138	2774	3219	2321	6263	4553	8672	2677	0.000153588	-0.735559	6.1772e-06	0.600585	3.81364	norm
MTCH1	5224	4721	880	1288	1062	2491	3420	10692	6543	3640	8252	10499	8576	9585	5921	5358	3920	1908	4810	3640	10978	4511	10442	11143	0.70396	-0.140985	0.585105	0.906899	0.152452	norm
MAEA	3026	1831	1351	1016	710	1555	1824	5206	4170	1774	4882	9204	8507	4181	5536	5378	3058	3289	2733	4028	9352	6430	10120	6331	0.211857	0.349321	0.113953	1.27396	0.673957	norm
PAX8-AS1	989	488	739	728	563	450	688	1896	1322	436	1227	2859	1924	1794	2768	2206	825	1959	3512	628	2783	291	1596	2290	0.214658	0.420022	0.116386	1.33795	0.668253	norm
C11orf1	2012	707	2887	1655	1512	782	1156	1646	1141	1536	2392	2001	2452	1562	4808	1232	1539	1007	2176	1390	1845	1366	2676	3589	0.395735	-0.22881	0.26568	0.853339	0.402596	norm
RPL13AP5	394	353	633	565	411	243	359	358	450	552	689	553	1101	506	704	1014	624	290	578	198	707	318	1078	455	0.303931	-0.32495	0.185654	0.798326	0.517225	norm
CDC34	1439	1656	315	441	131	717	762	1354	2145	481	2456	2816	5699	3311	4170	1793	1192	2799	2304	1686	3632	2004	4551	2217	0.230893	0.466174	0.128602	1.38144	0.63659	norm
CDC37	2894	1769	187	192	286	827	889	2626	2054	984	3304	3142	9333	2474	7311	6136	2007	2584	4094	3023	4833	2353	6360	7143	0.0778417	0.733332	0.030501	1.66247	1.10879	norm
WDR1	6684	4131	2407	2108	1122	2016	3588	9778	8813	3487	9637	10030	15547	9360	14249	9663	6214	5921	12302	7837	17010	6709	18662	9201	0.0760582	0.448005	0.0295009	1.36415	1.11885	norm
VPS28	1470	1125	2322	1681	1418	1284	1377	1800	2594	1390	2901	2915	2411	1573	10697	4780	2182	1755	3713	1998	6702	2179	5402	3162	0.0697092	0.463409	0.0261675	1.3788	1.15671	norm
DYNC1I2	1167	599	785	812	489	579	535	1149	1266	1396	1529	1425	3550	1114	2220	656	599	306	1269	850	4088	415	2008	3093	0.446054	-0.248514	0.313679	0.841763	0.350612	norm
SKA2	4544	1528	4845	3205	2040	1483	2399	6346	4594	4533	6428	6245	5402	2799	1914	2185	1863	2619	4118	4094	4681	6522	4926	8374	0.121388	-0.417126	0.0546654	0.748915	0.915823	norm
C6orf89	1130	739	834	562	438	364	539	1975	982	370	2059	2819	1383	3721	3391	1984	1298	1288	1534	1258	2585	1086	5367	2159	0.00660401	0.670104	0.00100006	1.59119	2.18019	norm
MPHOSPH8	1499	622	1888	1090	626	479	657	1349	678	641	2077	2208	1546	1190	1493	1290	714	503	1549	484	2422	760	1567	2603	0.146097	-0.349016	0.0698433	0.785119	0.835359	norm
MPHOSPH6	7384	3002	12663	6999	5300	2533	3695	8020	5983	8436	6747	8114	7407	6349	7066	4275	3426	3811	5149	3962	9258	4609	9790	9774	0.00100175	-0.690602	7.99689e-05	0.619595	2.99924	norm
MLF2	10436	9718	1951	3200	2751	6868	7491	17652	14417	5638	30072	29483	24881	23664	31215	20507	12289	11993	17722	11281	41220	11278	34356	21810	0.250075	0.362773	0.143549	1.2859	0.601931	norm
ADSL	6849	4411	12477	8901	4938	3945	4746	11165	9673	4848	11454	14780	15929	12256	13942	9008	6796	5343	7283	8423	19964	10248	22314	14879	0.687083	-0.0686501	0.567545	0.95353	0.162991	norm
SAMD4B	1137	519	224	234	201	214	315	465	460	480	99	531	803	1174	1196	572	251	449	435	349	835	447	1319	839	0.92214	0.0474792	0.876188	1.03346	0.0352034	norm
CDC42EP1	1395	1733	453	375	228	441	486	1039	1425	545	448	324	1706	2195	1830	657	363	1215	971	515	661	405	1333	744	0.511805	-0.315656	0.376102	0.803486	0.290896	norm
PGAM1	22719	16089	17090	17040	10797	12241	14924	35847	26969	16087	48076	41559	40056	54720	50660	33147	27269	23607	41720	24245	79636	34295	81858	39949	0.00579813	0.377632	0.00082679	1.29921	2.23671	norm
CLINT1	5427	1387	2118	1354	1248	1102	1205	4001	3617	1866	11769	5448	4396	5482	6447	6540	3356	1958	3769	3952	11233	2357	8776	4082	0.394792	0.245399	0.264758	1.18542	0.403632	norm
NUCKS1	5980	1119	2863	2882	1946	1112	1393	1761	2041	2705	3175	3624	4007	4237	566	968	864	1787	1455	2250	2989	1859	2451	1761	0.00598406	-0.909734	0.000859327	0.532283	2.223	norm
XRCC5	25454	12131	18338	13556	8166	9957	10717	32520	22390	13484	31026	35970	38594	43765	30798	28543	22765	24670	21638	24938	68191	33804	64785	43194	0.00923661	0.387619	0.00159291	1.30823	2.03449	norm
XRCC6	30894	20809	28949	25122	10754	17250	17718	57187	39023	20843	75903	65613	73243	53133	52356	62134	35468	33368	52571	42546	112982	60194	99721	67862	0.0414036	0.343136	0.0127794	1.26851	1.38296	norm
MAT2B	3892	1895	5867	2807	1860	1834	1624	5588	4380	2716	10512	6651	6907	1765	6764	7932	4780	2657	6528	4651	8841	5634	10205	7578	0.580693	0.145713	0.448059	1.10628	0.236053	norm
OPTN	505	324	166	347	166	209	344	1559	972	263	1565	1334	2141	1077	1775	1345	556	567	1158	339	1087	808	1897	247	0.785715	0.123485	0.68349	1.08936	0.104735	norm
FTL	104084	97111	224665	218548	161872	114083	116458	129203	91678	95729	210122	267656	435677	163776	104998	128626	88761	106367	155213	73850	354360	187564	477120	244713	0.0550944	-0.508313	0.0190027	0.703044	1.25889	norm
CYFIP1	3270	1460	1672	1640	1017	1125	1270	4218	3384	1154	6483	5249	7505	10841	8407	6474	4037	1464	4493	3591	15274	3955	13055	6784	0.000923721	0.799984	7.19443e-05	1.74108	3.03446	norm
TBC1D9B	1317	1184	565	346	369	364	333	1502	998	522	2883	1313	4887	256	4208	2553	1282	2266	1993	990	4321	902	2717	1590	0.290766	0.441901	0.174708	1.35839	0.536456	norm
TOMM70	2745	671	2474	885	983	992	1010	2348	2154	1291	2517	2686	3660	3302	4367	2104	1335	1628	2319	1363	3936	1227	3162	2451	0.799349	-0.0597236	0.701439	0.959448	0.0972634	norm
SERPINB1	633	612	1373	568	549	564	785	1674	1085	675	1150	3060	1586	1515	3912	2339	1100	1373	1730	798	6783	429	2556	1234	0.174396	0.425534	0.0884424	1.34307	0.758463	norm
SERPINB6	1830	1400	3898	2861	1740	1436	1501	3941	2427	1838	4073	5200	4478	4298	4330	4869	2136	1969	3666	2708	5488	2616	7188	5234	0.857586	0.0382277	0.780502	1.02685	0.0667224	norm
ELP6	1666	672	1992	1046	765	967	902	1685	1570	931	2534	2574	2957	1440	2185	1217	1205	1328	2339	1814	2472	467	4302	1859	0.486827	-0.179025	0.351845	0.8833	0.312625	norm
ELP5	2271	1308	4899	2801	2732	1996	1853	2866	3129	3038	4788	4098	4274	5022	4390	2478	2314	2074	3574	2868	4958	3503	6101	3507	0.18348	-0.271011	0.0948759	0.828738	0.736411	norm
ELP2	2442	749	2521	785	883	528	892	3765	4118	1049	7090	3609	8715	2624	7596	6301	3514	2628	6360	3132	7827	4301	6216	3384	0.04613	0.606296	0.0147723	1.52235	1.33602	norm
SPRYD7	2423	1379	4607	2765	1736	978	1440	2660	2282	2419	2942	3735	2706	3258	4436	2373	1616	1770	2252	2542	3388	2549	3926	3197	0.14929	-0.299914	0.0721182	0.812301	0.82597	norm
RAC2	1059	923	295	458	302	366	732	1628	1442	631	1386	4082	3347	513	3269	1763	447	114	631	607	1899	742	2265	1324	0.220424	-0.505284	0.120353	0.704522	0.656742	norm
HDDC2	5319	2006	7550	4831	4125	2052	2654	4439	4101	4436	5419	6050	6734	4839	4339	3415	3426	2656	3262	2401	7258	3535	5902	3893	0.000386501	-0.693225	2.24022e-05	0.61847	3.41285	norm
VCP	6572	4660	3207	4000	1819	3406	3058	11685	10245	3211	31066	19541	22085	21834	21426	21372	9879	9607	17796	10870	35098	14006	28468	22869	0.0065055	0.754196	0.000977213	1.68669	2.18672	norm
HLA-C	823	221	273	232	165	329	516	1342	264	997	1494	1182	1294	2092	1634	1369	735	455	1675	856	3063	583	3708	1744	0.0327403	0.702112	0.00930733	1.62688	1.48492	norm
HLA-A	292	74	61	67	49	78	150	158	161	184	343	441	184	815	510	290	254	283	699	170	317	136	369	385	0.0451909	0.783428	0.0144027	1.72122	1.34495	norm
PNO1	3480	1939	3705	2861	1775	2098	2994	5861	6204	2851	6848	7590	8343	3137	11031	5865	4844	5189	5258	3019	5867	2570	11202	5230	0.973767	0.00985324	0.956855	1.00685	0.0115449	norm
RIPK2	3391	1316	1727	807	717	688	1358	3160	2128	1280	4665	3137	3181	1895	3041	977	2211	1233	2414	1930	6250	2202	3788	1659	0.530107	-0.175588	0.395504	0.885407	0.275636	norm
SSSCA1	1692	1142	4296	2939	2062	1634	1631	2617	2757	2602	6164	3767	4002	2648	5254	1188	2114	2209	3004	1592	4857	2319	5362	4415	0.0777468	-0.392452	0.0304165	0.761834	1.10932	norm
ACTN4	6189	1548	463	576	415	1032	1216	6419	4523	2175	8378	10237	7083	10064	9568	3867	3578	1749	6670	2651	8673	2929	8983	7850	0.405418	0.339047	0.275467	1.26492	0.392097	norm
EZR	46934	17951	13783	12017	6402	12367	14532	56584	46140	19795	66810	82085	90889	83470	119811	86488	56593	41855	88408	49129	159912	71341	117691	126839	7.97836e-05	0.980035	2.67404e-06	1.97251	4.09809	norm
ABLIM1	2325	2424	1678	1343	1034	922	559	1790	1927	1128	4797	2128	5847	2920	7952	5176	3032	1519	2915	3688	20366	2817	7203	3540	0.010919	0.792332	0.00202277	1.73187	1.96182	norm
RAB6A	4853	2516	3902	2045	1345	1414	1723	8565	7330	2291	8894	7725	10148	12275	14381	9446	4022	3235	7209	6582	17274	9266	10893	8407	0.00766769	0.605772	0.00122655	1.52179	2.11534	norm
UXT	2336	1035	2718	1796	1974	1600	1498	1693	1542	2509	2449	1560	2232	3044	2884	1404	1506	1846	1938	1575	3319	2853	4554	5498	0.611624	-0.15218	0.483037	0.89989	0.213516	norm
GDI2	7709	2814	4975	3645	1535	2026	3147	9809	7597	3969	15095	10607	14192	6308	17701	8923	6392	8761	14122	7913	17322	13530	16788	12344	0.0146802	0.534612	0.00306396	1.44855	1.83327	norm
GDI1	1988	1368	255	298	232	287	723	1573	1385	676	2061	977	1753	2278	3962	1521	1068	1459	1890	1063	2547	1330	2914	1654	0.222589	0.432515	0.12201	1.34958	0.652497	norm
SERF2	15291	7613	24658	21009	20792	11950	10662	12658	11071	16679	17019	23006	23287	16168	15796	10983	9472	8150	17302	8455	29848	18182	27730	23867	0.0090365	-0.649687	0.00154738	0.637419	2.044	norm
COX5A	12160	5992	18773	12164	10484	6318	7597	11524	6704	12527	16320	13631	17258	19576	13457	4175	9451	8241	14144	8931	17131	15425	23851	18220	0.212178	-0.311582	0.114299	0.805758	0.6733	norm
TMEM258	5918	1759	9277	5695	5540	2962	2526	2584	1962	6526	4636	3919	2550	9253	6009	2179	4192	4213	4927	2986	5118	5033	8361	11033	0.50908	-0.255879	0.373046	0.837477	0.293214	norm
TMEM256	1170	294	564	512	602	533	567	526	745	867	1048	741	697	2018	1582	900	772	593	990	406	1440	947	1360	3865	0.34197	0.313606	0.218498	1.24281	0.466012	norm
TMEM251	405	169	694	613	297	360	361	608	693	492	359	486	575	667	1533	681	352	747	426	251	1443	387	857	2297	0.530649	0.230138	0.396289	1.17295	0.275192	norm
SLC35F6	1636	727	439	439	347	540	873	2178	2908	810	2210	3803	2322	3468	9191	2042	1806	1644	3135	1548	3617	1488	6355	1994	0.0218596	0.729605	0.00526841	1.65819	1.66036	norm
MPC2	2776	1649	5941	3418	2851	1606	1951	3995	2898	3206	3538	4176	5878	4666	2939	2435	1951	866	2095	2079	3275	2898	5343	3579	0.000574713	-0.758656	3.6471e-05	0.591047	3.24055	norm
DNAJA1	18213	8488	17768	10544	7285	5634	6856	23022	16238	14725	45457	47598	44351	28853	17040	19794	15168	11532	21043	9033	31029	18252	25268	38767	0.335177	-0.22328	0.212541	0.856615	0.474726	norm
SYNCRIP	15897	6032	8640	6622	4356	3569	4909	14568	9284	6217	15870	20040	24584	10599	4590	14094	6595	7280	9010	10341	14843	8749	17506	8613	0.114579	-0.376162	0.0501882	0.770484	0.940894	norm
ALG8	2465	1368	3820	2470	2044	1047	1639	4354	3364	2874	8461	7413	3998	8490	5110	3240	2436	2299	6715	2779	9668	6492	7634	6219	0.276963	0.247057	0.164473	1.18678	0.557578	norm
ALG2	1510	1044	1244	1502	843	400	934	2366	1796	737	909	3211	4885	7083	5770	2641	1405	1695	3748	1432	5288	2623	6713	2069	0.0120986	0.690805	0.00237033	1.61418	1.91726	norm
ALG3	2653	2081	2693	2115	1989	2144	1934	3759	3489	2019	7480	7196	11229	7784	8721	5239	3218	3049	4800	4030	16265	2951	14108	6658	0.114378	0.341576	0.0500314	1.26714	0.941658	norm
ALG5	2201	1179	4157	2486	1734	1161	1741	3239	2044	2734	4859	4315	4112	5959	4084	2414	2008	2260	3040	1574	4201	1720	6557	4034	0.344435	-0.196773	0.220408	0.8725	0.462893	norm
RAB8A	3969	4190	5228	4184	1850	2229	2963	6987	6471	2627	10947	12612	11747	6409	6025	6854	3869	2682	5284	4424	9990	6615	13855	9122	0.363868	-0.186991	0.236814	0.878436	0.439056	norm
PARP1	9277	5360	4675	4466	2083	2987	2952	12537	9622	3162	19994	17573	30011	10960	17849	8903	8979	8194	7637	10918	28630	11321	30978	14594	0.31282	0.279013	0.193106	1.21336	0.504706	norm
MEAF6	2681	1472	3374	2349	1448	1323	1913	2945	2849	1555	4886	4091	3875	1301	3675	2980	2003	1285	2263	1593	6470	2702	5411	3629	0.0551144	-0.361461	0.0191104	0.778376	1.25873	norm
AZIN1	9209	3667	3404	3413	2277	2254	3344	10862	13449	3567	27117	13289	10079	11144	15025	10912	7032	6802	8967	12566	32688	12696	19241	11305	0.151363	0.401033	0.0734217	1.32045	0.81998	norm
SNRPD3	8789	3541	13891	9882	7257	4365	5216	8126	5785	8462	8583	9685	10320	14099	13285	4527	4780	4816	6093	4776	6842	7837	13959	7800	0.0182227	-0.574737	0.00410315	0.671409	1.73939	norm
SNRPD2	24141	9999	49872	32195	25962	12843	15157	19776	16396	29859	26137	26580	29479	35575	24062	15764	15862	14332	20953	11777	32315	21489	43301	31823	0.0116821	-0.643605	0.00223341	0.640111	1.93248	norm
SNRPD1	17274	6335	23026	12618	12473	7064	8987	13476	10164	17830	15785	16972	18359	19484	12772	7208	9854	10112	13942	10480	17321	15096	19467	23456	0.0413824	-0.473326	0.0127476	0.720302	1.38318	norm
IFT43	561	374	2047	1317	894	409	696	1122	870	994	857	1110	1583	781	783	659	458	469	280	827	1534	439	1532	1824	0.0103972	-0.792998	0.00188021	0.577143	1.98308	norm
C12orf75	8650	2625	6104	4861	3151	2845	4406	9866	7842	6911	6708	8045	6033	5860	10611	4520	4296	4392	8744	4448	8621	6169	10882	6926	0.105975	-0.318057	0.0450845	0.802149	0.974796	norm
MAP1LC3B2	385	159	376	214	206	115	195	503	447	378	558	446	442	315	811	359	372	456	608	125	632	365	576	481	0.960343	0.0176147	0.936934	1.01228	0.0175736	norm
PHF5A	4023	1758	3117	2317	1873	1683	2618	5137	4491	4024	7496	4741	9484	2207	2577	2137	2884	3344	2054	2782	4743	5738	6484	8481	0.119317	-0.406727	0.0531511	0.754333	0.923297	norm
ADIPOR1	6155	4774	3964	3966	2724	3513	3414	12311	7151	3409	10595	13136	13327	11441	15391	7489	6376	5589	7944	6219	17659	7633	19214	14296	0.247076	0.206371	0.140702	1.15378	0.607169	norm
IGBP1	1069	615	2491	1985	1225	716	934	1349	1350	1197	2469	3167	2828	1279	3113	2030	869	658	799	753	2607	1197	3014	3116	0.0612568	-0.465585	0.0221174	0.724178	1.21285	norm
TPD52L2	6694	3441	2545	1826	1385	3359	4810	14362	10803	3749	22800	20043	17694	7991	11451	7441	5602	6692	12989	6962	14757	11379	20943	12768	0.899719	0.0494322	0.840505	1.03486	0.0458931	norm
TPD52L1	2142	1828	6334	4436	2868	1835	1791	3535	2849	2106	2227	4851	4645	3721	4869	3803	1838	1867	4416	2590	4651	3512	7254	4882	0.258269	-0.286029	0.149647	0.820156	0.587927	norm
EFCAB14	2008	995	1130	486	535	420	572	2039	1767	676	1244	2258	1433	5205	4053	2352	1791	2103	1860	1524	3756	1412	2910	2541	0.00423197	0.731842	0.000545437	1.66076	2.37346	norm
WDR12	4558	1690	5048	3406	2684	2317	2101	6136	3251	3116	4876	9782	4887	4331	9206	4958	4126	4803	4450	3434	9864	4050	9634	9593	0.625769	0.102396	0.501263	1.07356	0.203586	norm
WDR18	2812	2909	801	1848	963	2715	2669	6029	4748	1916	6600	10584	12177	7145	7311	3610	3743	4987	5842	4869	12291	4816	14444	7828	0.359555	0.284758	0.233458	1.21821	0.444235	norm
FAM204A	5289	2058	4982	3906	2378	1770	2478	6948	4455	3198	4350	7078	8664	6304	5526	3846	2432	2853	4470	3249	9384	4931	8421	4538	0.0653529	-0.277355	0.0240344	0.825102	1.18474	norm
CGGBP1	2337	1082	1400	1048	889	618	1019	2342	3684	1455	1930	1967	3250	2582	2693	1193	1799	1012	1281	2172	5832	995	5275	4607	0.95167	0.0209312	0.920934	1.01461	0.0215135	norm
CMPK1	5247	2635	3883	2328	1772	1552	3181	6887	6418	4201	9785	6913	11186	6271	9193	8746	4734	2696	3957	5786	17273	4403	12806	6861	0.595788	0.125526	0.46454	1.09091	0.224908	norm
HTATIP2	2338	1787	4489	2903	2127	1799	1538	5072	2758	2122	8104	6684	8772	3859	10125	5470	3232	1610	5476	2983	10834	3094	8286	9436	0.616387	0.12205	0.488301	1.08828	0.210147	norm
APEH	4223	2966	740	1461	1093	2289	1962	6485	6939	1968	4937	7010	13438	12637	9849	9692	6145	5982	9995	8954	17096	4248	12506	5726	0.0096467	0.811746	0.00168144	1.75534	2.01562	norm
SLC25A37	1039	620	470	474	538	390	537	1349	1207	928	3133	1440	1289	1797	2505	1505	759	1389	2229	1169	3581	752	2176	2314	0.124606	0.393783	0.0566458	1.31383	0.904463	norm
SLC25A39	8180	9376	4524	5587	4660	7725	8050	19645	16019	6889	19342	26319	36937	30470	37610	29316	13971	10440	18730	15156	41965	18108	47892	21230	0.032161	0.518649	0.00894668	1.43261	1.49267	norm
SLC25A38	1049	595	853	888	624	700	813	1591	2246	1154	1524	2603	2750	532	4104	2062	1341	809	1318	1448	2993	748	4888	994	0.972738	0.0136335	0.954955	1.00949	0.0120042	norm
TUBA1C	25317	13375	13874	13405	7885	10020	15382	36787	31167	17639	41493	32016	40889	38511	20155	16228	15151	21337	18407	23987	26683	35549	49021	34182	0.602958	-0.128136	0.472519	0.915013	0.219713	norm
TUBA1B	105408	53757	58864	57258	33351	42321	74220	166527	130799	79062	190550	141585	195422	171045	51918	84705	58526	68517	78500	95647	142570	186005	240036	161720	0.612492	-0.139175	0.48417	0.908039	0.2129	norm
TUBA1A	3966	2664	2518	2323	1480	1927	3072	6955	5059	3010	9831	5693	8626	6322	7564	3953	3004	2907	4377	4122	9326	6490	7333	5561	0.754157	-0.0709449	0.647076	0.952014	0.122538	norm
AARS	2029	2809	1527	1963	513	1416	1026	4118	5253	788	8650	6095	13506	4997	2975	2691	3077	4897	4706	6417	7126	8068	11651	4374	0.334945	0.369659	0.212275	1.29205	0.475026	norm
NPLOC4	3498	2272	764	1015	573	705	1281	1695	2770	1162	2614	2865	4446	7348	4512	2694	1058	3353	4149	2970	6372	2264	3516	7144	0.0568532	0.591456	0.0199514	1.50677	1.24525	norm
BCL10	1412	570	1545	1488	382	807	937	3418	2063	565	3187	1535	2362	2990	3468	2576	1526	1352	1581	1921	9554	1419	4289	3348	0.0743072	0.468961	0.0285727	1.38411	1.12897	norm
SMU1	5459	3202	4531	3104	1639	1949	2071	6910	4561	2294	7317	11549	8306	13502	11873	6297	4876	4609	3655	4174	16806	9140	9968	9767	0.0496294	0.411691	0.0164978	1.33024	1.30426	norm
NIPSNAP2	3425	2511	4498	3104	1852	1827	1771	3948	4095	2090	4356	7755	6188	4125	7390	2595	3016	4335	1896	4802	20210	4262	10185	5641	0.451041	0.203585	0.318433	1.15156	0.345784	norm
ALDH3A2	2885	2011	3726	3340	1507	1516	985	2538	1911	1519	3076	2452	4470	7551	11353	5699	2092	3471	4791	4866	11557	3371	10078	4158	0.00180505	0.742629	0.000175446	1.67322	2.74351	norm
TDG	2740	1024	1481	1218	728	671	893	2858	2252	1232	4643	4004	3299	291	3297	1818	1322	1984	961	728	2674	1438	1720	3533	0.104016	-0.523498	0.0440214	0.695683	0.9829	norm
EDC3	625	560	255	41	172	254	421	1629	1497	631	3132	2338	3064	4462	2396	822	1219	1345	1746	1051	802	943	2250	2424	0.273818	0.504693	0.161688	1.41882	0.562538	norm
ANAPC5	3814	2869	4799	3550	1552	2427	2909	9951	7685	1885	22061	15383	18606	4456	10406	8119	5879	4735	6003	5972	18840	9095	24184	16236	0.630143	0.157921	0.506111	1.11568	0.200561	norm
PSMD14	18787	8782	29859	17575	11468	7237	9529	22033	13251	13682	21383	30017	25156	25933	21923	13801	12025	13095	13049	13910	27632	12763	36374	21490	0.0306093	-0.367952	0.00838445	0.774882	1.51415	norm
PSMD11	12573	8645	15898	12417	6278	5389	7608	17457	11169	8707	16824	22080	21038	15315	15757	14989	9616	9811	12949	10579	22205	18968	25480	15618	0.320148	-0.157862	0.198605	0.896352	0.49465	norm
PSMD10	6571	2372	9325	5340	3000	2505	2752	6234	4504	3586	7621	9464	6035	5888	7713	7634	4625	2573	3605	3687	12477	6643	9106	12659	0.576078	-0.130308	0.443029	0.913636	0.239519	norm
PSMD13	7030	6085	5445	6481	3182	4112	5828	15116	11326	5976	16653	18211	14734	16151	24526	14601	9381	7802	18750	8662	19987	15966	30164	18065	0.0171078	0.415156	0.00378436	1.33344	1.76681	norm
PSMD12	19521	9947	30576	13381	7957	7155	10126	33664	21060	12295	36204	36679	32825	19766	24876	27417	17377	10718	22683	14774	35375	27984	30276	36257	0.479598	-0.136033	0.345791	0.910018	0.319123	norm
EXOSC10	2949	2205	1209	1770	529	743	1049	5175	4824	1228	10964	15024	10960	7375	3329	4153	2780	4800	5164	4331	8670	5350	8533	5635	0.675648	0.172378	0.555423	1.12691	0.17028	norm
HMGB3	6953	3110	10999	6927	3699	2667	3598	7846	5898	5188	9728	13254	9040	8497	4869	2996	3350	4441	2750	5108	9102	7761	10121	10150	0.0104071	-0.56866	0.00188989	0.674243	1.98267	norm
HMGB1	45670	25677	82142	51384	35314	23545	28652	57981	35635	34572	46369	49780	61773	46703	10355	16649	17724	26299	32187	27464	58307	38444	55145	54541	0.000657333	-0.894776	4.44631e-05	0.537831	3.18221	norm
CHP1	4292	2442	7607	4979	2553	2014	2955	5797	4769	2887	8561	5674	6157	6625	8659	8983	3618	2826	5990	3290	14791	4765	8791	5799	0.998685	0.0004146	0.99789	1.00029	0.0005714	norm
HIKESHI	2409	1429	7053	4563	2924	1708	2423	3354	3567	2891	4623	4042	5635	3067	3538	2220	2526	2756	1501	2231	6468	2904	7350	5828	0.0263644	-0.543155	0.00682807	0.686269	1.57898	norm
CALR	5786	3374	1368	1351	1069	2106	2711	9154	5161	3278	14080	6505	8349	19618	5424	7726	3253	5558	8292	4042	10619	5018	14009	12466	0.172623	0.436448	0.0872583	1.35327	0.762901	norm
RFC2	3222	2500	5588	5112	2382	3213	3280	8434	5357	3665	9446	10706	10877	8368	2554	1482	4422	5171	3094	7844	6735	9713	9642	12641	0.722129	-0.127346	0.609915	0.915514	0.141385	norm
FAM45A	1260	656	1336	765	769	840	1115	2969	1877	581	2896	4834	6081	652	5534	2037	1701	931	2250	1209	3816	1384	2421	2070	0.599205	-0.182196	0.468665	0.88136	0.222425	norm
FAM122B	5231	2298	2979	1861	1612	622	2201	5472	3969	4973	6882	4158	7489	7652	15324	6976	5704	4822	8803	2500	2984	2047	8348	7571	0.199125	0.411808	0.104659	1.33035	0.700875	norm
PFN2	8468	3629	4757	3399	2796	2419	4084	8933	6574	4432	10288	13644	13122	8102	30564	7974	6491	4893	10788	6879	16785	3414	14498	7767	0.361301	0.232011	0.234922	1.17447	0.442131	norm
TRIM7	641	365	610	511	417	662	359	790	221	457	995	1119	1048	499	1739	372	653	878	1623	387	1300	1824	1344	1513	0.395735	0.300648	0.26568	1.2317	0.402596	norm
PPA2	5336	1828	8708	5949	4243	2765	3539	5095	4575	4264	3563	6224	6693	3544	5340	4960	2124	3072	4266	3084	10558	5471	8709	5565	0.0252433	-0.526368	0.00645311	0.694301	1.59785	norm
PPA1	20770	7817	28250	15976	11567	7728	9962	25844	21120	20311	34654	26280	30807	23280	28967	21321	16117	10148	18885	14963	35930	19191	34665	16972	0.0335895	-0.329352	0.00968179	0.795894	1.4738	norm
NUP62	2099	1356	1061	828	480	511	623	2133	2245	960	5043	2161	5062	2469	2587	1039	1664	2389	1176	2935	6153	2685	5433	6733	0.188426	0.418819	0.098634	1.33683	0.724858	norm
RAB10	8685	3913	6079	3689	2202	2228	4038	14087	9377	4132	16294	18823	22328	17679	20500	17669	9784	5418	15180	10488	33811	7849	26090	21714	0.0106162	0.583661	0.00194471	1.49865	1.97403	norm
DCXR	5312	3081	5943	4834	3568	3278	3437	5429	5903	4839	9542	9732	14308	9506	7775	6531	4397	4818	8137	5289	11915	5639	14152	9190	0.596299	-0.0818759	0.465848	0.944828	0.224536	norm
SMIM30	6414	3848	17539	9880	7897	3486	4026	8087	4610	5676	4852	6783	8806	7120	7746	6606	4409	3350	6984	4307	11524	6708	11297	8909	0.0237867	-0.611609	0.00593581	0.654466	1.62367	norm
DPH3	1842	999	1789	1792	1265	696	1245	2624	1248	1688	2057	2938	3315	1056	3683	1328	905	1967	3106	1977	2865	598	2900	2316	0.334645	-0.274776	0.211881	0.826579	0.475415	norm
DPH5	1826	559	3835	1988	1434	934	916	1953	1562	2246	2795	4922	4793	2024	3544	1489	1563	791	2003	915	4576	1647	4008	1702	0.0224115	-0.554739	0.00545606	0.68078	1.64953	norm
PAM	2201	2111	1861	896	1192	658	1290	4112	2990	1504	16646	6245	7014	5961	15570	8003	3414	4535	6074	5223	6752	3797	9703	3570	0.0675894	0.624151	0.0250629	1.5413	1.17012	norm
CREB3	1315	836	531	989	607	782	1381	2871	2945	1008	5721	3720	2462	2882	4872	2488	1290	2145	1324	2557	4868	2689	5474	3474	0.309892	0.298096	0.190732	1.22952	0.508789	norm
AES	2080	971	445	450	294	370	767	1062	842	788	1125	1187	2067	1565	1067	522	337	612	479	481	1030	723	1367	1924	0.0551144	-0.603563	0.019057	0.658127	1.25873	norm
ZFAND1	7004	2327	9274	5154	3377	2178	3390	7455	8520	3269	10375	9804	8656	5175	11904	6616	5860	2165	8986	6769	16813	5351	12904	5351	0.685895	-0.101835	0.566145	0.931847	0.163742	norm
NOB1	2351	2716	2117	2386	1719	1747	2544	5532	5106	2054	7798	7381	13804	5454	10628	6488	3895	3284	6644	3355	11969	4240	12438	3408	0.52602	0.170304	0.391069	1.1253	0.278998	norm
PPP6C	4242	1535	1886	1881	1182	853	1449	4738	2841	1894	4073	2588	2845	3505	3951	3476	2169	2203	2965	2231	5054	4714	5499	4276	0.620654	0.113288	0.494928	1.08169	0.207151	norm
EIF4EBP1	2796	3824	14721	10311	6891	6163	3884	4597	5265	4160	5863	7348	5356	10089	11078	2353	3615	3717	5191	3607	9283	6794	17486	12279	0.156379	-0.479277	0.0770937	0.717337	0.805821	norm
PDHA1	4815	3058	7394	4855	2976	2559	3009	8004	5274	3663	11086	12751	15250	11292	6832	7292	3756	2175	8472	5766	11818	4864	11148	13770	0.575832	-0.125664	0.442138	0.916582	0.239704	norm
MRPS17	1951	996	4567	2760	2227	1596	1470	2140	2221	2238	2684	3339	4362	3048	4475	3152	2030	1768	3075	1248	5510	2057	5296	3915	0.315157	-0.232332	0.194836	0.851258	0.501473	norm
CALCOCO2	3083	1621	3165	2436	1150	1163	1904	4168	4923	1357	8106	5088	5820	5952	8635	5670	2643	1964	3678	2893	12747	2065	9427	5727	0.31105	0.234447	0.191824	1.17646	0.507169	norm
SMN2_1	3174	1214	3902	2031	1818	1293	1881	4917	3039	2889	5298	4826	5242	4198	4223	2376	2228	2020	2860	2119	6150	3196	5966	2762	0.01848	-0.339176	0.00421178	0.790492	1.7333	norm
CDK2AP1	8831	5708	8297	7474	3120	3670	5733	5295	7078	4603	11753	10059	14100	12407	15091	12420	7911	7734	13132	6986	28869	8312	17379	8497	0.222589	0.247806	0.121974	1.1874	0.652497	norm
CDK2AP2	2094	2365	8440	4284	3100	1965	2429	3892	2328	2092	4535	2936	4340	2834	3288	2111	3157	2846	5083	1719	6815	3521	8305	9803	0.419579	-0.255795	0.289309	0.837525	0.377186	norm
MRPS9	3255	2359	8143	4223	3438	2058	2011	5820	4105	2786	4429	6633	6831	4216	5761	6338	3426	2384	5734	4267	10828	4662	7367	7716	0.634839	-0.110086	0.511043	0.926533	0.197337	norm
MRPS7	7136	4699	15236	9628	6725	4955	6048	11112	8596	7546	13707	17053	14124	11140	16156	8496	7462	6731	6925	6399	22764	10717	20811	22280	0.326272	-0.181874	0.204193	0.881557	0.486421	norm
MRPS5	4521	2186	3558	3242	2449	1966	2369	6342	4507	3622	5351	6090	9235	5094	6640	3307	3436	2077	2544	3566	6875	2408	7050	6361	0.011126	-0.407288	0.00207807	0.75404	1.95366	norm
MRPS2	2972	3006	1099	1883	1633	2320	2299	5269	4730	2048	6315	8396	6993	6780	8133	3739	2550	4835	3040	3269	6908	3846	11627	5388	0.822774	0.0701936	0.732274	1.04986	0.0847196	norm
LOC101927021	186	238	559	408	245	248	348	292	292	180	606	433	1986	676	275	254	289	321	539	358	444	770	674	892	0.569703	-0.228818	0.436391	0.853334	0.244351	norm
TMEM248	2636	1194	1871	1284	1302	1312	1389	3921	4180	1729	4882	5291	4574	7934	5284	3889	2137	2662	2701	2657	4147	2746	8760	4283	0.282981	0.232447	0.169081	1.17483	0.548243	norm
HMBS	2381	2594	1613	2580	1871	2037	2169	4664	2878	2602	7476	8010	6639	6389	11780	3362	3954	3264	4111	4528	11350	2733	10526	6316	0.268044	0.257506	0.157053	1.19541	0.571794	norm
LSM7	2581	1639	10389	6403	5182	2911	2462	2711	2168	4748	4079	4991	4972	3944	4500	1275	1994	2245	3059	2396	5709	3831	5152	5207	0.00417422	-0.91406	0.00053545	0.53069	2.37942	norm
AKR7A2	2301	1746	1194	1256	1261	2041	1866	3189	3734	1615	6144	2764	4903	3629	5050	2520	2500	2364	5230	2867	9327	4550	7955	4448	0.241694	0.28199	0.136673	1.21587	0.616734	norm
GAMT	2024	2128	2788	3336	1873	2529	2199	3170	2856	2080	3234	4450	5879	6647	9609	3924	3270	2859	5202	4883	9807	3101	12920	6099	0.0390064	0.426551	0.0118612	1.34402	1.40886	norm
RPS6	57862	23790	83021	57976	40171	28466	34685	44930	43871	49059	67586	75159	101720	54999	57848	49461	31003	23456	56794	25820	78587	36566	108744	61078	0.000524547	-0.610502	3.22847e-05	0.654969	3.28022	norm
PTPMT1	5023	2322	6414	5280	4163	2492	3079	5706	4800	5476	7156	10052	7869	9625	10567	2744	3681	4076	5770	4491	10165	4440	9277	7018	0.2012	-0.248716	0.106179	0.841645	0.696372	norm
BCL2L13	1631	1028	693	555	499	703	818	3009	2751	567	2113	2689	3695	4140	4946	2923	2261	1751	3503	1049	7996	3774	7396	2205	0.00345075	0.808326	0.000416361	1.75118	2.46209	norm
BCL2L12	2127	1445	1279	1374	1228	1064	2125	4379	2764	2539	5813	7645	7221	3291	2477	702	1950	1698	1645	2093	3863	2971	5632	4310	0.0466371	-0.539616	0.0149915	0.687954	1.33127	norm
GTF2H2	1111	528	1406	727	506	380	519	1422	1379	661	1440	1371	3050	1065	919	1220	795	538	875	826	512	546	1220	1642	0.0279737	-0.56267	0.00735568	0.677048	1.55325	norm
GTF2H1	2090	1069	1752	1262	718	819	1160	3960	3287	864	6377	4736	6908	3435	4695	2173	1958	1852	1572	2596	4035	3183	5020	6993	0.850092	0.0616443	0.769781	1.04365	0.0705341	norm
GTF2H5	2849	742	2721	1878	1714	733	1269	2116	1593	3324	3124	2597	2885	3713	3936	2148	1969	1406	2751	1398	4245	2972	3869	4658	0.878785	-0.0442985	0.812917	0.969761	0.0561171	norm
COX7A2L	5978	2559	9542	5669	4631	2703	3891	6589	5359	4488	7434	7419	8303	4311	10517	4951	3120	2422	4374	2069	8422	2834	12647	6254	0.000923721	-0.66949	7.1968e-05	0.628729	3.03446	norm
SMARCC1	6182	2034	2010	1285	994	1044	1252	3940	5188	1054	5071	8039	5232	10819	10512	3675	5522	2721	3628	4159	9541	1492	9718	8559	0.0746539	0.542248	0.028797	1.45624	1.12695	norm
BLOC1S2	5829	2838	13253	7720	5872	3260	4109	8496	7269	6861	10374	10707	7043	1593	15913	6049	6583	3643	7266	7615	27419	10226	13436	17479	0.900743	-0.0473654	0.844885	0.967702	0.045399	norm
BLOC1S1	1123	718	2515	2061	1939	1086	1012	1430	925	1578	1613	2143	2068	3440	1816	1090	973	967	1679	1021	2738	1443	3230	3442	0.247691	-0.33824	0.141283	0.791006	0.60609	norm
SLC38A1	6298	2388	3694	2142	1622	1477	1966	4728	5286	3101	10142	6593	8802	10616	4680	7071	2381	5706	8866	3985	8234	8754	9107	5147	0.242008	0.300103	0.137416	1.23123	0.616171	norm
YBX3	12542	9774	6044	7011	2866	8034	6918	12474	13426	5272	20320	20305	29132	21782	48446	14439	17689	9755	30836	18342	71845	23941	60740	33994	0.000232114	0.884579	1.10329e-05	1.84623	3.6343	norm
SDCCAG8	924	378	955	583	576	397	347	1088	781	780	655	986	1005	685	1196	1185	697	345	362	946	1899	837	1674	1598	0.867186	-0.0548631	0.79437	0.962686	0.0618879	norm
CDIPT	1762	1096	251	341	372	697	492	1249	1231	732	4216	1505	2808	3373	2953	2072	1277	2211	2966	1748	3665	1469	3899	2375	0.0501278	0.635927	0.0167093	1.55394	1.29992	norm
NCOA4	5099	3264	2871	2023	1539	2254	1996	9105	5295	2268	16224	9214	8260	8914	16341	10411	7199	6397	9073	7698	23203	8324	18302	9346	0.00160572	0.740733	0.000146286	1.67102	2.79433	norm
RNR1	160982	62315	114349	79399	90738	37614	52491	39781	52818	86041	584142	135543	204895	551290	72517	201620	52423	125942	166642	75475	274049	95075	133853	163938	0.921281	0.0642081	0.874122	1.04551	0.0356081	norm
STARD3NL	2210	1421	2603	2448	1322	812	1362	3296	2706	1880	3711	3464	2495	8639	3973	3743	1720	2139	3884	1266	1928	1661	4146	3649	0.811745	0.0793165	0.717929	1.05652	0.0905805	norm
SREK1	4586	1461	3122	2003	1557	871	1484	4873	4156	1588	9326	6724	8696	2579	4084	3157	1382	2894	4092	1756	8896	3842	2620	3871	0.120812	-0.409955	0.0541851	0.752647	0.917889	norm
ERH	26811	7989	24131	15378	13458	8363	11010	26262	16405	23416	21590	23260	26238	22620	19440	14585	12702	14404	18373	12393	33408	20868	30015	23994	0.0261143	-0.401571	0.00673944	0.757033	1.58312	norm
IDI1	5723	2968	6755	3249	2660	1637	4195	13738	7402	2562	12865	7252	9334	16967	3396	5619	4265	6685	5964	3439	24216	7718	11679	28409	0.30663	0.328984	0.18779	1.25613	0.513386	norm
HIGD2A	2125	1457	4200	3406	2903	1568	1676	2892	2388	2423	3767	3197	4166	1321	3215	2711	1345	1238	2283	852	5040	3189	5395	2565	0.00399533	-0.721265	0.000504004	0.606566	2.39845	norm
UBA52	14715	4935	17051	12719	9892	6782	8947	10482	11259	15367	18923	16933	25151	14053	17402	13556	9722	8156	14296	7014	19238	14939	25387	14949	0.0294536	-0.403085	0.00792495	0.75624	1.53086	norm
BTG1	1813	435	606	538	176	289	1160	2026	5318	1331	3772	1636	3685	793	2814	2053	737	1138	1392	701	4360	1397	2149	2359	0.427427	-0.328935	0.296802	0.796124	0.369138	norm
ELOB	6685	3345	17175	12158	11010	5935	5681	6410	5554	9858	10222	13065	9826	9290	16600	4554	6002	5682	8597	5615	15372	10296	17558	12112	0.0713354	-0.498888	0.0270135	0.707652	1.14669	norm
ELOC	13716	3926	17158	9209	7511	4773	7474	10694	8698	13416	11365	10343	10270	12731	11530	6175	7533	4869	6820	5130	14090	11271	16951	12360	0.00983933	-0.585445	0.00174482	0.666444	2.00703	norm
ELOA	2489	1009	1218	791	506	923	1831	6959	5426	1500	9959	9078	11650	8680	4759	3145	2314	3770	2933	2572	2039	3950	8493	3502	0.867186	-0.0794787	0.795295	0.9464	0.0618879	norm
HNRNPAB	8003	3727	2626	2960	1300	3216	4083	11971	11910	5654	14379	13809	16262	15288	9263	9892	8730	7917	7726	9763	14062	14326	24048	17866	0.128555	0.407079	0.0592245	1.326	0.890912	norm
HNRNPA3	12391	2645	6564	4050	3543	1924	2868	3468	4839	4875	5851	5045	6380	6304	4802	2664	4138	3585	6726	3068	7572	4039	7357	4828	0.0551144	-0.492127	0.019087	0.710976	1.25873	norm
HNRNPA1	36535	15002	34041	25485	13675	13330	21583	38907	36121	23176	49890	53265	65446	31732	31802	26538	20113	21615	31854	18211	54654	43443	71061	44121	0.0303027	-0.313216	0.00822456	0.804845	1.51852	norm
PRMT2	2545	1560	2843	2288	1265	1426	1431	3421	3062	1967	6769	6655	3752	3236	7978	3729	2702	3360	4034	2447	8417	3934	3853	2177	0.706435	0.0983679	0.590091	1.07056	0.150928	norm
HSPD1	64024	27145	48510	31549	19656	19658	26073	69697	55730	32369	82534	93180	116519	86181	85849	74882	57211	43877	67475	49510	158522	55130	139813	78315	0.119669	0.222351	0.0533806	1.16663	0.922019	norm
MTX2	4674	1686	4540	2722	2860	1966	2257	4484	4162	2993	4311	6124	6786	3704	3598	3685	2402	3348	3726	4473	9606	2251	4091	5581	0.146685	-0.30702	0.0702137	0.80831	0.833615	norm
[truncated: 2,872 more rows]

[truncated: 3 more sheets: PvsR, GvsR, SvsR]
