# Supplementary material for: Cancer Cells Enter an Adaptive Persistence to Survive Radiotherapy and Repopulate Tumor
Source: Adv Sci (Weinh). 2023 Jan 19;10(8):2204177. doi: 10.1002/advs.202204177 (PMC10015890; doi:10.1002/advs.202204177)
Supplement: Supplementary file 4 — Supplemental Table 6 [file ADVS-10-2204177-s001.xlsx]

## Sheet: stress related gene sets
HALLMARK_MYC_TARGETS_V1	DUY_CISG_UP	DUY_CISG_DN	BOROVIAK_DIAPAUSE_UP	BOROVIAK_DIAPAUSE_DN
ABCE1	CREB3L3	RBM44	PRPS1	CITED1
AC004086.1	AXL	TUBE1	TFCP2L1	PHGDH
ACP1	UCA1	SNORD83A	MYLPF	AKR1B8
AIMP2	IP6K3	B4GALNT1	IGFBP2	CPN1
AP3S1	LGALS3BP	APLN	SAT1	ARMC5
APEX1	ENPP2	MYC	FGF4	HNF1B
BUB3	CXCR3	SNORA80B	FN1	MYG1
C1QBP	SMARCA1	C9orf140	GM15387	CLDN6
CAD	SIGLECP3	ASNS	GSTM1	TNFRSF12A
CANX	CCL3	FAM78B	TFAP2C	TMEM120B
CBX3	C3	SNORD51	MLL2	RCN3
CCNA2	COL9A2	STEAP1	BTG1	ALDH18A1
CCT2	RASGRP3	SNORA10	GIGYF1	DRAM1
CCT3	IL8	SNORA41	KDM3A	HNF4A
CCT4	PVRL4	SNORD110	GM5766	AS3MT
CCT5	GPR68	SNORD57	NANOG	TMEM109
CCT7	CCR7	E2F5	CTH	ZFP13
CDC20	ABCC6	SNORA51	FUT11	SH3PXD2B
CDC45	IER3	SNORD28	YPEL2	SLC44A3
CDK2	PLIN4	FAM81A	EBF1	HILPDA
CDK4	EBI3	RGMB	PTPRD	TBC1D7
CLNS1A	ENPP3	SNORD77	NFIA	GRB7
CNBP	SLAMF7	PRDM12	MBNL1	CUBN
COPS5	GZMA	CNKSR1	SOCS3	SOAT2
COX5A	CRISPLD2	GALNTL4	COX6B2	CLIC3
CSTF2	CXCL11	CDC20	ZBTB44	SLC37A4
CTPS1	AQP1		MORC1	TTLL1
CUL1	CXCL10		THG1L	PANX1
CYC1	LPAR5		HIST2H2BB	CYP4F14
DDX18	TLR7		ADSS	TRIB3
DDX21	IL4I1		SPIC	ALG8
DEK	HMOX1		CLDN4	CD164L2
DHX15	IL7R		MTSS1	TEX19.2
DUT	A2M		CUEDC1	MRRF
EEF1B2	NEU4		SRCAP	PLAC1
EIF1AX	ITGAM		KBTBD2	DDR2
EIF2S1	SLC6A13		SLC30A9	NCKIPSD
EIF2S2	RAB27B		CTNNA3	FAM109A
EIF3B	VNN2		HLX	GGT1
EIF3D	HDC		SLC28A1	COX16
EIF3J	OLAH		TDGF1	FAM176A
EIF4A1	IRF6		MAP3K1	BEND5
EIF4E	EMR4P		IFITM1	LGALS4
EIF4G2	TP53INP1		U1	SUSD3
EIF4H	ABCA6		KLF2	SLC5A11
EPRS	HLA-DPA1		SOX2	SCYL2
ERH	FGR		TEF	LEPREL4
ETF1	THBS1		PRICKLE2	GNE
EXOSC7	OPTN		NAV2	LRDD
FAM120A	SYTL2		MIB1	GPAT2
FBL	DNAH8		MYOF	SAYSD1
G3BP1	CD82		S100A13	ABHD12
GLO1	CCL23		PIWIL4	CHGA
GNL3	ID2		GJC1	XPO4
GOT2	SRC		NTN1	DPP4
GSPT1	PIEZO2		PSD	GPX3
H2AFZ	CD84		NMRK1	ENGASE
HDAC2	DDR1		PMEL	WDR92
HDDC2	EMR1		FXYD6	AMOT
HDGF	CXCR2		GM15698	STX17
HNRNPA1	CYP1A1		ENOX1	NUCB2
HNRNPA2B1	ABCA10		A930001N09RIK	APOC2
HNRNPA3	SUCNR1		GCH1	BSPRY
HNRNPC	RAP1GAP		PATL2	SGSM1
HNRNPD	LIF		TCF4	BTBD6
HNRNPR	AIM2		RRAGD	TMEM219
HNRNPU	SERPINE1		IFI35	2410019O14RIK
HPRT1	OASL		IGDCC3	GM962
HSP90AB1	MYLK3		PRRX1	PLAC8
HSPD1	CDCP1		LY6G6E	CCDC75
HSPE1	HLA-DQB1		SLC52A3	KLRAQ1
IARS	IL1R1		D830025C05RIK	AMN
IFRD1	GPRC5C		LMO3	ZFP954
ILF2	APOD		JPH3	MRI1
IMPDH2	STX11		CDX1	JAM3
KARS	CNR2		PDGFC	SCNM1-PS
KPNA2	KRT80		PITPNC1	2310011J03RIK
KPNB1	LOC441869		FOS	PXK
LDHA	PMEL		TRO	HPN
LSM2	S100B		ZFP423	SLC16A13
LSM7	APOC1		CSGALNACT1	SEMA4G
MAD2L1	CYGB		LTB	DIEXF
MCM2	FGFR3		PDGFB	B4GALNT1
MCM4	SAT1		FEZ1	GPR89
MCM5	BEST1		MCAM	HGS
MCM6	NCF1		CHD9	SMTN
MCM7	LOC100505702		S100A1	PSMB10
MRPL23	TPSB2		U6	ANKRD39
MRPL9	MAP3K8		AQP9	CTSZ
MRPS18B	SELENBP1		GATA1	MTAP1S
MYC	CLEC4M		GRIK4	CDC42EP1
NAP1L1	SPP1		4930503E14RIK	MGAT1
NCBP1	HLA-DPB1		1190002H23RIK	FAHD2A
NCBP2	ODF3L1		TRPM1	PODXL
NDUFAB1	PTPRH		FHIT	VPS37C
NHP2	EPAS1		RAB26	PALM3
NME1	CYP11A1		CPSF4L	FAM176B
NOLC1	IPCEF1		LRRC31	CASP6
NOP16	HYDIN		SDC2	ARHGEF19
NOP56	MLPH		PLAGL1	YIPF2
NPM1	HLA-DOA		H2-M6-PS	FRMPD1
ODC1	KRT79		SOD3	BC048679
ORC2	LOC731424		A430072P03RIK	DHX34
PA2G4	GPR183		AHNAK2	2010317E24RIK
PABPC1	F2RL3		LRRC34	FXN
PABPC4	EGR2		AQP3	ITGA3
PCBP1	NTRK1		MUP1	GMPPB
PCNA	MMP19		ADHFE1	MON1A
PGK1	F5		MMP2	RHOX5
PHB	SLC23A1		DNAJC5G	CGNL1
PHB2	CASS4		XKR9	SLC44A2
POLD2	IRAK2		ASPG	SLC39A3
POLE3	GBP1P1		MAL	ARVCF
PPIA	GVINP1		EMP1	ELOVL1
PPM1G	DPP4		IDO2	DUSP4
PRDX3	VWF		ACCSL	NMRAL1
PRDX4	NHLRC4		CRYM	METTL21A
PRPF31	SDS		IFI27L1	ARFIP1
PRPS2	CMPK2		AC140333.1	PTPN18
PSMA1	LOC730227		NPHS1AS	LRRN4
PSMA2	TSPAN10		ARC	RPS6KC1
PSMA4	ADCY4		GSTA3	SLC25A10
PSMA6	FCGR1B		GPR143	FAM173A
PSMA7	MPZL2		AC154449.1	SCYL1
PSMB2	LDHD		ADH1	ACACB
PSMB3	PRSS8		9130204K15RIK	LRP2
PSMC4	CXCR5		GRXCR1	EMB
PSMC6	PRSS36		GPNMB	PLOD2
PSMD1	CTSF		UBD	ARHGEF16
PSMD14	CD300C		NPY	CTU1
PSMD3	CALCRL			TMEM191C
PSMD7	KCNMB1			KLRG2
PSMD8	HECW2			PDGFRA
PTGES3	HLA-DRB6			APTX
PWP1	CYTH4			DERA
RACK1	RGS1			SLC7A6
RAD23B	ID2B			SEC11C
RAN	ABCA12			DNMT3A
RANBP1	GBP1			TRIP6
RFC4	MGAT3			CCM2
RNPS1	ZNF683			LDHA
RPL14	S100A2			DUS2L
RPL18	CSF1R			ESRP2
RPL22	ACSM1			FECH
RPL34	TP63			SLC43A3
RPLP0	DHRS3			APOM
RPS10	LOC100302650			PARP8
RPS2	CCBP2			ZYX
RPS3	APOBEC3H			STARD10
RPS5	PIPOX			MMP15
RPS6	COCH			MYC
RRM1	SIGLEC9			AA986860
RRP9	DKFZp434J0226			GPD1L
RSL1D1	CDC42BPG			HPDL
RUVBL2	COL6A1			DKK1
SERBP1	C21orf7			P4HA2
SET	UBXN10			PIK3R2
SF3A1	C11orf35			ZFP239
SF3B3	TUB			KCNK6
SLC25A3	FCER1A			2610002J02RIK
SMARCC1	SLC15A3			CYP2S1
SNRPA	AMPD3			PTPN13
SNRPA1	SLC25A18			ARFIP2
SNRPB2	FCAMR			OLA1
SNRPD1	TCN2			ABCC1
SNRPD2	FYB			COL4A2
SNRPD3	HTRA3			TELO2
SNRPG	SSC5D			SMPD1
SRM	PLEKHB1			ABCB8
SRPK1	FILIP1L			ANGPTL4
SRSF1	PNCK			ITM2C
SRSF2	NCF1C			TOE1
SRSF3	NR5A1			STAG3
SRSF7	PTPRO			IPO7
SSB	HLA-DRA			CHAF1A
SSBP1	EPS8L2			TBRG1
STARD7	CCDC63			ZFP646
SYNCRIP	YPEL5			GLIPR2
TARDBP	KIAA0664L3			DPP9
TCP1	IFI44L			URGCP
TFDP1	PLIN2			SPG20
TOMM70	ARHGAP6			ARMC6
TRA2B	LOC100506071			PGP
TRIM28	SLC22A20			FKBP11
TUFM	FAM46C			CYB5B
TXNL4A	IQCD			DERL3
TYMS	RTP4			PLEKHO1
U2AF1	FAM113B			PRKAR2A
UBA2	ITLN1			JMJD8
UBE2E1	PLXNB3			KIF18B
UBE2L3	TMPRSS13			GUSB
USP1	BTG2			TEX19.1
VBP1	LRRC8E			PQLC2
VDAC1	ZNF469			SGK3
VDAC3	ITGA2B			ESRRA
XPO1	VEPH1			SLC25A22
XPOT	CCR8			CITED2
XRCC6	PEX11G			PGA5
YWHAE	EVPL			MFSD7C
YWHAQ	LOC285972			CAPN1
	GRID2IP			ZCCHC17
	GPRC5B			MEF2D
	PAPSS2			ITFG3
	MIR4420			RPUSD1
	TNFSF10			PIGO
	DUSP10			OVOL2
	LAX1			PRMT10
	LOC286367			ENTHD2
	CEL			CHCHD3
	DDO			PMVK
	C19orf69			GPR137B
	HLA-DRB5			MXD3
	ALOX5			EFNB2
	GZMM			TPI1
	MMP1			DAB2
	LTBP1			UBOX5
	CCDC141			WBSCR16
	BAIAP3			RNPEP
	CYTIP			ATF6
	SLC26A11			RCE1
	LOC100129269			6030458C11RIK
	MICALL2			PLA2G16
	TMEM198			SLC25A11
	ST5			EME1
	FAM18B2			SLC46A1
	PLIN5			MAPKAPK3
	KRT7			SERPINH1
	CLEC12A			ITFG2
	LOC253573			MECR
	RGS13			LRP10
	CSGALNACT1			NLE1
	PLEKHA7			PPAP2C
	S100A3			GADD45GIP1
	C15orf27			SLC16A3
	LRRC29			AKT1
	PGF			VIM
	PIK3IP1			SLC19A1
	PRCD			CKAP4
	CYP2A6			CCNE1
	ICAM1			TMEM214
	LOC284648			ANK
	ASB9P1			POLR2L
	SLC2A14			SHROOM3
	FCRLA			2900092E17RIK
	ZNF843			MRPL2
	TYROBP			GFER
	KIR2DL4			PLBD2
	CHN2			AKT1S1
	KIAA1683			PSAT1
	GHRL			EPHA2
	PKDREJ			AGPAT4
	IFIT3			VPS51
	CCDC24			PRDX5
	EGF			MTHFSD
	GP6			CSRP2BP
	EFEMP2			PLA2G6
	LOC643723			ANAPC10
	KLF2			ITGA5
	LOC653712			KRT8
	ADAMTS7			PELO
	ATP2B2			COL4A1
	ZG16B			RBFA
				CSRP1
				SAC3D1
				GALK1
				ABCB10
				FKBP2
				TBL2
				AMPD2
				OGDH
				MRPS25
				RBM33
				MOGAT2
				UTF1
				ERP29
				PMF1
				EXOSC2
				SLC25A4
				SCARB2
				CAR4
				E130309D02RIK
				CPT2
				TMEM248
				PMM2
				SSSCA1
				ALPPL2
				NABP2
				LYPLA2
				PFKL
				NT5C
				CDIPT
				PRELID2
				PGLS
				DOK2
				IMPDH1
				CNDP2
				PYCR1
				GDPD5
				PTGR1
				MRPS18A
				GATSL3
				JOSD2
				TRIM44
				TMED1
				THOP1
				HDLBP
				SF3A2
				CLDN7
				DOLPP1
				FAM98A
				P4HB
				EXOSC4
				LGMN
				PITHD1
				TEN1
				BCKDK
				YKT6
				ISYNA1
				MVD
				BC004004
				OAT
				SYVN1
				SHKBP1
				RAB3IL1
				REEP1
				1110008P14RIK
				GPANK1
				GATA4
				LSR
				TWF2
				TTLL4
				AACS
				SEPW1
				D19WSU162E
				BYSL
				4930427A07RIK
				MAP2K7
				BAD
				PPP2R5D
				ORF61
				DEDD2
				STK40
				1700017B05RIK
				SYS1
				SIDT2
				TOMM40
				RRP12
				D17WSU104E
				PCBP4
				1110004E09RIK
				BCAR1
				ETHE1
				NANS
				SRPRB
				NT5DC2
				TMEM97
				DAD1
				TFPT
				DUS1L
				MVK
				GMPPA
				FAM160B2
				REXO4
				DARS2
				ACACA
				B3GNT7
				RXRB
				GDAP2
				KHDC3
				MANF
				INTS1
				FDPS
				WARS
				RRP7A
				TUBB6
				POLR2I
				MRPL12
				EGFL7
				NAA10
				NXT1
				GSTO1
				TAF1C
				SLC7A7
				GPN2
				SLC35B2
				GPX2
				POFUT2
				RAB11FIP4
				PTH1R
				SSR4
				MRPS11
				TK1
				DOHH
				HEATR1
				DNMT3B
				HSPG2
				SEC13
				DUSP9
				SH3BGRL3
				RRBP1
				MRPL52
				BRMS1
				SURF4
				PRKAG1
				AAR2
				CAD
				MGST3
				SORD
				AP2A1
				PSMD13
				GNA12
				RCC1
				YDJC
				TMEM150A
				KDELR1
				DPH3
				MYO1C
				MRPL17
				VAMP8
				MPP1
				EMC10
				HMG20B
				ZFPL1
				NDUFS8
				RP23-463F7.8
				TEAD4
				SDF4
				CSK
				CCDC124
				SMARCD1
				MRPL20
				RPL36
				TOR2A
				MRPL34
				PPA1
				TFE3
				TXNDC5
				CRELD2
				PHC2
				AARS
				VPS52
				GOT2
				DBNL
				PYGO2
				DTX2
				PLOD3
				SAMM50
				STXBP2
				TXNDC12
				PSPH
				PHF5A
				FOLR1
				GEMIN7
				SSNA1
				PSMD3
				KLHDC3
				ATOX1
				NACC1
				TBCB
				DDX56
				CAR2
				TUBB5
				NSUN5
				PFN1
				APBA3
				ALDOA
				H13
				PDIA6
				PRELID1
				PGAM1
				FABP5
				THOC3
				DAZAP1
				PREB
				ADRM1
				LAMB1
				MRPL10
				EIF2B2
				TRMT61A
				TIMD2
				SNRPB
				VCP
				RAB35
				TMEM9
				COMMD5
				GM8730
				NTMT1
				LMF2
				SLC29A1
				GM4737
				PSME3
				DGKZ
				TRAPPC5
				SEC61B
				SPNS1
				SPR
				ARHGDIA
				DRG2
				ACTR1A
				CST3
				PA2G4
				ENO1
				NSMCE1
				GUK1
				LAMA1
				ALAD
				CRIP2
				DDX49
				VAMP3
				AAMP
				GET4
				UQCRQ
				MAP1LC3A
				PSMG3
				BOP1
				NPL
				RAB1B
				PSMC5
				CBR1
				EMC8
				YIF1A
				EIF3B
				CD320
				DDOST
				ATP5G1
				EHD1
				TALDO1
				PRDX6
				2700094K13RIK
				PGD
				TMBIM6
				AC113480.1
				AXIN1
				TXNL4A
				FKBP9
				RPSA
				PRKCSH
				2410001C21RIK
				SIGMAR1
				FASTK
				LSMD1
				LAMC1
				SARS
				RPN1
				LRPAP1
				MRPS12
				PKM
				PPP5C
				ICT1
				GM8841
				PSMD6
				GATA6
				CDC34
				KDELR2
				GRWD1
				UBE2A
				SGTA
				0610010O12RIK
				PPP2R1A
				YIPF3
				DNPEP
				CIB1
				ARPC5
				INO80E
				SLC25A5
				RPLP1
				MFSD5
				AUP1
				CLPP
				SNRPN
				TPM1
				WDR18
				SMYD5
				ELOF1
				MAP2K2
				DPPA3
				SPARC
				PPP2R4
				KRTCAP2
				LRRC59
				HN1
				ARPC1B
				ELF3
				SHMT2
				MDH2
				USP5
				GSTP1
				APRT
				DDX39B
				SNF8
				ARPC4
				POLR2H
				HMBS
				ATP5D
				ACO2
				MRTO4
				NOL9
				ETFB
				FAM108A
				SOD1
				SUPT5H
				PSMB3
				POLE3
				RPL39L
				MBD3
				PSMD8
				TRAP1
				NDUFA11
				MIF
				CLTA
				EIF1AD
				COX5B
				RRM2
				POLR2C
				RPL41
				EFTUD2
				TBL3
				TUBA1B
				FTH1
				SLC9A3R1
				MARS
				PEBP1
				MRPL28
				EIF3G
				CDCA3
				AP2A2
				GPS1
				ZDHHC12
				COPE
				LY6E
				SEC61A1
				GNB2
				NME1
				SMARCA4
				SRM
				TUBB4B
				D8ERTD738E
				PUF60
				HSP90AB1
				OSTC
				CDC37
				AP2S1
				ELP5
				ABCF2
				EEF1D
				RPS9
				ABCF1
				PPM1G
				IPO4
				MFGE8
				CDT1
				TCF25
				EIF5A
				POMP
				EIF3I
				EIF6
				POLDIP3
				PSMB6
				VARS
				PDXK
				NCAPH2
				ANP32B
				LMAN2
				TIMM13
				ATP5O
				TUBA1C
				TIMM50
				PYCR2
				PIN1
				FASN
				ARF1
				MYL6
				PSMC3
				2310036O22RIK
				NME2
				PSMB4
				GM11942
				ETF1
				GTF2F1
				ATP1A1
				MARCKSL1
				PPP1CA
				GLTSCR2
				XPNPEP1
				RPL21
				CLPTM1
				CFL1
				RPLP0
				CYC1
				RPL7A
				CALM1
				PRDX2
				E130012A19RIK
				TRIM28
				TXN2
				CCND3

## Sheet: senescence related gene sets
REACTOME_REGULATION_OF_MITOTIC_CELL_CYCLE	Proliferative genes (Ben-Porath et al. 2008)	Pribluda_SENESCENCE_INFLAMMATORY_GENES	FRIDMAN_SENESCENCE_DN	FRIDMAN_SENESCENCE_UP
ANAPC1	A1BG	ANG	ALDH1A1	ALDH1A3
ANAPC10	A2M	ATF4	BMI1	AOPEP
ANAPC11	ABL1	ATF5	CCN4	CCN2
ANAPC15	ACHE	AXL	CCNB1	CCND1
ANAPC16	ACVR1	BHLHE40	CDC25B	CD44
ANAPC2	ACVR1B	CCDC33	CKS1BP7	CDKN1A
ANAPC4	BIRC5	CCL20	COL3A1	CDKN1C
ANAPC5	APP	CCL3	E2F4	CDKN2A
ANAPC7	ATM	CD14	EGR1	CDKN2B
AURKA	BCAT1	CD276	ID1	CDKN2D
AURKB	CCND1	CD40	LAMA1	CITED2
BTRC	BCL6	CD55	LDB2	CLTB
BUB1B	BLM	CD9	MARCKS	COL1A2
BUB3	BRCA2	CDKN1A		CREG1
CCNA1	BUB1	CDKN1B		CRYAB
CCNA2	BUB1B	CDKN2B		CXCL14
CCNB1	CAMK2D	CPA2		CYP1B1
CDC14A	CAMK2G	CPE		EIF2S2
CDC16	CCNA2	CSF2		ESM1
CDC20	CCNB1	CSF2RB		F3
CDC23	CCNE1	CXCL1		FILIP1L
CDC26	CCNF	CXCL10		FN1
CDC27	CCNG1	CXCL2		GSN
CDK1	CCNG2	CXCL3		GUK1
CDK2	CDC2	CXCL5		HBS1L
CUL1	CDC2L1	CXCL9		HPS5
FBXO5	CDC6	ETS1		HSPA2
FZR1	CDC20	ETS2		HTATIP2
MAD2L1	CDC25A	ETV5		IFI16
NEK2	CDC25B	FAIM2		IFNG
PLK1	CDC25C	FAM129A		IGFBP1
PSMA1	CDC27	FAS		IGFBP2
PSMA2	CDC34	GEM		IGFBP3
PSMA3	CDK2	GMFG		IGFBP4
PSMA4	CDK3	HAMP		IGFBP5
PSMA5	CDK4	HGF		IGFBP6
PSMA6	CDK6	HIF3A		IGFBP7
PSMA7	CDKN1C	ICAM1		IGSF3
PSMA8	CDKN3	ID1		ING1
PSMB1	CENPE	IFIT1		IRF5
PSMB10	CENPF	IFIT2		IRF7
PSMB11	CETN1	IFIT3		ISG15
PSMB2	CETN2	IFITM3		MAP1LC3B
PSMB3	CETN3	IGF1		MAP2K3
PSMB4	RCC1	IGF2BP1		MDM2
PSMB5	CHEK1	IGF2R		MMP1
PSMB6	FOXN3	IGFBP1		NDN
PSMB7	CRYAA	IGFBP3		NME2
PSMB8	DCTN1	IGFBP4		NRG1
PSMB9	DDX11	IGFBP5		OPTN
PSMC1	DNA2L	IGFBP6		PEA15
PSMC2	DYNC1H1	IGFBP7		RAB13
PSMC3	DNM2	IL1A		RAB31
PSMC4	DNTT	IL1B		RAB5B
PSMC5	DUT	IL1F9		RABGGTA
PSMC6	E2F1	IL1RN		RAC1
PSMD1	E2F4	IL6		RBL2
PSMD10	ECGF1	IL7		RGL2
PSMD11	ERCC3	IL8		RHOB
PSMD12	FEN1	IL13		RRAS
PSMD13	FGF4	IL15		S100A11
PSMD14	GFI1	IQGAP2		SERPINB2
PSMD2	GSPT1	ITGA2		SERPINE1
PSMD3	HELLS	ITPKA		SMPD1
PSMD4	HGF	JUN		SMURF2
PSMD5	HMGB1	LASS3		SOD1
PSMD6	HMGB2	LPO		SPARC
PSMD7	HMGA1	LSG15		STAT1
PSMD8	IGHMBP2	MAPK11		TES
PSMD9	INCENP	MCP2		TFAP2A
PSME1	INHBA	MCP4		TGFB1I1
PSME2	ITGB1	MIF		THBS1
PSME3	KIF11	MSX2		TNFAIP2
PSME4	KIFC1	MX1		TNFAIP3
PSMF1	KIF25	MX2		TP53
PTTG1	KIF22	NXN		TSPYL5
RPS27A	KPNA2	OAS2		VIM
SEM1	STMN1	OAS3
SKP1	LIG1	OLR1
SKP2	LIG3	PECAM1
UBA52	LIG4	PHLDA1
UBB	MAD2L1	PIGF
UBC	MCM2	PLA2G2A
UBE2C	MCM3	PLA2G2F
UBE2D1	MCM4	PRSS22
UBE2E1	MCM5	PTGES
	MCM6	REL
	MCM7	RPS6KA5
	MDM2	RUNX1
	MAP3K11	SERPINE1
	FOXO4	SLC7A11
	MYB	SOX17
	MYH10	SOX4
	NAP1L1	TGFB1
	NASP	TIMP2
	NBN	TIRAP
	NEDD9	TLR2
	NEK1	TNFRSF10B
	NEK2	TNFRSF19
	NEK3	TNFRSF8
	NFATC1	TNIP2
	NFIA	USP18
	NFIB	WWC2
	NFIC	XAF1
	NFIX
	NUMA1
	NUP98
	ORC1L
	ORC2L
	ORC4L
	ORC5L
	PAFAH1B1
	PAM
	PCNA
	CHMP1A
	PHB
	PLK1
	POLA1
	POLD1
	POLD2
	POLE
	POLE2
	POLH
	POLRMT
	MED1
	PPP3CA
	PPP5C
	PPP6C
	PRIM1
	PRIM2
	PRM1
	PRM2
	PTMS
	PURA
	RAD9A
	RAD17
	RAD21
	RAD51
	RAN
	RB1
	RBBP4
	RBBP7
	RBBP8
	RBMS1
	UPF1
	REV3L
	RFC2
	RFC3
	RFC4
	RFC5
	RPA3
	RRM1
	RRM2
	CLIP1
	SET
	SKP2
	SSBP1
	SSRP1
	NEK4
	AURKA
	TAF1
	TERF1
	TK1
	TK2
	TOP1
	TOP2A
	TOP2B
	TOP3A
	TPD52L1
	TTK
	TTN
	TUBG1
	TYMS
	UBE1
	UBE2I
	WEE1
	CUL5
	YEATS4
	CDK2AP1
	CHAF1B
	SMC1A
	TRRAP
	CDC7
	CDC45L
	GFI1B
	MAD1L1
	CUL4A
	CUL3
	CUL2
	CUL1
	PPM1D
	CDK10
	RUVBL1
	CDC23
	CCNK
	MYT2
	APPBP1
	MCM3AP
	CCNA1
	TOP3B
	PRC1
	LATS1
	SMC3
	CCNB2
	CCNE2
	ZW10
	BUB3
	AURKB
	NOLC1
	PTTG1
	KIF23
	ESPL1
	VPRBP
	KNTC1
	CP110
	DLG7
	CUL7
	GINS1
	NCAPD2
	DCLRE1A
	CHAF1A
	SMC4
	MPHOSPH9
	MPHOSPH6
	AKAP8
	STAG1
	DNAJA2
	KATNB1
	ANAPC10
	NDC80
	RBM14
	MAD2L2
	SSSCA1
	RNASEH2A
	DCTN2
	SMC2
	SPAG5
	RGS14
	SPHAR
	KHDRBS1
	POLQ
	NUDC
	STAG2
	NEK6
	TXNL4A
	SUGT1
	DBF4
	MAPRE2
	KIF2C
	POLS
	UBE2C
	KATNA1
	CIT
	ZWINT
	MYST2
	CORO1A
	SUPT16H
	POLI
	PMF1
	DCTN3
	TREX1
	MAPRE1
	MAPRE3
	SIRT2
	TPX2
	PDS5B
	NCOA6
	PARC
	CLASP2
	ZZEF1
	NCAPD3
	CLASP1
	NCAPH
	TARDBP
	ORC6L
	ORC3L
	SPO11
	POLA2
	GSPT2
	UNC84B
	ANAPC13
	NSL1
	FBXO5
	LATS2
	MTBP
	HMG1L10
	POLL
	POLM
	EML4
	PPP2R3B
	REPIN1
	ANAPC2
	SAC3D1
	GPR132
	RPA4
	ANAPC4
	RRM2B
	SYCP3
	NUSAP1
	VRK3
	FZR1
	POLK
	ANAPC5
	ANAPC7
	REV1
	GTSE1
	DTL
	ANAPC11
	ZC3HC1
	GINS2
	POLE3
	ANLN
	NDE1
	NCAPG2
	TXNL4B
	NOL8
	CDCA8
	CEP55
	PBRM1
	MCM10
	CHFR
	PBK
	RCC2
	PEO1
	NT5M
	PSMG2
	KIF15
	SPC25
	POLD4
	RHOU
	PRM3
	NCAPG
	PAPD5
	ANAPC1
	MIS12
	HECTD3
	C13orf34
	MAP9
	DSN1
	TXNDC1
	CDT1
	NUF2
	MCM8
	CCDC16
	NEK9
	CDCA5
	CCDC5
	TOP1MT
	CNTROB
	CENTD2
	TAF1L
	SPC24
	SGOL1
	SASS6
	CDC20B
	CCDC111
	C18orf24
	SPDYA
	CDC26
	KCTD13
	MCM9
	ASPM
	LIN9
	FAM33A
	POLN
	DDX12
	hCG_2024596
	LOC645084
	LOC647654
	LOC649620
	LOC651610
	LOC651763
	CDC2L2
	LOC728919
	LOC729012
	LOC729012
	LOC729948
	LOC729948
	LOC730314
	LOC730594
	LOC731500
	SNHG3-RCC1
	A1BG
	A2M
	ACYP1
	ADCY6
	ADH4
	AMD1
	AOC2
	BIRC2
	BIRC5
	ARHGDIB
	ASIP
	RERE
	BARD1
	BBS2
	CCND1
	BMP2
	BRCA1
	KLF9
	BUB1
	BUB1B
	C4B
	C6
	OSGIN2
	ZNHIT2
	CAPS
	CASP3
	RUNX1
	CCNA2
	CCNB1
	CCNE1
	CCNF
	CD24
	CD97
	CDC6
	CDC20
	CDC25A
	CDC25B
	CDC25C
	CDC27
	CDC42
	CDK7
	CDKN1B
	CDKN2C
	CDKN2D
	CDKN3
	CDR2
	CENPA
	CENPE
	CENPF
	CHML
	CKS1B
	CKS2
	ABCC2
	CNN2
	COL7A1
	KLF6
	CRK
	CRYBA1
	CSH2
	CTNND1
	CTSD
	GADD45A
	DHX8
	DDX11
	CFD
	DHFR
	DKC1
	DNA2L
	DR1
	RCAN1
	DSP
	DUSP4
	E2F1
	E2F5
	ECT2
	MEGF9
	EIF4E
	FABP1
	FANCA
	FANCD2
	FANCG
	FEN1
	FKBP1A
	FOXM1
	FRZB
	FYN
	GAS1
	GAS6
	GATA2
	GCSH
	GCLM
	GNB1
	GOT1
	GRK6
	NR3C1
	H1F0
	H2AFX
	HELLS
	HIF1A
	MNX1
	HLA-DOA
	HLA-DRA
	HMGB2
	HMGB3
	HMGCR
	HMMR
	HOXB4
	HRAS
	HRB
	HSF2
	HSPA1L
	HSPA8
	DNAJB1
	IFIT1
	FOXK2
	ILF2
	INDO
	INSM1
	INSR
	ITGB3
	ITPR1
	ITPR3
	KIF5B
	KIF11
	KIFC1
	KIF22
	KPNB1
	KPNA2
	KRAS
	LBR
	LBR
	LMNA
	LMNB1
	LPP
	MAD2L1
	MATN2
	MCAM
	MCM2
	MCM4
	MCM5
	MCM6
	DNAJB9
	MDM2
	MET
	MGAT2
	MID1
	MITF
	MKI67
	MLLT4
	MNT
	MSH2
	MUC1
	NAB1
	NASP
	NEK2
	NFIA
	NFE2L2
	NFIC
	NKTR
	NMB
	NNMT
	NPAT
	NUP98
	ODF2
	OLR1
	ORC1L
	PCNA
	PDGFA
	PIK3CD
	PKNOX1
	PLK1
	PNN
	UBL3
	POLA1
	PPP1R2
	PPP1R10
	PPP2CA
	PPP3CA
	PRIM1
	PRIM2
	PRKAR1A
	MAPK13
	MAP2K6
	DNAJC3
	PRPSAP1
	PSEN1
	PSMD11
	PTMS
	PTPN9
	RAB3A
	RAD21
	RAD51
	RAD51C
	RAN
	RANGAP1
	RBBP8
	RFC2
	RFC4
	RGS3
	RHEB
	ROCK1
	RPA2
	RPL27A
	RPS25
	RRM1
	RRM2
	SERPINB3
	SDC1
	SFPQ
	SFRS3
	SFRS5
	SFRS7
	SGK
	SH3GL2
	SHC1
	STIL
	SMTN
	SLC22A3
	SMARCB1
	SMARCD1
	SRD5A1
	SRF
	SSR3
	SS18
	STAT1
	STAT5B
	STCH
	AURKA
	CDKL5
	VPS72
	TFAP2A
	TFF3
	TGIF1
	TIMP1
	TLE3
	TLOC1
	TMPO
	TOP1
	TOP2A
	TOP3A
	TSN
	TSG101
	TTK
	TUBA3C
	TUBB2A
	TXNRD1
	TYMS
	UBE2D3
	UNG
	USP1
	VCAM1
	VCL
	VEGFC
	YWHAH
	MZF1
	RNF113A
	ZNF207
	ZNF217
	PTP4A1
	TUBA1A
	SLBP
	FXR1
	NCOA3
	CHAF1B
	CDC7
	CDC45L
	HIST1H2AC
	HIST1H2AM
	HIST1H2BC
	HIST2H2BE
	HIST1H4C
	HIST1H4H
	HIST1H4B
	HIST1H4E
	HIST2H4A
	RAD54L
	TTF2
	OGT
	LMO4
	KMO
	RRP1
	AOC3
	DYNLL1
	FADD
	SUCLG2
	SAP30
	CFLAR
	HDAC3
	TSC22D1
	PCAF
	CDC16
	MBD4
	AP3D1
	USP13
	PRC1
	PKMYT1
	CCNB2
	CCNE2
	EXO1
	BUB3
	AURKB
	PTTG1
	PSCD3
	PSCD2
	TRIP13
	RECQL4
	ZRANB2
	SLC25A27
	KIF23
	ADAMTS1
	GDF15
	BAG3
	CXCL14
	MPHOSPH1
	MORF4L2
	CTR9
	MDC1
	DZIP3
	JMJD2A
	ESPL1
	USP6NL
	KIAA0101
	BCLAF1
	KIAA0586
	DLG7
	CKAP5
	MRPL19
	ARHGAP11A
	DNAJC6
	MELK
	TOMM70A
	POM121
	SV2B
	NCAPD2
	KIF14
	RBM8A
	THRAP3
	DMTF1
	CASP8AP2
	TROAP
	CHAF1A
	DNAJB6
	SMC4
	IL18BP
	SNUPN
	FEM1B
	ARL4A
	G3BP1
	EBI3
	TXNDC9
	INADL
	M6PRBP1
	LRRC17
	WDR68
	SLC17A2
	HRSP12
	STAG1
	TRAIP
	ABCA7
	HMG20B
	TUBB2C
	NDC80
	BAIAP2
	TACC3
	SYNCRIP
	ANP32B
	ERN2
	USP16
	SPAG5
	IVNS1ABP
	RAD51AP1
	CTCF
	DCTN6
	C1orf2
	POLD3
	AP4B1
	POLQ
	STAG3
	MAP3K2
	JARID1B
	TOB2
	PLK2
	FUSIP1
	HCP5
	ME3
	BRD8
	MAN1A2
	RNPS1
	AP3M2
	TOMM34
	KIF2C
	ZPBP
	UBE2C
	TOPBP1
	DNAJB4
	KATNA1
	CIT
	ZWINT
	CDC42EP1
	PWP1
	NUDT4
	CHEK2
	AKAP13
	CBX3
	RHOBTB3
	DIS3
	BTBD3
	MTMR15
	SEPHS1
	SLC4A1AP
	TPX2
	GOLGA8A
	MYCBP2
	MAP3K7IP2
	CIC
	PASK
	KIAA0182
	ARL6IP1
	KIAA0802
	NUP160
	NCAPD3
	DMXL2
	PHF15
	KIAA0841
	LARP1
	NCAPH
	FREQ
	CAPN7
	KCTD2
	RPL13A
	ZNF281
	CCRK
	CDC42EP4
	ORC3L
	CADM1
	ARHGAP8
	NBPF14
	NIPBL
	WDR51A
	INTS7
	CNOT10
	ZNF521
	KBTBD2
	ANKRD25
	NUDT13
	TSKU
	WSB1
	HSPB8
	CKAP2
	HTF9C
	APEX2
	UBE2S
	DEXI
	MRPS18B
	ATAD2
	ATAD2
	UBE2T
	HSPC157
	CNIH4
	SAP30BP
	BRD7
	UHRF1
	TRA2A
	GPSM2
	UBQLN2
	DONSON
	TNPO2
	HP1BP3
	MED31
	COQ6
	ZNF593
	GMNN
	SUV420H1
	MRPS2
	INSIG2
	HN1
	HSD17B11
	TUBD1
	NUSAP1
	PRR16
	ZBTB7A
	ZBTB7A
	FZR1
	CWC15
	GTSE1
	DTL
	TMEM138
	C20orf111
	ZC3HC1
	VTA1
	LARP7
	PCF11
	GINS2
	CYB5R2
	RAB23
	SKIP
	C21orf15
	SLC38A2
	DKFZP434A0131
	ANLN
	FAM64A
	FAM105A
	USP53
	KCTD9
	AHI1
	ZCCHC10
	NDE1
	BIVM
	QRICH1
	C4orf30
	CCDC99
	TIPIN
	TMEM132A
	PAK1IP1
	FLJ20699
	VPS37C
	DET1
	UACA
	FLJ10154
	C6orf166
	ELP3
	CDCA8
	C14orf130
	ARMC1
	CEP55
	CENPQ
	SLC25A36
	FANCI
	NEIL3
	SAPS3
	C14orf106
	PLCXD1
	ABHD10
	URLC9
	CDCA7L
	ENOSF1
	RNPC3
	CDKN2AIP
	ANKRD10
	KIAA1333
	LYAR
	NLRP2
	RNF126
	C10orf6
	ASF1B
	ATF7IP
	PRR11
	DEPDC1B
	ChGn
	C1orf103
	PBK
	KIAA1370
	MEPCE
	RAD18
	MDM1
	AGPAT3
	TULP4
	PDXP
	SETD8P1
	SLC44A2
	ASPHD2
	ZNFX1
	SLC39A10
	KIAA1147
	SEPN1
	GPR126
	KIAA1524
	KIAA1586
	KIAA1598
	NCOA5
	ZBED5
	CREBZF
	FAM60A
	AFAP1
	CCDC90B
	NSUN3
	CLSPN
	HERPUD2
	ARL6IP2
	CDH24
	TTC31
	NUCKS1
	CCDC14
	FAM113A
	GINS3
	FLJ23053
	REEP1
	ACD
	RSRC2
	FLJ13231
	CENPM
	NUP37
	KDELC1
	DCC1
	ZSCAN5
	C16orf57
	MLF1IP
	E2F8
	C15orf29
	SHCBP1
	ZMYM1
	C13orf34
	RMI1
	PANK2
	PIF1
	TRIM45
	GRPEL1
	FLAD1
	CEP70
	KIAA1712
	FAM83D
	ANP32E
	VANGL1
	CDCA3
	NUF2
	FAM110A
	C12orf32
	CDCA7
	MND1
	MAGT1
	HORMAD1
	ANTXR1
	MGC3207
	PSMG3
	WIBG
	VPS25
	ZNF414
	MCM8
	C14orf142
	C9orf100
	ZNF587
	FLJ14761
	MASTL
	FBXL20
	ARHGAP19
	HPS4
	C15orf23
	RCCD1
	CENPL
	IDI2
	HIST3H2A
	NY-SAR-48
	ORMDL1
	WBSCR22
	EFHC1
	LENG8
	OSBPL6
	CENTB5
	ASXL1
	JMJD1C
	NT5DC1
	WDR62
	NUP43

## Sheet: stemness related gene sets
Stem cell gene set (Palmer et al. 2012)	RAMALHO_STEMNESS_UP	Stemness signature (Alex Miranda et al. 2019)
DNMT3B	ACADM	DNMT3B
MCM6	ACAT2	PFAS
CDC25A	ADAM9	XRCC5
PFAS	ALDH7A1	HAUS6
MCM4	ANKRD17	TET1
XRCC5	ARCN1	IGF2BP1
HAUS6	ARIH1	PLAA
TET1	BACH1	TEX10
IGF2BP1	BLZF1	MSH6
PLAA	BYSL	DLGAP5
DEPDC1B	C12orf45	SKIV2L2
TEX10	CCND1	SOHLH2
CCDC99	CDK2AP1	RRAS2
MSH2	CDKN1A	PAICS
BUB1B	CHD1	CPSF3
MSH6	COPS4	LIN28B
DLGAP5	COPS7A	IPO5
SKIV2L2	CPXM1	BMPR1A
CENPE	CRTAP	ZNF788
CHEK2	CTBP2	ASCC3
SOHLH2	CTTN	FANCB
CCNB1	DICER1	HMGA2
RRAS2	DNAJB6	TRIM24
PRIM1	DPH5	ORC1
PAICS	DTYMK	HDAC2
CCNA2	EIF4EBP1	HESX1
CPSF3	EIF4G2	INHBE
NUSAP1	ELOVL6	MIS18A
LIN28B	ERCC5	DCUN1D5
IPO5	F2R	MRPL3
KIF11	FBXO38	CENPH
BMPR1A	FBXO8	MYCN
NDC80	FHL1	HAUS1
BCAT1	FKBP11	GDF3
CCNG1	FKBP9	TBCE
ZNF788	GAB1	RIOK2
ASCC3	GAS2	BCKDHB
FANCB	GCAT	RAD1
MCM10	GCLM	NREP
HMGA2	GCSH	ADH5
SKP2	GFER	PLRG1
TRIM24	GHR	ROR1
ORC1	GLO1	RAB3B
HDAC2	GNB1	DIAPH3
HESX1	GNL2	GNL2
C1orf135	GRWD1	FGF2
INHBE	IARS2	NMNAT2
MIS18A	ITGA6	KIF20A
DCUN1D5	ITGB1	CENPI
POLE2	JAGN1	DDX1
MRPL3	KCNAB3	XXYLT1
CENPH	KIF2A	GPR176
MYCN	KRAS	BBS9
HAUS1	LAPTM4A	C14orf166
GDF3	LAPTM4B	BOD1
TBCE	LAS1L	CDC123
RIOK2	LIMA1	SNRPD3
BCKDHB	LRRC58	FAM118B
RAD1	LSG1	DPH3
NREP	LSM2	EIF2B3
ADH5	MAP4K3	RPF2
PLRG1	MDFI	APLP1
ROR1	MDFIC	DACT1
RAB3B	MPDU1	PDHB
LOC285431	MPHOSPH10	C14orf119
DBC1	MRPL17	DTD1
KIF23	MRPL34	SAMM50
DIAPH3	MRPL45	CCL26
GNL2	MRPS10	MED20
FGF2	MRPS2	UTP6
TARDBP	MRPS31	RARS2
NMNAT2	MTMR10	ARMCX2
ZNF167	NUP35	RARS
KIF20A	PAFAH2	MTHFD2
CENPI	PCF11	DHX15
DDX1	PDCD2	HTR7
XXYLT1	PEX7	MTHFD1L
GPR176	PHTF2	ARMC9
FBXO22	PIGX	XPOT
BBS9	PKD2	IARS
C14orf166	PLA2G6	HDX
BOD1	PLS3	ACTRT3
CDC123	PPA1	ERCC2
SNRPD3	PPIC	TBC1D16
FAM118B	PPP1R2	GARS
DPH3	PPP2R1B	KIF7
EIF2B3	PRPF6	UBE2K
KDELC1	PRPSAP1	SLC25A3
RPF2	PSMD11	ICMT
APLP1	PSMD12	UGGT2
DACT1	PTPN2	ATP11C
PDHB	RAB18	SLC24A1
C14orf119	RABGGTB	EIF2AK4
DTD1	RAD23B	GPX8
SAMM50	RASA1	ALX1
CCL26	RCL1	OSTC
C4orf52	RCN1	TRPC4
CCDC90B	RNF138	HAS2
MED20	RNF145	FZD2
UTP6	RNF4	TRNT1
RARS2	ROCK2	MMADHC
KIAA0020	RPL22	SNX8
ARMCX2	RPP14	CDH6
RARS	RPUSD4	HAT1
MTHFD2	RRN3	SEC11A
DHX15	RSL1D1	DIMT1
HTR7	RYK	TM2D2
HIST1H4C	SEC23A	FST
MTHFD1L	SEC23IP	GBE1
ARMC9	SH3D19
XPOT	SLC38A2
IARS	SLC4A7
HDX	SLC7A6
ACTRT3	SMAD1
ERCC2	SMAD2
TBC1D16	SMARCAD1
GARS	SNRPC
KIF7	SNX12
UBE2K	SOCS2
SLC25A3	STAM
ICMT	STXBP3
UGGT2	SUCLG2
ATP11C	TBC1D15
SLC24A1	TBRG1
EIF2AK4	TEAD2
GPX8	TJP1
ALX1	TOM1L1
OSTC	TRIP6
TRPC4	TXNDC9
HAS2	TXNRD1
FZD2	UBE2T
TRNT1	UMPS
MMADHC	UPP1
SNX8	USP10
CDH6	USP9X
HAT1	UTP20
SEC11A	WDR43
DIMT1	WDR55
TM2D2	XPO1
FST	XPOT
GBE1	XRCC5
NA	YAP1
MLL3	YES1
MXI1	YWHAB
FKSG49	YWHAH
FAM185BP	ZC3H14
ARRB2	ZCCHC10
SMARCC2	ZFX
WASH3P	ZMAT3
PILRB	ZMYM4
CTSH	ZNF213
SAT1	ZNF281
JUNB	ZNF639
CD53	ZNF644
PECAM1	ZZZ3
IL10RA	ABCB1
RCSD1	BPNT2
ARHGDIB	C5orf51
GIMAP5	CENPC
GIMAP6	COPRS
HLA-DMB	CWC22
PTPRC	DCTPP1
C10orf128	EIF3J
CMBL	ELP2
HLA-DRB5	EPRS1
HLA-DPA1	ESF1
ABCG1	FASTKD5
GIMAP7	FCF1
HLA-DQA1	GANAB
TSHZ2	GARS1
RGCC	GSTA1
CCR1	IARS1
NPR3	KANK3
RSAD2	LIG3
GIMAP1	MARCHF7
TNFSF10	MED23
AFTPH	MTERF3
NA	NDUFAF4
MALAT1	NIFK
UBXN2A	NOP58
PDE4C	RARS2
GIMAP8	RIDA
FYB	RNFT1
MS4A7	RSRC2
C5orf56	SAPCD1
LOC400931	SRSF3
MLLT6	SRSF6
CTSS	TARS2
ZBTB20	TBRG4
	TCEAL9
	TGIF2-RAB5IF
	TGS1
	TMEM183A
	URI1
	UTP4
	ZNF101

## Sheet: EpiHR signature 
EpiHR signature
CAMK2N1
EMP1
MISP
GPRC5A
FLNB
AHNAK
SLC44A4
PCDH1
TINAGL1
EFNB1
TSPAN1
RRAS
CRB3
RHOF
SDCBP2
TMBIM1
CDA
USP53
TMPRSS2
CEACAM1
SERINC2
RIOK3
CD55
EZR
FA2H
LMO7
TNFRSF21
ITGB4
MYOF
ITGA3
GOL17A1
ADAM9
EPS8L1
PTPRH
JUP
C19orf33
MUC13
PLEC
LAMB3
CYP3A5
LAMC2
C1orf106
CXCL16
PDZK1IP1
SMAD3
KRT80
RNF103
MYH14
ABHD11-AS1
SEMA3B
