# Supplementary material for: Cancer Cells Enter an Adaptive Persistence to Survive Radiotherapy and Repopulate Tumor
Source: Adv Sci (Weinh). 2023 Jan 19;10(8):2204177. doi: 10.1002/advs.202204177 (PMC10015890; doi:10.1002/advs.202204177)
Supplement: Supplementary file 5 — Supplemental Table 7 [file ADVS-10-2204177-s005.xlsx]

## Sheet: patient info
Patient_id	Pre-CRT_section_id	Post-CRT_section_id	Age_Dx	Gender	Tumor_location	DistanceFromAV_cm	Rectal_location	PreCRT_clinical_T_stage	PreCRT_clinical_N_stage	PreCRT_clinical_M_stage	PreCRT_AJCC_classification	Neoadj_Radiation_Dose	Neoadj_Radiation_Fractions	Date_Radiation_start	Date_Radiation_end	Neoadj_Chemoagent	Neoadj_ChemoCycles	TRG_AJCC_8th	Clinical_Response_to_CRT	Pathological_T_stage	Pathological_N_stage	Pathological_M_stage	TumorSize_cm	Histologic_type	Histologic_Grade	Molecular_subtype
1	SW22-09099	S22-10551	73	Male	Rectum	4	Lower(<=4)	4b	1	0	IIIC	53Gy	25	2022.6.14	2022.7.18	NA	NA	2	PR	2	0	0	3.5×3.1×1.5	adenocarcinoma	G2	MSI-L
2	20211116	S21-09206	45	Male	Rectum	12	Upper(>8)	4a	2	0	IIIC	51Gy	25	2021.4.9	2021.5.14	NA	NA	1	CR	2	0	0	3.8×1.5×1.2	adenocarcinoma	G1	MSI-L，HER-2
3	SW21-03098	S21-11882	32	Male	Rectum	7	Middle(4-8)	3	2	0	III	51Gy	25	2021.5.10	2021.6.14	Capecitabine	5	1	CR	0	0	0	2×2×1	NA	NA	NA
4	22-21597	S22-15077	71	Male	Rectum	10	Upper(>8)	3	1b	0	IIIB	53Gy	25	2022.8.11	2022.9.15	Capecitabine	5	1	CR	3	1	0	2×1.6×1.5	adenocarcinoma	G1	MSI-L
5	S22-06297	S22-13436	76	Female	Rectum	6	Middle(4-8)	3	0	0	IIA	51Gy	25	2022.7.1	2022.8.5	Capecitabine	4	2	PR	3	1c	0	4×3×1.5	adenocarcinoma	G2	MSI-L，HER-2
6	S22-08014	S22-15077	75	Male	Rectum	6.3	Middle(4-8)	3	2	0	III	50Gy	25	2022.7.28	2022.9.1	Capecitabine	4	2	PR	2	0	0	3.1×1.5×1	adenocarcinoma	NA	NA
pdx	NA	NA	66	Male	Rectum	NA	NA	3	0	0	IIA	NA	NA	NA	NA	NA	NA	NA	NA	3	0	0	5×5.5	adenocarcinoma	G1	MSI-L
